# Supplementary material for: Bioengineered liver crosslinked with nano-graphene oxide enables efficient liver regeneration via MMP suppression and immunomodulation
Source: Nat Commun. 2023 Feb 13;14:801. doi: 10.1038/s41467-023-35941-2 (PMC9925774; doi:10.1038/s41467-023-35941-2)
Supplement: Supplementary file 3 — Supplementary Dataset 1 [file 41467_2023_35941_MOESM3_ESM.xlsx]

## Sheet: Sheet1
Majority protein IDs	Protein names	Gene names	Sequence coverage [%]	Score	MS/MS count	iBAQ N	iBAQ D
P47853	Biglycan	Bgn	55.6	323.31	139	1321100	827300000
P04937	Fibronectin;Anastellin	Fn1	52.4	323.31	581	2791200	418020000
Q9EQT5	Tubulointerstitial nephritis antigen-like	Tinagl1	60.8	323.31	109	0	388740000
P09650	Mast cell protease 1	Mcpt1	59.2	303.73	50	0	294910000
Q9Z2L0	Voltage-dependent anion-selective channel protein 1	Vdac1	80.6	323.31	104	176880000	187070000
P07824	Arginase-1	Arg1	75.5	323.31	132	510730000	179110000
P04166	Cytochrome b5 type B	Cyb5b	43.2	157.52	34	137150000	142620000
P14740	Dipeptidyl peptidase 4;Dipeptidyl peptidase 4 membrane form;Dipeptidyl peptidase 4 soluble form;Dipeptidyl peptidase 4 60 kDa soluble form	Dpp4	37	323.31	158	24126000	139040000
P62804	Histone H4;Osteogenic growth peptide	Hist1h4b	60.2	102.47	60	1872300000	125730000
P02466	Collagen alpha-2(I) chain	Col1a2	6.2	73.037	28	852710	109800000
Q01129	Decorin	Dcn	30.8	224.27	43	0	107920000
Q07936	Annexin A2	Anxa2	71.1	323.31	81	3854800	104940000
P08011	Microsomal glutathione S-transferase 1	Mgst1	72.9	230.72	93	1294400000	90934000
P14480	Fibrinogen beta chain;Fibrinopeptide B;Fibrinogen beta chain	Fgb	65.8	323.31	66	0	88862000
P21961	Mast cell carboxypeptidase A	Cpa3	34.2	163.01	38	0	88607000
P02680	Fibrinogen gamma chain	Fgg	36	321.91	42	2898100	72428000
P05505	Cytochrome c oxidase subunit 3	Mtco3	5.4	12.142	7	190220000	67466000
P02454	Collagen alpha-1(I) chain	Col1a1	7.2	119.19	34	158140	66639000
P31430	Dipeptidase 1	Dpep1	52.2	318.82	48	667490	66112000
P62836	Ras-related protein Rap-1A	Rap1a	35.9	72	15	20474000	56982000
P41350	Caveolin-1	Cav1	42.1	64.105	11	0	55540000
P50339	Chymase	Cma1	44.1	93.923	22	0	52181000
P51886	Lumican	Lum	32.5	150.88	22	0	51388000
Q06606	Granzyme-like protein 2	Mcpt10	31.9	98.187	18	0	50048000
Q63691	Monocyte differentiation antigen CD14	Cd14	39.5	202.54	21	0	49424000
P21588	5-nucleotidase	Nt5e	37.7	285.55	44	655330	49324000
Q07969	Platelet glycoprotein 4	Cd36	31.6	143.76	32	6817100	47831000
Q7TP17	Splicing factor U2AF 26 kDa subunit	U2af1l4	5.5	10.275	4	0	46521000
Q6VBQ5	Myeloid-associated differentiation marker	Myadm	18.6	70.593	13	0	40242000
P97829	Leukocyte surface antigen CD47	Cd47	17.2	51.988	14	1848400	36979000
O88994	Mitochondrial amidoxime reducing component 2	Marc2	45	149.59	35	41666000	36193000
P06399	Fibrinogen alpha chain;Fibrinopeptide A;Fibrinogen alpha chain	Fga	26.9	206.21	32	875980	36010000
Q62935	von Willebrand factor	Vwf	40.2	159.7	32	0	36008000
Q63189	Bone marrow proteoglycan;Eosinophil granule major basic protein	Prg2	15	40.925	6	0	35222000
P15865	Histone H1.4	Hist1h1e	22.4	42.36	21	281340000	33950000
P04041	Glutathione peroxidase 1	Gpx1	77.1	147.73	52	144720000	32579000
P62630	Elongation factor 1-alpha 1	Eef1a1	61.9	323.31	100	423320000	31943000
Q9WVH8	Fibulin-5	Fbln5	19.6	54.767	13	0	30952000
P02091	Hemoglobin subunit beta-1	Hbb	69.4	78.198	22	25875000	29295000
P01946	Hemoglobin subunit alpha-1/2	Hba1	66.2	84.404	23	56359000	24723000
P15800	Laminin subunit beta-2	Lamb2	33	323.31	94	0	21765000
P08460	Nidogen-1	Nid1	37.3	102.87	13	1335000	21466000
Q6RUV5	Ras-related C3 botulinum toxin substrate 1	Rac1	38	47.243	7	3857900	20309000
Q6P9T8	Tubulin beta-4B chain	Tubb4b	60.9	323.31	75	122640000	20305000
Q00715	Histone H2B type 1		27.2	47.166	29	959800000	19663000
P0C0S7	Histone H2A.Z	H2afz	53.9	91.479	16	783190000	19160000
Q9EQP5	Prolargin	Prelp	37.4	108.78	26	0	19062000
P17220	Proteasome subunit alpha type-2	Psma2	21.8	30.987	5	5864100	18372000
P29975	Aquaporin-1	Aqp1	26.8	30.009	4	0	18030000
Q924P2	Transmembrane protein 14C	Tmem14c	41.7	36.276	4	0	17620000
P97594	Mast cell protease 8	Mcpt8	25.8	27.765	7	0	17377000
P11951	Cytochrome c oxidase subunit 6C-2	Cox6c2	50	29.459	15	43096000	17070000
P62986;P62982;P0CG51;Q63429	Ubiquitin-60S ribosomal protein L40;Ubiquitin;60S ribosomal protein L40;Ubiquitin-40S ribosomal protein S27a;Ubiquitin;40S ribosomal protein S27a;Polyubiquitin-B;Ubiquitin;Polyubiquitin-C;Ubiquitin;Ubiquitin-related	Uba52;Rps27a;Ubb;Ubc	29.7	66.075	21	109220000	16826000
P27274	CD59 glycoprotein	Cd59	13.5	20.329	3	0	16624000
P48037	Annexin A6	Anxa6	54.7	319.28	72	20606000	16407000
P0CC09	Histone H2A type 2-A	Hist2h2aa3	49.2	124.33	17	599100000	16312000
P84245	Histone H3.3	H3f3b	35.3	63.874	16	907800000	14513000
P63081	V-type proton ATPase 16 kDa proteolipid subunit	Atp6v0c	11.6	9.5472	2	0	13726000
P02793;Q7TP54	Ferritin light chain 1;Protein FAM65B	Ftl1;Fam65b	61.7	230.08	36	164250000	13477000
Q63764	Antizyme inhibitor 1	Azin1	5.8	11.647	2	2776200	13146000
O08590	Membrane primary amine oxidase	Aoc3	20.3	134.83	23	0	13029000
P04904	Glutathione S-transferase alpha-3	Gsta3	66.5	239.72	141	1235500000	12575000
Q9JJ46	3-beta-hydroxysteroid-Delta(8),Delta(7)-isomerase	Ebp	10.9	63.806	11	64187000	12380000
P24008	3-oxo-5-alpha-steroid 4-dehydrogenase 1	Srd5a1	27	68.604	35	131970000	11433000
P07756	Carbamoyl-phosphate synthase [ammonia], mitochondrial	Cps1	78.5	323.31	792	1474900000	11428000
P63259;P60711	Actin, cytoplasmic 2;Actin, cytoplasmic 2, N-terminally processed;Actin, cytoplasmic 1;Actin, cytoplasmic 1, N-terminally processed	Actg1;Actb	78.1	323.31	150	1527200000	11343000
Q9EST6	Acidic leucine-rich nuclear phosphoprotein 32 family member B	Anp32b	14	23.052	4	0	10207000
P09034	Argininosuccinate synthase	Ass1	63.8	323.31	121	648300000	9571600
P49134	Integrin beta-1	Itgb1	17.4	112.08	22	2009900	8498100
D3ZAF6	ATP synthase subunit f, mitochondrial	Atp5j2	23.9	17.012	8	104300000	8392000
B5DFC9	Nidogen-2	Nid2	15.1	141.12	18	0	8206700
P67779	Prohibitin	Phb	81.6	238.64	61	255510000	7947300
P52759	Ribonuclease UK114	Hrsp12	85.4	190.6	32	450670000	7927400
P18757	Cystathionine gamma-lyase	Cth	60.6	323.31	75	296550000	7810200
P97544	Lipid phosphate phosphohydrolase 3	Ppap2b	15.7	31.749	5	0	7799100
Q5BJY9;CON__P05784	Keratin, type I cytoskeletal 18	Krt18	76.8	323.31	135	573590000	7714300
O35831;Q03114;P39951;Q63699;P35426;Q641Z4;O35832;Q3MJK5	Cyclin-dependent kinase 17;Cyclin-dependent-like kinase 5;Cyclin-dependent kinase 1;Cyclin-dependent kinase 2;Cyclin-dependent kinase 4;Cyclin-dependent kinase 9;Cyclin-dependent kinase 18;Cyclin-dependent kinase 12	Cdk17;Cdk5;Cdk1;Cdk2;Cdk4;Cdk9;Cdk18;Cdk12	3.3	13.634	8	0	7364900
P68370;Q68FR8	Tubulin alpha-1A chain;Tubulin alpha-3 chain	Tuba1a;Tuba3a	56.3	323.31	63	114730000	7315400
P00406	Cytochrome c oxidase subunit 2	Mtco2	31.7	106.32	22	174140000	7235800
Q9R1Z0	Voltage-dependent anion-selective channel protein 3	Vdac3	23.3	106.26	12	17009000	7112000
P05371	Clusterin;Clusterin beta chain;Clusterin alpha chain	Clu	20.1	60.275	10	403250	7085900
Q63862	Myosin-11	Myh11	25.5	223.52	29	0	6902700
P62898	Cytochrome c, somatic	Cycs	56.2	68.457	14	90439000	6821000
P13635	Ceruloplasmin	Cp	20.5	166.71	25	0	6591100
Q925B3	Transient receptor potential cation channel subfamily M member 7	Trpm7	1	10.799	2	445050	6538600
P10719	ATP synthase subunit beta, mitochondrial	Atp5b	77.9	323.31	244	1078100000	6190700
P02770	Serum albumin	Alb	52.6	323.31	75	76802000	6175500
Q569A6;Q5U305	ER lumen protein-retaining receptor 1;ER lumen protein-retaining receptor 2	Kdelr1;Kdelr2	14.2	21.636	4	0	5959600
Q80W89	NADH dehydrogenase [ubiquinone] 1 alpha subcomplex subunit 11	Ndufa11	35.5	29.42	3	2760700	5898500
P97840	Galectin-9	Lgals9	10.2	24.138	5	0	5856200
D3Z8L7	Ras-related protein R-Ras	Rras	21.1	36.669	6	0	5744300
Q642A6	von Willebrand factor A domain-containing protein 1	Vwa1	28.7	49.687	8	0	5709300
Q62813	Limbic system-associated membrane protein	Lsamp	16.6	54.98	6	0	5656900
P04897;P10824	Guanine nucleotide-binding protein G(i) subunit alpha-2;Guanine nucleotide-binding protein G(i) subunit alpha-1	Gnai2;Gnai1	27.6	67.7	17	10659000	5619400
Q4V8K1	Metalloreductase STEAP4	Steap4	27	70.899	16	6155900	5601500
Q07066	Peroxisomal membrane protein 2	Pxmp2	39.2	90.905	22	51208000	5582600
P00173	Cytochrome b5	Cyb5a	47.8	323.31	27	733070000	5580800
Q9QYJ4	ATP-binding cassette sub-family B member 9	Abcb9	0.9	6.2921	3	0	5574800
P38718	Mitochondrial pyruvate carrier 2	Mpc2	57.5	57.184	15	39110000	5353700
Q9JI03	Collagen alpha-1(V) chain	Col5a1	3.3	145.72	9	0	5148700
Q9Z0J8	Neuronal growth regulator 1	Negr1	3.7	11.757	3	0	5047600
P43278	Histone H1.0;Histone H1.0, N-terminally processed	H1f0	17.5	22.554	4	33823000	5030100
P10252	CD48 antigen	Cd48	13.8	18.262	4	0	5029400
Q6P742	Proteolipid protein 2	Plp2	7.9	9.502	1	0	4937200
Q62894	Extracellular matrix protein 1	Ecm1	9.6	35.721	7	0	4806700
P49911	Acidic leucine-rich nuclear phosphoprotein 32 family member A	Anp32a	22.7	31.422	4	0	4697600
P81155	Voltage-dependent anion-selective channel protein 2	Vdac2	46.1	169.24	18	45258000	4515000
P15999	ATP synthase subunit alpha, mitochondrial	Atp5a1	54.8	323.31	158	628980000	4495700
P00481	Ornithine carbamoyltransferase, mitochondrial	Otc	72	323.31	81	340540000	4302000
P63025;P63045	Vesicle-associated membrane protein 3;Vesicle-associated membrane protein 2	Vamp3;Vamp2	16.5	14.419	2	3216000	4261900
Q9Z2Z8	7-dehydrocholesterol reductase	Dhcr7	13.4	71.327	11	21819000	4253100
Q62773	Sodium/nucleoside cotransporter 2	Slc28a2	7.3	31.15	7	0	4186100
Q9ESS6	Basal cell adhesion molecule	Bcam	12.8	47.714	6	0	3943600
P02692	Fatty acid-binding protein, liver	Fabp1	69.3	268.09	65	1821100000	3936800
O88637	Ethanolamine-phosphate cytidylyltransferase	Pcyt2	9.7	26.701	3	1924600	3924500
Q10758;CON__P05787	Keratin, type II cytoskeletal 8	Krt8	56.9	323.31	106	366420000	3889300
Q2IBC5	Caveolin-2	Cav2	28.4	21.48	2	0	3809900
P80432	Cytochrome c oxidase subunit 7C, mitochondrial	Cox7c	14.3	6.096	3	0	3806900
Q63135	Complement component receptor 1-like protein	Cr1l	12.9	41.723	7	0	3778500
Q62745	CD81 antigen	Cd81	15.3	16.662	3	2496600	3745500
P10634	Cytochrome P450 2D26	Cyp2d26	66.4	323.31	74	178890000	3708200
P40241	CD9 antigen	Cd9	3.1	6.0343	1	0	3619200
P34901	Syndecan-4	Sdc4	19.3	15.603	2	0	3529200
P20760	Ig gamma-2A chain C region	Igg-2a	16.8	32.009	4	0	3468900
P06757	Alcohol dehydrogenase 1	Adh1	60.6	323.31	110	680260000	3369800
P25886	60S ribosomal protein L29	Rpl29	12.2	11.728	5	24773000	3343900
P01836;P01835	Ig kappa chain C region, A allele;Ig kappa chain C region, B allele		12.3	8.969	2	0	3326700
Q5XIF6	Tubulin alpha-4A chain	Tuba4a	56.7	79.984	19	39447000	3300300
Q62812	Myosin-9	Myh9	40.3	323.31	140	38955000	3279600
Q63514	C4b-binding protein alpha chain	C4bpa	9.9	38.946	5	0	3144800
P53987	Monocarboxylate transporter 1	Slc16a1	9.7	52.335	6	3632800	3124500
P00884	Fructose-bisphosphate aldolase B	Aldob	50.8	323.31	104	593120000	3117400
Q9R0C5	N-acetylgalactosaminyltransferase 7	Galnt7	2	5.8184	1	0	2997100
Q63610	Tropomyosin alpha-3 chain	Tpm3	37.1	192.65	18	37090000	2962900
P31721	Complement C1q subcomponent subunit B	C1qb	13	18.813	4	0	2932600
P22789	Alcohol sulfotransferase A	St2a2	70.8	303.13	64	214510000	2791300
P12336	Solute carrier family 2, facilitated glucose transporter member 2	Slc2a2	6.7	36.86	8	12283000	2773100
P35435	ATP synthase subunit gamma, mitochondrial	Atp5c1	46.5	142.56	48	182140000	2771700
Q63716	Peroxiredoxin-1	Prdx1	67.8	128.85	43	250370000	2767900
P16257	Translocator protein	Tspo	8.3	5.8759	1	0	2727200
Q63276	Bile acid-CoA:amino acid N-acyltransferase	Baat	78.1	323.31	70	205120000	2685000
B0BNF0	Lysoplasmalogenase	Tmem86b	8.6	12.308	4	2188800	2670000
P19132	Ferritin heavy chain;Ferritin heavy chain, N-terminally processed	Fth1	48.4	81.591	17	64770000	2653300
Q08406	Ciliary neurotrophic factor receptor subunit alpha	Cntfr	8.9	19.956	4	0	2632800
P14046	Alpha-1-inhibitor 3	A1i3	22.3	243.41	37	6655700	2462100
Q63400	Claudin-3	Cldn3	5.5	7.0247	1	0	2448400
P04762	Catalase	Cat	59.6	323.31	111	444390000	2373600
Q66H86	Olfactomedin-like protein 1	Olfml1	9.7	29.822	5	0	2300500
P70709	Eosinophil cationic protein	Rnase3	9	6.7594	1	0	2296400
P14669	Annexin A3	Anxa3	42	81.993	13	11558000	2271200
P31720	Complement C1q subcomponent subunit A	C1qa	15.1	20.645	3	0	2261300
P24368	Peptidyl-prolyl cis-trans isomerase B	Ppib	40.7	86.45	24	66172000	2249900
P55260	Annexin A4	Anxa4	19.1	45.507	4	0	2220100
P63018	Heat shock cognate 71 kDa protein	Hspa8	46.4	323.31	65	99032000	2167700
P22791	Hydroxymethylglutaryl-CoA synthase, mitochondrial	Hmgcs2	57.3	323.31	78	330850000	2154000
P01026	Complement C3;Complement C3 beta chain;C3-beta-c;Complement C3 alpha chain;C3a anaphylatoxin;Acylation stimulating protein;Complement C3b alpha chain;Complement C3c alpha chain fragment 1;Complement C3dg fragment;Complement C3g fragment;Complement C3d fragment;Complement C3f fragment;Complement C3c alpha chain fragment 2	C3	21.5	242.64	42	5344900	2123100
Q07014	Tyrosine-protein kinase Lyn	Lyn	15	45.745	6	0	2114400
Q06647	ATP synthase subunit O, mitochondrial	Atp5o	62.4	160.04	29	237990000	2068900
Q9JHZ9	Sodium-coupled neutral amino acid transporter 3	Slc38a3	5.6	20.434	5	5603000	2056800
Q05096	Unconventional myosin-Ib	Myo1b	7.5	36.75	8	851330	2011800
O35913	Solute carrier organic anion transporter family member 1A4	Slco1a4	18.3	92.645	14	8031100	1985800
Q68FY0	Cytochrome b-c1 complex subunit 1, mitochondrial	Uqcrc1	52.3	323.31	38	88444000	1981800
Q9EPH1	Alpha-1B-glycoprotein	A1bg	14.2	45.455	7	68105	1981800
Q09073	ADP/ATP translocase 2;ADP/ATP translocase 2, N-terminally processed	Slc25a5	58.1	180.34	48	241140000	1954800
O88959	Inhibin beta E chain	Inhbe	8	13.839	2	0	1929000
Q08013	Translocon-associated protein subunit gamma	Ssr3	7.6	17.374	2	18711000	1866800
Q9QZX8	Solute carrier organic anion transporter family member 1B2	Slco1b2	9	51.286	7	3998300	1780500
O70351	3-hydroxyacyl-CoA dehydrogenase type-2	Hsd17b10	88.5	323.31	50	185810000	1682600
P69897	Tubulin beta-5 chain	Tubb5	62.8	83.221	15	21606000	1669400
Q03238	Granzyme M	Gzmm	9.7	12.855	1	0	1663100
P04642	L-lactate dehydrogenase A chain	Ldha	67.5	242.87	52	252000000	1646200
P20280	60S ribosomal protein L21	Rpl21	16.2	22.464	4	25748000	1509700
Q925T0	DnaJ homolog subfamily C member 12	Dnajc12	5.6	6.5873	1	0	1448300
P13803	Electron transfer flavoprotein subunit alpha, mitochondrial	Etfa	65.2	294.98	51	164870000	1418100
Q64232	Very-long-chain enoyl-CoA reductase	Tecr	20.1	46.864	11	20792000	1415000
Q68FP2	Serum paraoxonase/lactonase 3	Pon3	49.4	191.53	36	76353000	1399800
Q99MA2		Xpnpep2	12.6	49.433	9	303020	1363300
Q99PS8	Histidine-rich glycoprotein	Hrg	5	29.138	4	0	1361100
Q9WVB1	Ras-related protein Rab-6A	Rab6a	17.3	58.131	4	15763000	1339400
P08649	Complement C4;Complement C4 beta chain;Complement C4 alpha chain;C4a anaphylatoxin;Complement C4 gamma chain	C4	11.6	103.88	13	620310	1313500
P83868	Prostaglandin E synthase 3	Ptges3	8.1	8.8459	1	0	1308600
Q63416	Inter-alpha-trypsin inhibitor heavy chain H3	Itih3	9.8	48.292	7	163990	1305200
Q5XI41	Translocating chain-associated membrane protein 1	Tram1	4.8	21.415	3	3293900	1242800
P25304	Agrin;Agrin N-terminal 110 kDa subunit;Agrin C-terminal 110 kDa subunit;Agrin C-terminal 90 kDa fragment;Agrin C-terminal 22 kDa fragment	Agrn	5.7	67.329	9	0	1239100
Q9ESP7	A disintegrin and metalloproteinase with thrombospondin motifs 4	Adamts4	1.4	11.297	2	0	1226600
P18163	Long-chain-fatty-acid--CoA ligase 1	Acsl1	66	323.31	161	530900000	1218700
P20070	NADH-cytochrome b5 reductase 3;NADH-cytochrome b5 reductase 3 membrane-bound form;NADH-cytochrome b5 reductase 3 soluble form	Cyb5r3	82.1	323.31	77	312480000	1213700
P63039	60 kDa heat shock protein, mitochondrial	Hspd1	62.8	323.31	88	105250000	1190200
P11517	Hemoglobin subunit beta-2		59.2	7.4309	1	0	1181400
P97675	Ectonucleotide pyrophosphatase/phosphodiesterase family member 3;Alkaline phosphodiesterase I;Nucleotide pyrophosphatase	Enpp3	9.9	40.903	7	585980	1177000
O09171	Betaine--homocysteine S-methyltransferase 1	Bhmt	71.5	323.31	122	389430000	1152100
P55062	Bax inhibitor 1	Tmbim6	9.3	17.061	4	12372000	1146600
Q6TEK3	Vitamin K epoxide reductase complex subunit 1-like protein 1	Vkorc1l1	6.2	7.0643	2	1668200	1140900
Q8CFN2	Cell division control protein 42 homolog	Cdc42	19.9	19.707	4	16971000	1107300
P18211	Rano class II histocompatibility antigen, D-1 beta chain	RT1-Db1	9.5	6.9095	1	0	1095500
P16036	Phosphate carrier protein, mitochondrial	Slc25a3	37.9	186.55	26	82862000	1088000
Q9WVK7	Hydroxyacyl-coenzyme A dehydrogenase, mitochondrial	Hadh	64.6	323.31	50	151110000	1077500
Q9ERE4	Golgi phosphoprotein 3	Golph3	3.4	6.1246	1	0	1000500
P45953	Very long-chain specific acyl-CoA dehydrogenase, mitochondrial	Acadvl	48.2	323.31	67	65300000	998180
P34900	Syndecan-2	Sdc2	5	8.2159	1	0	997460
P08010	Glutathione S-transferase Mu 2	Gstm2	75.7	246.39	51	357720000	996190
D3ZTQ1	Splicing factor, suppressor of white-apricot homolog	Sfswap	0.7	6.0255	1	0	963310
O35112	CD166 antigen	Alcam	21.6	64.719	12	7807200	942560
Q5XIM7	Lysine--tRNA ligase	Kars	7	16.943	3	256360	933670
P04785	Protein disulfide-isomerase	P4hb	54	323.31	76	152360000	887450
P62718	60S ribosomal protein L18a	Rpl18a	14.8	17.973	4	6961700	878740
Q63769	Sushi repeat-containing protein SRPX	Srpx	5.8	13.12	1	0	835410
Q5XIE0	Acidic leucine-rich nuclear phosphoprotein 32 family member E	Anp32e	4.7	9.2337	1	0	835390
P05508	NADH-ubiquinone oxidoreductase chain 4	Mtnd4	13.5	26.174	6	1797000	832100
P02650	Apolipoprotein E	Apoe	30.1	103.81	12	36562000	792450
P68136;P68035;P62738;P63269	Actin, alpha skeletal muscle;Actin, alpha cardiac muscle 1;Actin, aortic smooth muscle;Actin, gamma-enteric smooth muscle	Acta1;Actc1;Acta2;Actg2	42.4	94.823	13	115720000	787760
Q02253	Methylmalonate-semialdehyde dehydrogenase [acylating], mitochondrial	Aldh6a1	55.5	323.31	73	136240000	785430
P61621	Protein transport protein Sec61 subunit alpha isoform 1	Sec61a1	24.4	57.424	18	21330000	778790
P00689;CON__Q3MHH8	Pancreatic alpha-amylase	Amy2	6.1	11.84	3	0	773140
P18614	Integrin alpha-1	Itga1	2.8	18.477	4	235180	755920
D3ZHA0	Filamin-C	Flnc	1.1	26.429	6	202590	751600
Q62902	Protein ERGIC-53	Lman1	11.4	49.093	8	7319800	750180
O88767	Protein deglycase DJ-1	Park7	51.9	110.93	17	30592000	721170
Q6AY78	Solute carrier family 22 member 18	Slc22a18	14.9	53.132	6	13656000	709540
P25093	Fumarylacetoacetase	Fah	67.3	323.31	50	143120000	686390
P24473	Glutathione S-transferase kappa 1	Gstk1	49.6	134.87	29	76690000	684540
Q5XIC0	Enoyl-CoA delta isomerase 2, mitochondrial	Eci2	41.9	267.43	23	54601000	679960
Q8R2H2	Integrin beta	Itgb3	7	40.158	8	3396900	673850
P49864	Granzyme K	Gzmk	5.8	5.8332	1	0	656240
Q04970;P20171;P08644	GTPase NRas;GTPase HRas;GTPase HRas, N-terminally processed;GTPase KRas;GTPase KRas, N-terminally processed	Nras;Hras;Kras	13.2	11.701	1	0	650160
Q64240	Protein AMBP;Alpha-1-microglobulin;Inter-alpha-trypsin inhibitor light chain;Trypstatin	Ambp	2.3	7.1627	1	0	641230
P07895	Superoxide dismutase [Mn], mitochondrial	Sod2	23.4	69.173	11	48313000	638420
P27952	40S ribosomal protein S2	Rps2	32.8	91.384	16	51471000	628040
F1LM93	Tyrosine-protein kinase Yes	Yes1	8.5	19.733	3	0	611310
P20673	Argininosuccinate lyase	Asl	55.1	233.98	48	50411000	557490
P62278	40S ribosomal protein S13	Rps13	34.4	43.09	10	70552000	554370
P29826	Rano class II histocompatibility antigen, B-1 beta chain	RT1-Bb	4.9	7.3054	1	0	549120
P70490	Lactadherin	Mfge8	5.2	11.648	2	0	542640
Q6P7S1	Acid ceramidase	Asah1	15	25.811	5	1464200	533490
P04797	Glyceraldehyde-3-phosphate dehydrogenase	Gapdh	62.8	320.04	76	344540000	525410
P31000	Vimentin	Vim	17.4	48.898	7	2906900	520890
Q6V7K3	Solute carrier family 35 member B1	Slc35b1	3.1	6.974	1	0	502600
P15650	Long-chain specific acyl-CoA dehydrogenase, mitochondrial	Acadl	41.6	286.91	55	134110000	499560
P00507	Aspartate aminotransferase, mitochondrial	Got2	70.9	323.31	68	179500000	499500
P41542	General vesicular transport factor p115	Uso1	8.3	53.921	8	2597600	497990
Q9ES38	Bile acyl-CoA synthetase	Slc27a5	44.1	323.31	38	81527000	495480
P09118	Uricase	Uox	67	323.31	104	747520000	488190
P07872	Peroxisomal acyl-coenzyme A oxidase 1;Peroxisomal acyl-CoA oxidase 1, A chain;Peroxisomal acyl-CoA oxidase 1, B chain;Peroxisomal acyl-CoA oxidase 1, C chain	Acox1	58.7	323.31	56	84401000	483700
P15709	Bile salt sulfotransferase	St2a1	66.2	107.35	16	49010000	464270
P21213	Histidine ammonia-lyase	Hal	42.8	289.69	36	36183000	456650
Q63120	Canalicular multispecific organic anion transporter 1	Abcc2	15.2	138.75	19	6922900	451190
P13437	3-ketoacyl-CoA thiolase, mitochondrial	Acaa2	72.3	323.31	90	421440000	449150
Q64428	Trifunctional enzyme subunit alpha, mitochondrial;Long-chain enoyl-CoA hydratase;Long chain 3-hydroxyacyl-CoA dehydrogenase	Hadha	47.7	323.31	81	110560000	445000
Q63344	Monocarboxylate transporter 2	Slc16a7	2	6.2463	1	0	438270
P13941	Collagen alpha-1(III) chain	Col3a1	1.3	15.236	4	0	427930
P61314	60S ribosomal protein L15	Rpl15	27	58.061	11	21267000	426900
P24329	Thiosulfate sulfurtransferase	Tst	47.8	307.71	40	308040000	425510
Q06645;Q06646;Q71S46	ATP synthase F(0) complex subunit C1, mitochondrial;ATP synthase F(0) complex subunit C2, mitochondrial;ATP synthase F(0) complex subunit C3, mitochondrial	Atp5g1;Atp5g2;Atp5g3	22.8	6.4906	2	0	424730
P97536	Cullin-associated NEDD8-dissociated protein 1	Cand1	11.5	82.675	13	1944800	418100
P50123	Glutamyl aminopeptidase	Enpep	7.5	38.258	9	1667600	415820
CON__Q3SX28;P09495;P58775	Tropomyosin alpha-4 chain;Tropomyosin beta chain	Tpm4;Tpm2	10.9	6.2922	2	458510	413160
P85108;Q3KRE8	Tubulin beta-2A chain;Tubulin beta-2B chain	Tubb2a;Tubb2b	52.8	38.587	5	5765700	395980
Q9QXQ0	Alpha-actinin-4	Actn4	53.5	323.31	79	50887000	395450
P32089	Tricarboxylate transport protein, mitochondrial	Slc25a1	37.9	113.29	27	74810000	387250
Q62718	Neurotrimin	Ntm	2.9	6.0276	1	0	385690
Q5BJS7	Copine-9	Cpne9	1.6	6.7664	1	0	375470
P11884	Aldehyde dehydrogenase, mitochondrial	Aldh2	66.7	323.31	84	313110000	373760
P15684	Aminopeptidase N	Anpep	11.1	64.674	8	1290600	362000
P11711	Cytochrome P450 2A1	Cyp2a1	70.1	323.31	74	117990000	359100
Q00910	Solute carrier organic anion transporter family member 2A1	Slco2a1	1.6	6.0386	2	590700	350630
Q8CIZ5	Deleted in malignant brain tumors 1 protein	Dmbt1	3	13.34	2	0	344840
Q64194	Lysosomal acid lipase/cholesteryl ester hydrolase	Lipa	19.1	50.381	9	10945000	331540
O35244	Peroxiredoxin-6	Prdx6	65.2	154.94	25	64457000	325420
Q5BK63	NADH dehydrogenase [ubiquinone] 1 alpha subcomplex subunit 9, mitochondrial	Ndufa9	48.3	144.58	22	33655000	286320
P06761	78 kDa glucose-regulated protein	Hspa5	48.3	323.31	102	262820000	283240
P32551	Cytochrome b-c1 complex subunit 2, mitochondrial	Uqcrc2	54.9	205.47	38	125250000	269780
P11442	Clathrin heavy chain 1	Cltc	42.7	323.31	90	32369000	268450
Q63965	Sideroflexin-1	Sfxn1	50.6	139.88	23	56434000	267600
P05197	Elongation factor 2	Eef2	51.9	323.31	70	63163000	265140
P06685	Sodium/potassium-transporting ATPase subunit alpha-1	Atp1a1	23.5	217.26	25	13953000	262960
P21775;P07871	3-ketoacyl-CoA thiolase A, peroxisomal;3-ketoacyl-CoA thiolase B, peroxisomal	Acaa1a;Acaa1b	66.7	323.31	45	71512000	259980
Q9QZA2	Programmed cell death 6-interacting protein	Pdcd6ip	11.5	57.344	8	1687100	258420
Q62720	Zinc transporter 1	Slc30a1	2.4	6.4225	1	0	255040
Q66HD0	Endoplasmin	Hsp90b1	45.1	323.31	71	102670000	250640
P19643	Amine oxidase [flavin-containing] B	Maob	40.8	190.93	27	31937000	243310
P25235	Dolichyl-diphosphooligosaccharide--protein glycosyltransferase subunit 2	Rpn2	45.8	323.31	40	66952000	240720
P16638	ATP-citrate synthase	Acly	44	323.31	66	35455000	239860
Q1JU68	Eukaryotic translation initiation factor 3 subunit A	Eif3a	3.3	24.82	4	509370	224590
Q03336	Regucalcin	Rgn	52.2	148.62	29	96989000	222730
P24470	Cytochrome P450 2C23	Cyp2c23	57.7	323.31	51	68949000	216880
P07153	Dolichyl-diphosphooligosaccharide--protein glycosyltransferase subunit 1	Rpn1	51.7	323.31	61	79407000	213040
P12785	Fatty acid synthase;[Acyl-carrier-protein] S-acetyltransferase;[Acyl-carrier-protein] S-malonyltransferase;3-oxoacyl-[acyl-carrier-protein] synthase;3-oxoacyl-[acyl-carrier-protein] reductase;3-hydroxyacyl-[acyl-carrier-protein] dehydratase;Enoyl-[acyl-carrier-protein] reductase;Oleoyl-[acyl-carrier-protein] hydrolase	Fasn	53.5	323.31	160	53536000	207040
Q9JLT0	Myosin-10	Myh10	6	18.659	5	1567600	191380
P07896	Peroxisomal bifunctional enzyme;Enoyl-CoA hydratase/3,2-trans-enoyl-CoA isomerase;3-hydroxyacyl-CoA dehydrogenase	Ehhadh	64.3	323.31	113	124290000	191330
Q920L2	Succinate dehydrogenase [ubiquinone] flavoprotein subunit, mitochondrial	Sdha	52.9	323.31	56	92891000	187740
P34058	Heat shock protein HSP 90-beta	Hsp90ab1	46	323.31	65	99321000	174330
P16303	Carboxylesterase 1D	Ces1d	39.3	256.44	30	39300000	165110
Q63797	Proteasome activator complex subunit 1	Psme1	37.8	109.54	8	16022000	163240
Q63355	Unconventional myosin-Ic	Myo1c	8.4	38.401	8	887430	153970
Q62930	Complement component C9	C9	6.1	11.517	3	7151200	135500
P33274	Cytochrome P450 4F1	Cyp4f1	25.8	86.21	15	7180700	110580
Q63041	Alpha-1-macroglobulin;Alpha-1-macroglobulin 45 kDa subunit	A1m	23.4	204.08	28	7643400	110350
P08541	UDP-glucuronosyltransferase 2B2	Ugt2b	61.3	323.31	143	819670000	107440
Q4AEF8	Coatomer subunit gamma-1	Copg1	16.1	86.062	11	3312200	85060
Q62940	E3 ubiquitin-protein ligase NEDD4	Nedd4	0.9	6.929	1	0	76707
P97562	Peroxisomal acyl-coenzyme A oxidase 2	Acox2	45.4	323.31	47	64398000	71516
Q9Z2Q1	Protein transport protein Sec31A	Sec31a	8.4	53.88	8	2254000	63656
Q66X93	Staphylococcal nuclease domain-containing protein 1	Snd1	50.4	322.83	49	27698000	58658
Q6P0K8	Junction plakoglobin	Jup	13.7	37.274	6	1765300	46018
Q7TMA5	Apolipoprotein B-100;Apolipoprotein B-48	Apob	3.9	83.462	11	1558400	22254
P10860	Glutamate dehydrogenase 1, mitochondrial	Glud1	67.6	323.31	155	467860000	0
P23457	3-alpha-hydroxysteroid dehydrogenase	Akr1c9	70.2	323.31	67	336200000	0
P07687	Epoxide hydrolase 1	Ephx1	63.7	323.31	119	334860000	0
P04903	Glutathione S-transferase alpha-2	Gsta2	68	117.04	57	329080000	0
P11510	Cytochrome P450 2C12, female-specific	Cyp2c12	60.2	323.31	83	286830000	0
P04636	Malate dehydrogenase, mitochondrial	Mdh2	57.7	226.74	50	282570000	0
P07632	Superoxide dismutase [Cu-Zn]	Sod1	32.5	73.814	13	262500000	0
Q5RJP0	Aldose reductase-related protein 1	Akr1b7	62.7	286.9	49	262100000	0
Q9WVK3	Peroxisomal trans-2-enoyl-CoA reductase	Pecr	70.3	323.31	34	259160000	0
P11030	Acyl-CoA-binding protein;Triakontatetraneuropeptide;Octadecaneuropeptide	Dbi	75.9	195.37	17	246190000	0
P05179	Cytochrome P450 2C7	Cyp2c7	61	323.31	76	237250000	0
P31399	ATP synthase subunit d, mitochondrial	Atp5h	77	160.45	36	221900000	0
Q5XIH7	Prohibitin-2	Phb2	58.5	315.33	43	220590000	0
P29147	D-beta-hydroxybutyrate dehydrogenase, mitochondrial	Bdh1	51.9	260.15	63	206140000	0
P80254	D-dopachrome decarboxylase	Ddt	88.1	207.62	20	192490000	0
P30839	Fatty aldehyde dehydrogenase	Aldh3a2	47.7	206.34	51	190760000	0
P29419	ATP synthase subunit e, mitochondrial	Atp5i	50.7	27.182	7	188870000	0
P19511	ATP synthase F(0) complex subunit B1, mitochondrial	Atp5f1	48.4	178.05	38	186540000	0
Q68FU3	Electron transfer flavoprotein subunit beta	Etfb	49.4	181.25	31	182830000	0
P08542	UDP-glucuronosyltransferase 2B17	Ugt2b17	52.8	257.2	67	177230000	0
P04905	Glutathione S-transferase Mu 1	Gstm1	66.1	182.16	34	170670000	0
P41562	Isocitrate dehydrogenase [NADP] cytoplasmic	Idh1	51.7	263.42	66	170340000	0
P32755	4-hydroxyphenylpyruvate dioxygenase	Hpd	66.2	323.31	53	163610000	0
P70580	Membrane-associated progesterone receptor component 1	Pgrmc1	56.9	238.18	29	161060000	0
P55006;P50170	Retinol dehydrogenase 7;Retinol dehydrogenase 2	Rdh7;Rdh2	29	120.66	23	151630000	0
P11240	Cytochrome c oxidase subunit 5A, mitochondrial	Cox5a	54.1	160.06	20	145540000	0
P19944	60S acidic ribosomal protein P1	Rplp1	79.8	83.238	8	134550000	0
P70473	Alpha-methylacyl-CoA racemase	Amacr	47.1	274.95	32	133800000	0
P10888	Cytochrome c oxidase subunit 4 isoform 1, mitochondrial	Cox4i1	49.7	82.465	23	128680000	0
P19945	60S acidic ribosomal protein P0	Rplp0	47.6	175.46	30	128470000	0
P18418	Calreticulin	Calr	54.6	323.31	57	127810000	0
O88989	Malate dehydrogenase, cytoplasmic	Mdh1	43.7	182.91	28	125150000	0
P35434	ATP synthase subunit delta, mitochondrial	Atp5d	13.7	23.435	4	124530000	0
P10760	Adenosylhomocysteinase	Ahcy	58.6	234.17	40	123660000	0
P12001	60S ribosomal protein L18	Rpl18	41	68.517	14	121830000	0
P26772	10 kDa heat shock protein, mitochondrial	Hspe1	54.9	55.877	15	118870000	0
P97852	Peroxisomal multifunctional enzyme type 2;(3R)-hydroxyacyl-CoA dehydrogenase;Enoyl-CoA hydratase 2	Hsd17b4	56.1	323.31	79	115270000	0
P62425	60S ribosomal protein L7a	Rpl7a	48.1	99.5	19	114670000	0
P36511	UDP-glucuronosyltransferase 2B15	Ugt2b15	45.3	323.31	47	112720000	0
P13444	S-adenosylmethionine synthase isoform type-1	Mat1a	35	198.2	25	112260000	0
P27867	Sorbitol dehydrogenase	Sord	47.3	178.22	34	112160000	0
P11598	Protein disulfide-isomerase A3	Pdia3	55.8	323.31	58	108950000	0
P19112	Fructose-1,6-bisphosphatase 1	Fbp1	62.3	323.31	39	103950000	0
Q64057	Alpha-aminoadipic semialdehyde dehydrogenase	Aldh7a1	46.4	323.31	53	103080000	0
P41123	60S ribosomal protein L13	Rpl13	25.1	79.715	9	103020000	0
P57113	Maleylacetoacetate isomerase	Gstz1	63	197.65	28	102810000	0
P19804	Nucleoside diphosphate kinase B	Nme2	68.4	107.18	19	101930000	0
Q6PDU7	ATP synthase subunit g, mitochondrial	Atp5l	34	24.48	12	101810000	0
P50137	Transketolase	Tkt	51	323.31	56	100410000	0
P55159	Serum paraoxonase/arylesterase 1	Pon1	33.8	108.94	22	100110000	0
O88813	Long-chain-fatty-acid--CoA ligase 5	Acsl5	46.9	321.81	54	99927000	0
P22734	Catechol O-methyltransferase	Comt	58.3	209.32	32	99901000	0
P05178	Cytochrome P450 2C6	Cyp2c6	46.9	323.31	48	96399000	0
P10111	Peptidyl-prolyl cis-trans isomerase A;Peptidyl-prolyl cis-trans isomerase A, N-terminally processed	Ppia	64.6	124.09	24	96012000	0
P38983	40S ribosomal protein SA	Rpsa	57.6	173.13	27	94887000	0
P14604	Enoyl-CoA hydratase, mitochondrial	Echs1	37.9	202.75	26	88756000	0
Q63081	Protein disulfide-isomerase A6	Pdia6	43	306.98	34	88673000	0
Q60587	Trifunctional enzyme subunit beta, mitochondrial;3-ketoacyl-CoA thiolase	Hadhb	48.8	148.37	42	88176000	0
Q6PDV7	60S ribosomal protein L10	Rpl10	33.6	58.049	11	87259000	0
P09811	Glycogen phosphorylase, liver form	Pygl	50.4	323.31	92	85793000	0
Q9JLJ3	4-trimethylaminobutyraldehyde dehydrogenase	Aldh9a1	54.5	176.77	37	84973000	0
P52873	Pyruvate carboxylase, mitochondrial	Pc	53.8	323.31	92	84345000	0
P11915	Non-specific lipid-transfer protein	Scp2	34.9	238.48	34	83381000	0
P05426	60S ribosomal protein L7	Rpl7	42.3	86.971	21	82448000	0
O35077	Glycerol-3-phosphate dehydrogenase [NAD(+)], cytoplasmic	Gpd1	54.4	212.49	52	82441000	0
P09875	UDP-glucuronosyltransferase 2B1	Ugt2b1	45.7	194.21	35	81008000	0
P60868	40S ribosomal protein S20	Rps20	25.2	23.776	8	80685000	0
P31044	Phosphatidylethanolamine-binding protein 1;Hippocampal cholinergic neurostimulating peptide	Pebp1	74.3	176.46	15	80149000	0
P17078	60S ribosomal protein L35	Rpl35	26	23.281	3	80042000	0
P04764	Alpha-enolase	Eno1	52.5	323.01	40	79587000	0
P17764	Acetyl-CoA acetyltransferase, mitochondrial	Acat1	41	284.26	31	79327000	0
Q562C4	Methyltransferase-like protein 7B	Mettl7b	31.1	86.817	20	78994000	0
P50878	60S ribosomal protein L4	Rpl4	26.8	147.67	23	78864000	0
P63174	60S ribosomal protein L38	Rpl38	50	33.842	8	78708000	0
P62243	40S ribosomal protein S8	Rps8	43.8	127.72	17	78394000	0
P05369	Farnesyl pyrophosphate synthase	Fdps	46.5	234.72	31	78302000	0
Q02874	Core histone macro-H2A.1	H2afy	25.6	98.94	9	77144000	0
P21533	60S ribosomal protein L6	Rpl6	26.2	108.62	20	77074000	0
Q64550	UDP-glucuronosyltransferase 1-1	Ugt1a1	32	185.93	33	76907000	0
Q64591	2,4-dienoyl-CoA reductase, mitochondrial	Decr1	48.7	277.05	27	74078000	0
Q5RJR8	Leucine-rich repeat-containing protein 59	Lrrc59	44.6	213.31	20	73935000	0
P62752	60S ribosomal protein L23a	Rpl23a	35.3	57.025	10	73501000	0
Q9JJW3	Up-regulated during skeletal muscle growth protein 5	Usmg5	43.1	22.817	3	72571000	0
P13086	Succinyl-CoA ligase [ADP/GDP-forming] subunit alpha, mitochondrial	Suclg1	23.7	131.07	20	70680000	0
Q641Y0	Dolichyl-diphosphooligosaccharide--protein glycosyltransferase 48 kDa subunit	Ddost	53.7	323.31	31	70609000	0
P62909	40S ribosomal protein S3	Rps3	60.1	92.753	24	68454000	0
P23965	Enoyl-CoA delta isomerase 1, mitochondrial	Eci1	42.2	123.68	26	66773000	0
Q6DGG1	Alpha/beta hydrolase domain-containing protein 14B	Abhd14b	46.2	79.33	19	66600000	0
P08503	Medium-chain specific acyl-CoA dehydrogenase, mitochondrial	Acadm	39.9	189.95	33	66585000	0
P29314	40S ribosomal protein S9	Rps9	34	47.92	13	66528000	0
P05182	Cytochrome P450 2E1	Cyp2e1	42	161.94	35	66447000	0
P02401	60S acidic ribosomal protein P2	Rplp2	67.8	86.578	9	66396000	0
P97521	Mitochondrial carnitine/acylcarnitine carrier protein	Slc25a20	48.2	111.94	21	66357000	0
Q6UPE1	Electron transfer flavoprotein-ubiquinone oxidoreductase, mitochondrial	Etfdh	41.6	249.74	42	63405000	0
Q63342	Dimethylglycine dehydrogenase, mitochondrial	Dmgdh	55.7	323.31	68	63101000	0
B0K020	CDGSH iron-sulfur domain-containing protein 1	Cisd1	51.9	94.633	8	61535000	0
Q497B0	Omega-amidase NIT2	Nit2	56.2	201.36	23	60239000	0
P38659	Protein disulfide-isomerase A4	Pdia4	40.3	323.31	51	59970000	0
P62907	60S ribosomal protein L10a	Rpl10a	31.8	42.801	9	59897000	0
P63159	High mobility group protein B1	Hmgb1	22.3	29.579	10	59512000	0
P61354	60S ribosomal protein L27	Rpl27	42.6	35.883	9	58888000	0
P12346	Serotransferrin	Tf	42.1	323.31	44	58439000	0
Q9Z0V5	Peroxiredoxin-4	Prdx4	34.1	74.933	13	58270000	0
Q5M875	17-beta-hydroxysteroid dehydrogenase 13	Hsd17b13	50	93.811	19	57233000	0
Q66HF8	Aldehyde dehydrogenase X, mitochondrial	Aldh1b1	44.9	247.61	29	57193000	0
Q07984	Translocon-associated protein subunit delta	Ssr4	30.6	57.411	9	56892000	0
P09606	Glutamine synthetase	Glul	30	216.95	13	56798000	0
Q03248	Beta-ureidopropionase	Upb1	46.6	232.41	25	56572000	0
P62260	14-3-3 protein epsilon	Ywhae	40.4	92.346	15	55400000	0
P62271	40S ribosomal protein S18	Rps18	32.9	75.233	9	55111000	0
P10818	Cytochrome c oxidase subunit 6A1, mitochondrial	Cox6a1	61.3	30.323	13	54816000	0
P84079;P61206;P84082	ADP-ribosylation factor 1;ADP-ribosylation factor 3;ADP-ribosylation factor 2	Arf1;Arf3;Arf2	52.5	70.033	16	54782000	0
P35565	Calnexin	Canx	34	230.95	40	54484000	0
P04176	Phenylalanine-4-hydroxylase	Pah	62	267.76	33	53308000	0
P16617	Phosphoglycerate kinase 1	Pgk1	42.4	271.26	33	52791000	0
P21913	Succinate dehydrogenase [ubiquinone] iron-sulfur subunit, mitochondrial	Sdhb	39	97.57	19	52627000	0
Q5PQT3	Glycine N-acyltransferase	Glyat	48.6	205.29	25	52448000	0
P62856	40S ribosomal protein S26	Rps26	20.9	14.951	5	51260000	0
P17077	60S ribosomal protein L9	Rpl9	64.1	117.29	20	51122000	0
P10867	L-gulonolactone oxidase	Gulo	28.2	119.43	19	51050000	0
P17988	Sulfotransferase 1A1	Sult1a1	62.9	119.92	31	50606000	0
Q6UPE0	Choline dehydrogenase, mitochondrial	Chdh	50.1	277.98	42	49457000	0
P11348	Dihydropteridine reductase	Qdpr	50.2	170	21	48490000	0
P84100	60S ribosomal protein L19	Rpl19	13.8	41.118	4	48188000	0
P17074	40S ribosomal protein S19	Rps19	33.1	59.249	11	47729000	0
P62703	40S ribosomal protein S4, X isoform	Rps4x	36.9	72.755	24	47398000	0
Q5PPL3	Sterol-4-alpha-carboxylate 3-dehydrogenase, decarboxylating	Nsdhl	45	159.44	17	47236000	0
P63326	40S ribosomal protein S10	Rps10	38.2	35.062	11	47220000	0
P48500	Triosephosphate isomerase	Tpi1	61	194.41	23	46752000	0
Q64119	Myosin light polypeptide 6	Myl6	35.1	42.177	11	46693000	0
P29410	Adenylate kinase 2, mitochondrial;Adenylate kinase 2, mitochondrial, N-terminally processed	Ak2	56.9	159.24	21	46402000	0
Q63507	60S ribosomal protein L14	Rpl14	15.9	42.696	6	46360000	0
P97524	Very long-chain acyl-CoA synthetase	Slc27a2	44	193.94	42	46279000	0
P85968	6-phosphogluconate dehydrogenase, decarboxylating	Pgd	37.1	188.1	24	45970000	0
P62083	40S ribosomal protein S7	Rps7	43.8	105.3	12	45688000	0
P47198	60S ribosomal protein L22	Rpl22	10.2	7.3299	1	44831000	0
P02706	Asialoglycoprotein receptor 1	Asgr1	26.1	50.754	8	44600000	0
P04182	Ornithine aminotransferase, mitochondrial	Oat	46.5	148.8	25	43992000	0
P17178	Sterol 26-hydroxylase, mitochondrial	Cyp27a1	55.9	267	45	43906000	0
P28037	Cytosolic 10-formyltetrahydrofolate dehydrogenase	Aldh1l1	55.1	323.31	62	43646000	0
P13471	40S ribosomal protein S14	Rps14	29.1	23.32	6	43434000	0
P63245	Guanine nucleotide-binding protein subunit beta-2-like 1;Guanine nucleotide-binding protein subunit beta-2-like 1, N-terminally processed	Gnb2l1	63.7	210.26	23	43300000	0
P0C2X9	Delta-1-pyrroline-5-carboxylate dehydrogenase, mitochondrial	Aldh4a1	35.2	227	33	43206000	0
P30904	Macrophage migration inhibitory factor	Mif	65.2	101.9	5	43040000	0
Q7TP48	Adipocyte plasma membrane-associated protein	Apmap	47.1	151.78	25	42894000	0
P24049	60S ribosomal protein L17	Rpl17	31.5	65.267	13	42004000	0
P00388	NADPH--cytochrome P450 reductase	Por	43.4	301.4	37	41974000	0
P41034	Alpha-tocopherol transfer protein	Ttpa	52.2	229.09	21	41529000	0
P30713	Glutathione S-transferase theta-2	Gstt2	37.7	66.052	13	41113000	0
P04644	40S ribosomal protein S17	Rps17	24.4	59.27	4	41078000	0
P10633	Cytochrome P450 2D1	Cyp2d1	43.3	129.7	20	40389000	0
Q9Z270	Vesicle-associated membrane protein-associated protein A	Vapa	24.5	72.236	19	40230000	0
Q4KLZ6	Bifunctional ATP-dependent dihydroxyacetone kinase/FAD-AMP lyase (cyclizing);ATP-dependent dihydroxyacetone kinase;FAD-AMP lyase (cyclizing)	Dak	49.5	280.28	39	39939000	0
P62755	40S ribosomal protein S6	Rps6	18.9	40.805	6	39740000	0
P61805	Dolichyl-diphosphooligosaccharide--protein glycosyltransferase subunit DAD1	Dad1	28.3	31.992	6	39426000	0
Q9R063	Peroxiredoxin-5, mitochondrial	Prdx5	36.2	127.16	15	39399000	0
P09895	60S ribosomal protein L5	Rpl5	31	66.299	13	39289000	0
Q08388	Phosphatidylethanolamine N-methyltransferase	Pemt	6.5	8.4571	2	38885000	0
P35427	60S ribosomal protein L13a	Rpl13a	18.7	24.731	3	38868000	0
P20814	Cytochrome P450 2C13, male-specific	Cyp2c13	15.3	18.128	5	38553000	0
P48721	Stress-70 protein, mitochondrial	Hspa9	38	220.56	48	38541000	0
A0A0G2K309			55.1	164.2	26	37616000	0
Q3T1J1	Eukaryotic translation initiation factor 5A-1	Eif5a	42.2	53.822	10	37436000	0
Q7TQ16	Cytochrome b-c1 complex subunit 8	Uqcrq	32.9	21.18	7	37159000	0
P25113	Phosphoglycerate mutase 1	Pgam1	48	77.364	12	36613000	0
P23358	60S ribosomal protein L12	Rpl12	33.9	40.03	7	36408000	0
P29418	ATP synthase subunit epsilon, mitochondrial	Atp5e	15.7	6.3661	2	36332000	0
Q8K4C0	Dimethylaniline monooxygenase [N-oxide-forming] 5	Fmo5	40.5	169.2	29	35711000	0
Q5HZY2	GTP-binding protein SAR1b	Sar1b	46	58.522	11	35645000	0
Q64640	Adenosine kinase	Adk	45.7	126.34	24	35503000	0
Q6TEK4	Vitamin K epoxide reductase complex subunit 1	Vkorc1	19.3	15.303	2	35326000	0
P15651	Short-chain specific acyl-CoA dehydrogenase, mitochondrial	Acads	38.6	111.71	24	35229000	0
P49242	40S ribosomal protein S3a;40S ribosomal protein S3b	Rps3a	32.2	55.453	14	34942000	0
P11232	Thioredoxin	Txn	22.9	18.746	6	34772000	0
P61459	Pterin-4-alpha-carbinolamine dehydratase	Pcbd1	45.2	61.775	11	34766000	0
P62853	40S ribosomal protein S25	Rps25	16.8	15.012	2	34745000	0
Q8VBU2	Protein NDRG2	Ndrg2	45.6	182.77	22	34679000	0
P12075	Cytochrome c oxidase subunit 5B, mitochondrial	Cox5b	24.8	32.458	11	34214000	0
P19488	UDP-glucuronosyltransferase 2B37	Ugt2b37	34	81.592	21	33726000	0
P62250	40S ribosomal protein S16	Rps16	40.4	43.395	6	33456000	0
Q5I0J9	Putative L-aspartate dehydrogenase	Aspdh	54.5	100.84	19	33251000	0
P02767	Transthyretin	Ttr	32.7	51.031	5	33196000	0
P83732	60S ribosomal protein L24	Rpl24	20.4	23.762	7	33079000	0
P62919	60S ribosomal protein L8	Rpl8	21.4	36.764	6	32862000	0
Q561S0	NADH dehydrogenase [ubiquinone] 1 alpha subcomplex subunit 10, mitochondrial	Ndufa10	42.8	150.72	16	32702000	0
P13107	Cytochrome P450 2B3	Cyp2b3	36.3	178.18	30	32608000	0
O88618	Formimidoyltransferase-cyclodeaminase;Glutamate formimidoyltransferase;Formimidoyltetrahydrofolate cyclodeaminase	Ftcd	55.6	176.03	26	32479000	0
Q71TY3;P24051	40S ribosomal protein S27;40S ribosomal protein S27-like	Rps27;Rps27l	38.1	21.929	4	32465000	0
P62963;CON__P02584	Profilin-1	Pfn1	57.9	51.367	14	32408000	0
P16970	ATP-binding cassette sub-family D member 3	Abcd3	39.5	193.51	32	32375000	0
Q0D2L3	Agmatinase, mitochondrial	Agmat	36	137.23	12	32344000	0
P04799	Cytochrome P450 1A2	Cyp1a2	41.7	154.19	29	31848000	0
P97700	Mitochondrial 2-oxoglutarate/malate carrier protein	Slc25a11	31.2	75.978	15	31574000	0
Q6P6R2	Dihydrolipoyl dehydrogenase, mitochondrial	Dld	26.7	167.92	22	30825000	0
Q7TPJ0	Translocon-associated protein subunit alpha	Ssr1	10.7	25.598	7	30433000	0
P62914	60S ribosomal protein L11	Rpl11	19.7	39.654	8	30104000	0
B3DMA2	Acyl-CoA dehydrogenase family member 11	Acad11	39.8	227.81	37	29734000	0
P62845	40S ribosomal protein S15	Rps15	42.8	29.148	10	29390000	0
Q9R0C9	Sigma non-opioid intracellular receptor 1	Sigmar1	17.5	26.983	5	29146000	0
Q8K3R0	Carboxylic ester hydrolase	Ces2a	36.2	112.45	15	28945000	0
P62246	40S ribosomal protein S15a	Rps15a	16.9	48.158	4	28914000	0
P12749	60S ribosomal protein L26	Rpl26	12.4	13.461	4	28872000	0
P50399	Rab GDP dissociation inhibitor beta	Gdi2	46.1	258.12	22	28682000	0
Q9EQ76	Dimethylaniline monooxygenase [N-oxide-forming] 3	Fmo3	42.6	190.98	31	28140000	0
Q63362	NADH dehydrogenase [ubiquinone] 1 alpha subcomplex subunit 5	Ndufa5	31.9	89.667	4	28137000	0
P52847	Sulfotransferase family cytosolic 1B member 1	Sult1b1	36.1	81.464	18	28097000	0
P14408	Fumarate hydratase, mitochondrial	Fh	42	162.68	27	27964000	0
P29266	3-hydroxyisobutyrate dehydrogenase, mitochondrial	Hibadh	31	111.05	15	27879000	0
P13255	Glycine N-methyltransferase	Gnmt	41.3	126.65	14	27870000	0
P12928	Pyruvate kinase PKLR	Pklr	43.7	214.67	32	27852000	0
Q6URK4	Heterogeneous nuclear ribonucleoprotein A3	Hnrnpa3	26.9	84.843	15	27656000	0
Q2V057	Probable proline dehydrogenase 2	Prodh2	41.7	204.52	29	27492000	0
P85973	Purine nucleoside phosphorylase	Pnp	56.1	112.13	18	27242000	0
P18886	Carnitine O-palmitoyltransferase 2, mitochondrial	Cpt2	33.1	220.72	22	26980000	0
Q02974	Ketohexokinase	Khk	24.5	91.006	9	26926000	0
A7VJC2	Heterogeneous nuclear ribonucleoproteins A2/B1	Hnrnpa2b1	28.3	96.605	15	26828000	0
P12938	Cytochrome P450 2D3	Cyp2d3	54.6	131.03	24	26812000	0
P46462	Transitional endoplasmic reticulum ATPase	Vcp	41.3	205.59	37	26661000	0
P12007	Isovaleryl-CoA dehydrogenase, mitochondrial	Ivd	45	222.76	19	26605000	0
P18666;P13832;Q64122	Myosin regulatory light chain 12B;Myosin regulatory light chain RLC-A;Myosin regulatory light polypeptide 9	Myl12b;Rlc-a;Myl9	50.6	127.45	8	26522000	0
Q63270	Cytoplasmic aconitate hydratase	Aco1	32.8	191.59	27	26468000	0
P05503	Cytochrome c oxidase subunit 1	Mtco1	13.8	32.145	4	25985000	0
Q5XI60	Receptor expression-enhancing protein 6	Reep6	18	24.082	5	25832000	0
Q6AXM8	Serum paraoxonase/arylesterase 2	Pon2	42.7	116.27	15	25685000	0
Q498D5	Regulator of microtubule dynamics protein 2	Rmdn2	32	140.91	21	25617000	0
P46953	3-hydroxyanthranilate 3,4-dioxygenase	Haao	46.5	157.63	12	25352000	0
Q9QZH8	Arylacetamide deacetylase	Aadac	31.9	77.02	14	25346000	0
P08290	Asialoglycoprotein receptor 2	Asgr2	23.3	77.913	8	25114000	0
P18445	60S ribosomal protein L27a	Rpl27a	22.3	23.262	4	24789000	0
P63031	Mitochondrial pyruvate carrier 1	Mpc1	26.6	35.685	2	24534000	0
O35509;P62494	Ras-related protein Rab-11B;Ras-related protein Rab-11A	Rab11b;Rab11a	39	52.966	11	24518000	0
Q6AYS8	Estradiol 17-beta-dehydrogenase 11	Hsd17b11	31.2	47.711	11	24406000	0
Q64573	Liver carboxylesterase 4		33	177.85	24	24371000	0
Q58FK9	Kynurenine--oxoglutarate transaminase 3	Ccbl2	37.2	165.2	17	23642000	0
P82995	Heat shock protein HSP 90-alpha	Hsp90aa1	30.6	174.98	28	23544000	0
Q3MIE4	Synaptic vesicle membrane protein VAT-1 homolog	Vat1	25.2	53.902	11	23505000	0
Q63584	Transmembrane emp24 domain-containing protein 10	Tmed10	22.4	44.85	7	23466000	0
P85834	Elongation factor Tu, mitochondrial	Tufm	37.8	131.26	16	23333000	0
P62902	60S ribosomal protein L31	Rpl31	11.2	9.073	4	23155000	0
B0BNE5	S-formylglutathione hydrolase	Esd	42.2	64.248	11	23094000	0
Q9JM53	Apoptosis-inducing factor 1, mitochondrial	Aifm1	35.5	145.02	26	23000000	0
O54753	17-beta-hydroxysteroid dehydrogenase type 6	Hsd17b6	37.2	69.359	8	22970000	0
Q63150	Dihydropyrimidinase	Dpys	32.9	168.97	15	22958000	0
P62850	40S ribosomal protein S24	Rps24	29.3	23.969	5	22846000	0
P21531	60S ribosomal protein L3	Rpl3	18.6	66.015	10	22721000	0
P97532	3-mercaptopyruvate sulfurtransferase	Mpst	45.5	107.95	14	22220000	0
B2RYW9	Fumarylacetoacetate hydrolase domain-containing protein 2	Fahd2	33.5	62.391	10	22140000	0
P51635	Alcohol dehydrogenase [NADP(+)]	Akr1a1	58.8	221.32	18	22100000	0
P09527	Ras-related protein Rab-7a	Rab7a	43.5	98.551	12	22034000	0
P62912	60S ribosomal protein L32	Rpl32	27.4	19.832	4	22012000	0
Q64602	Kynurenine/alpha-aminoadipate aminotransferase, mitochondrial	Aadat	29.6	107.75	15	22007000	0
P31210	3-oxo-5-beta-steroid 4-dehydrogenase	Akr1d1	49.1	110.18	13	21776000	0
Q68FT1	Ubiquinone biosynthesis protein COQ9, mitochondrial	Coq9	24	69.83	9	21768000	0
P84817	Mitochondrial fission 1 protein	Fis1	33.6	48.116	7	21341000	0
Q3KR86	MICOS complex subunit Mic60	Immt	34.2	180.7	18	21300000	0
P62282	40S ribosomal protein S11	Rps11	16.5	24.263	4	21009000	0
P62832	60S ribosomal protein L23	Rpl23	30.7	40.614	6	20977000	0
Q66HF1	NADH-ubiquinone oxidoreductase 75 kDa subunit, mitochondrial	Ndufs1	30.9	233.07	24	20816000	0
Q01205	Dihydrolipoyllysine-residue succinyltransferase component of 2-oxoglutarate dehydrogenase complex, mitochondrial	Dlst	19.6	114.6	13	20743000	0
P56571	ES1 protein homolog, mitochondrial		27.1	59.967	8	20736000	0
P14942	Glutathione S-transferase alpha-4	Gsta4	15.8	23.162	7	20644000	0
Q3MIE0	Enoyl-CoA hydratase domain-containing protein 3, mitochondrial	Echdc3	28.3	52.454	11	20218000	0
Q64380	Sarcosine dehydrogenase, mitochondrial	Sardh	33.2	231.09	35	19892000	0
Q641Y2	NADH dehydrogenase [ubiquinone] iron-sulfur protein 2, mitochondrial	Ndufs2	33.9	101.87	18	19859000	0
P62268	40S ribosomal protein S23	Rps23	16.1	20.465	3	19548000	0
P21396	Amine oxidase [flavin-containing] A	Maoa	22.4	90.588	17	19519000	0
P70584	Short/branched chain specific acyl-CoA dehydrogenase, mitochondrial	Acadsb	29.6	126.78	14	19460000	0
Q8VIF7	Selenium-binding protein 1	Selenbp1	44.9	140.73	25	19268000	0
Q7M0E3	Destrin	Dstn	37.6	49.291	8	19187000	0
D3Z9R8	6.8 kDa mitochondrial proteolipid	Mp68	11.7	5.9295	3	19112000	0
P45592	Cofilin-1	Cfl1	44.6	81.735	9	18822000	0
Q63448	Peroxisomal acyl-coenzyme A oxidase 3	Acox3	29.9	174.79	24	18753000	0
P97519	Hydroxymethylglutaryl-CoA lyase, mitochondrial	Hmgcl	40.6	93.35	14	18749000	0
P0DP31;P0DP30;P0DP29			38.3	66.093	5	18723000	0
P62959	Histidine triad nucleotide-binding protein 1	Hint1	32.5	25.414	4	18641000	0
P13221	Aspartate aminotransferase, cytoplasmic	Got1	38	135.87	15	18619000	0
Q8VID1	Dehydrogenase/reductase SDR family member 4	Dhrs4	20.1	33.412	7	18170000	0
P63029	Translationally-controlled tumor protein	Tpt1	15.7	27.784	4	18086000	0
Q9WUS0	Adenylate kinase 4, mitochondrial	Ak4	46.2	76.285	12	18086000	0
Q68FT5	S-methylmethionine--homocysteine S-methyltransferase BHMT2	Bhmt2	41.9	88.541	13	17660000	0
Q68FS4	Cytosol aminopeptidase	Lap3	45.7	185.6	21	17550000	0
Q1HCL7	NAD kinase 2, mitochondrial	Nadk2	36.7	102.91	14	17481000	0
P50554	4-aminobutyrate aminotransferase, mitochondrial;4-aminobutyrate aminotransferase, brain isoform;4-aminobutyrate aminotransferase, liver isoform	Abat	43.4	194.36	17	17342000	0
Q68FR6	Elongation factor 1-gamma	Eef1g	27	86.595	16	17129000	0
Q6NYB7	Ras-related protein Rab-1A	Rab1A	25.4	49.761	7	16393000	0
P48679	Prelamin-A/C;Lamin-A/C	Lmna	29.2	162.78	20	16328000	0
P26453	Basigin	Bsg	18.3	52.896	9	16155000	0
P12711	Alcohol dehydrogenase class-3	Adh5	27.3	73.862	11	16149000	0
P05506	NADH-ubiquinone oxidoreductase chain 3	Mtnd3	13	8.1395	1	16131000	0
P06214	Delta-aminolevulinic acid dehydratase	Alad	54.5	146.2	16	16130000	0
P35171	Cytochrome c oxidase subunit 7A2, mitochondrial	Cox7a2	12	6.7724	1	15730000	0
P24050	40S ribosomal protein S5;40S ribosomal protein S5, N-terminally processed	Rps5	37.3	100.73	6	15681000	0
P20817;P20816	Cytochrome P450 4A14;Cytochrome P450 4A2	Cyp4a14;Cyp4a2	28.2	146.34	19	15649000	0
P02696	Retinol-binding protein 1	Rbp1	33.3	37.055	6	15449000	0
A9UMV8;Q4FZT6;P0C170;P0C169;P02262;Q64598;Q00728	Histone H2A.J;Histone H2A type 3;Histone H2A type 1-E;Histone H2A type 1-C;Histone H2A type 1;Histone H2A type 1-F;Histone H2A type 4	H2afj	49.6	45.667	2	15356000	0
Q4KM73	UMP-CMP kinase	Cmpk1	44.4	48.186	12	15356000	0
P49432	Pyruvate dehydrogenase E1 component subunit beta, mitochondrial	Pdhb	28.1	74.057	13	14964000	0
Q68FR9	Elongation factor 1-delta	Eef1d	26.3	86.202	7	14871000	0
Q6P6S9	Ectonucleoside triphosphate diphosphohydrolase 5	Entpd5	24.6	89.221	12	14667000	0
P27653	C-1-tetrahydrofolate synthase, cytoplasmic;Methylenetetrahydrofolate dehydrogenase;Methenyltetrahydrofolate cyclohydrolase;Formyltetrahydrofolate synthetase;C-1-tetrahydrofolate synthase, cytoplasmic, N-terminally processed	Mthfd1	18.1	159.69	21	14572000	0
Q9Z2M4	Peroxisomal 2,4-dienoyl-CoA reductase	Decr2	25.7	51.815	9	14562000	0
P07151	Beta-2-microglobulin	B2m	18.5	16.803	2	14389000	0
Q6PCT8	Succinate dehydrogenase [ubiquinone] cytochrome b small subunit, mitochondrial	Sdhd	22.6	16.022	2	14337000	0
Q920P0	L-xylulose reductase	Dcxr	38.5	92.64	11	14139000	0
Q8VHF5	Citrate synthase, mitochondrial	Cs	23	94.573	10	13932000	0
P56574	Isocitrate dehydrogenase [NADP], mitochondrial	Idh2	28.5	96.394	11	13752000	0
P97612	Fatty-acid amide hydrolase 1	Faah	30.6	128.59	15	13629000	0
Q5FVQ4	Malectin	Mlec	19.9	69.726	10	13495000	0
P35213	14-3-3 protein beta/alpha;14-3-3 protein beta/alpha, N-terminally processed	Ywhab	38.2	84.624	7	13249000	0
Q711G3	Isoamyl acetate-hydrolyzing esterase 1 homolog	Iah1	46.2	70.005	7	12994000	0
P63102	14-3-3 protein zeta/delta	Ywhaz	38	102.3	7	12968000	0
P57093	Phytanoyl-CoA dioxygenase, peroxisomal	Phyh	16.9	47.968	8	12759000	0
P04646	60S ribosomal protein L35a	Rpl35a	6.4	5.8196	1	12721000	0
Q9ER34	Aconitate hydratase, mitochondrial	Aco2	21.8	108.84	18	12688000	0
Q6AY30	Saccharopine dehydrogenase-like oxidoreductase	Sccpdh	20.5	52.238	6	12685000	0
P62864	40S ribosomal protein S30	Fau	16.9	8.4818	2	12652000	0
Q6P7R8	Very-long-chain 3-oxoacyl-CoA reductase	Hsd17b12	20.5	36.278	7	12642000	0
Q5I0E7	Transmembrane emp24 domain-containing protein 9	Tmed9	18.3	32.745	7	12345000	0
D3ZTX0	Transmembrane emp24 domain-containing protein 7	Tmed7	20.4	32.171	6	12230000	0
Q920D2	Dihydrofolate reductase	Dhfr	21.9	24.261	7	11934000	0
P54313;O35353	Guanine nucleotide-binding protein G(I)/G(S)/G(T) subunit beta-2;Guanine nucleotide-binding protein subunit beta-4	Gnb2;Gnb4	17.6	36.706	5	11904000	0
P63324	40S ribosomal protein S12	Rps12	23.5	36.49	4	11866000	0
P09139	Serine--pyruvate aminotransferase, mitochondrial	Agxt	20	72.483	6	11773000	0
P62828;Q8K586	GTP-binding nuclear protein Ran;GTP-binding nuclear protein Ran, testis-specific isoform	Ran;Rasl2-9	21.8	41.392	4	11615000	0
P61983	14-3-3 protein gamma;14-3-3 protein gamma, N-terminally processed	Ywhag	36	62.296	10	11535000	0
Q5M9I5	Cytochrome b-c1 complex subunit 6, mitochondrial	Uqcrh	37.1	14.747	2	11391000	0
Q5XI73	Rho GDP-dissociation inhibitor 1	Arhgdia	23.5	35.48	5	11292000	0
M0RC99	Ras-related protein Rab-5A	Rab5a	14.9	20.547	5	11260000	0
P61980	Heterogeneous nuclear ribonucleoprotein K	Hnrnpk	27.4	86.785	12	11255000	0
P61751	ADP-ribosylation factor 4	Arf4	41.1	35.032	7	11248000	0
Q9Z0V6	Thioredoxin-dependent peroxide reductase, mitochondrial	Prdx3	29.6	38.078	9	11236000	0
P62332	ADP-ribosylation factor 6	Arf6	33.1	29.299	2	11212000	0
Q7TP52	Carboxymethylenebutenolidase homolog	Cmbl	20	37.941	6	11072000	0
Q67ET7	Taste receptor type 2 member 3	Tas2r3	2.8	5.8899	2	11026000	0
Q78P75;P63170	Dynein light chain 2, cytoplasmic;Dynein light chain 1, cytoplasmic	Dynll2;Dynll1	20.2	13.673	3	10855000	0
P10868	Guanidinoacetate N-methyltransferase	Gamt	28.4	39.582	5	10756000	0
P55053	Fatty acid-binding protein, epidermal	Fabp5	14.8	13.788	3	10752000	0
Q4FZT0	Stomatin-like protein 2, mitochondrial	Stoml2	32.6	100.37	14	10684000	0
Q4QQW3	Hydroxyacid-oxoacid transhydrogenase, mitochondrial	Adhfe1	31.7	71.546	10	10640000	0
Q794E4	Heterogeneous nuclear ribonucleoprotein F;Heterogeneous nuclear ribonucleoprotein F, N-terminally processed	Hnrnpf	17.1	49.011	10	10587000	0
P54921	Alpha-soluble NSF attachment protein	Napa	28.5	73.308	10	10558000	0
Q5RKI1	Eukaryotic initiation factor 4A-II;Eukaryotic initiation factor 4A-II, N-terminally processed	Eif4a2	24.1	91.995	7	10456000	0
Q9Z1A6	Vigilin	Hdlbp	20.3	149.63	27	10354000	0
P19225	Cytochrome P450 2C70	Cyp2c70	23.7	58.622	14	10143000	0
F1LU71		Auh	18.4	67.589	7	10090000	0
Q00438	Polypyrimidine tract-binding protein 1	Ptbp1	20	85.802	12	10046000	0
P28480	T-complex protein 1 subunit alpha	Tcp1	16.2	60.8	12	10001000	0
Q6AXX6	Redox-regulatory protein FAM213A	Fam213a	24.5	33.938	3	9966400	0
Q6MGB5	Estradiol 17-beta-dehydrogenase 8	Hsd17b8	30.9	45.625	6	9846900	0
Q6AYC2	Immunity-related GTPase family M protein	Irgm	16.8	47.286	7	9811700	0
Q9EQS0	Transaldolase	Taldo1	15.7	36.85	6	9710000	0
P05504	ATP synthase subunit a	Mt-atp6	4.4	6.5476	1	9692500	0
P38652	Phosphoglucomutase-1	Pgm1	37.9	130.95	22	9614500	0
O35331	Pyridoxal kinase	Pdxk	35.6	74.019	12	9557400	0
P62890	60S ribosomal protein L30	Rpl30	40.9	41.321	3	9535200	0
P85971	6-phosphogluconolactonase	Pgls	51.4	61.274	9	9494600	0
P63036	DnaJ homolog subfamily A member 1	Dnaja1	29.5	72.054	9	9381000	0
P11960	2-oxoisovalerate dehydrogenase subunit alpha, mitochondrial	Bckdha	31.1	78.954	11	9354300	0
P08461	Dihydrolipoyllysine-residue acetyltransferase component of pyruvate dehydrogenase complex, mitochondrial	Dlat	17.6	60.059	10	9341300	0
Q07071	Glucokinase regulatory protein	Gckr	19.1	68.073	11	9328800	0
Q9WU49	Calcium-regulated heat stable protein 1	Carhsp1	18.4	13.42	1	9268400	0
A0A0G2K047			29	106.17	18	9247700	0
P27605	Hypoxanthine-guanine phosphoribosyltransferase	Hprt1	17.9	22.062	4	9190700	0
Q62658	Peptidyl-prolyl cis-trans isomerase FKBP1A	Fkbp1a	12	8.9273	1	9158300	0
O88941	Mannosyl-oligosaccharide glucosidase	Mogs	21.7	217.55	15	9127800	0
Q9Z339	Glutathione S-transferase omega-1	Gsto1	23.2	33.995	4	9085100	0
P20788	Cytochrome b-c1 complex subunit Rieske, mitochondrial;Cytochrome b-c1 complex subunit 11	Uqcrfs1	11.3	17.863	3	9038500	0
Q62736	Non-muscle caldesmon	Cald1	15.4	82.366	11	9020200	0
P0C5H9	Mesencephalic astrocyte-derived neurotrophic factor	Manf	20.1	42.08	3	8930200	0
Q9R0T3	DnaJ homolog subfamily C member 3	Dnajc3	18.8	66.958	9	8916300	0
O08589	Phospholemman	Fxyd1	13	8.7083	1	8888600	0
Q5M7U6	Actin-related protein 2	Actr2	20.1	47.833	4	8636100	0
P14141	Carbonic anhydrase 3	Ca3	21.9	40.291	6	8595700	0
P16086	Spectrin alpha chain, non-erythrocytic 1	Sptan1	26.3	323.31	53	8558800	0
Q0VGK3	Glycerate kinase	Glyctk	19.5	44.941	5	8554200	0
P00502	Glutathione S-transferase alpha-1;Glutathione S-transferase alpha-1, N-terminally processed	Gsta1	49.5	7.0851	2	8538600	0
Q02769	Squalene synthase	Fdft1	25	58.856	7	8396100	0
P40112	Proteasome subunit beta type-3	Psmb3	28.3	40.044	7	8275700	0
P84083	ADP-ribosylation factor 5	Arf5	42.2	25.443	2	8262600	0
P17702	60S ribosomal protein L28	Rpl28	8	11.26	2	8235900	0
Q7TS56	Carbonyl reductase family member 4	Cbr4	24.2	27.735	3	8134200	0
Q6AYD3	Proliferation-associated protein 2G4	Pa2g4	18.3	50.932	10	8025800	0
Q924S5	Lon protease homolog, mitochondrial	Lonp1	23.9	134.7	11	7960500	0
Q641Z6	EH domain-containing protein 1	Ehd1	24.7	63.137	11	7959600	0
Q0ZHH6	Atlastin-3	Atl3	25.1	63.276	9	7903100	0
Q07116	Sulfite oxidase, mitochondrial	Suox	19	102.43	13	7899600	0
P12939	Cytochrome P450 2D10	Cyp2d10	39.3	59.918	6	7898300	0
O55171	Acyl-coenzyme A thioesterase 2, mitochondrial	Acot2	18.3	44.51	5	7868200	0
P11507	Sarcoplasmic/endoplasmic reticulum calcium ATPase 2	Atp2a2	22.9	124.67	18	7855300	0
Q68G31	Phenazine biosynthesis-like domain-containing protein	Pbld	26	87.484	5	7767300	0
P48199	C-reactive protein	Crp	13.9	21.064	2	7761900	0
Q8CG45	Aflatoxin B1 aldehyde reductase member 2	Akr7a2	16.6	22.223	4	7578600	0
Q63617	Hypoxia up-regulated protein 1	Hyou1	20.4	135.19	19	7562400	0
B2RZC9	Keratinocyte-associated protein 2	Krtcap2	12.5	8.1189	1	7560000	0
P07631	Probable alcohol sulfotransferase		16.5	20.954	7	7551200	0
P52555	Endoplasmic reticulum resident protein 29	Erp29	13.1	26.586	4	7521400	0
O70199	UDP-glucose 6-dehydrogenase	Ugdh	27	99.449	11	7499700	0
Q9Z2Y0	Glycine N-acyltransferase-like protein Keg1	Keg1	9.2	23.75	7	7462300	0
P39032	60S ribosomal protein L36	Rpl36	10.5	6.2774	0	7351900	0
Q6IMY8		Hnrnpu	8.8	68.796	9	7339400	0
Q63413;Q5U216	Spliceosome RNA helicase Ddx39b;ATP-dependent RNA helicase DDX39A	Ddx39b;Ddx39a	14.5	42.262	7	7335000	0
P32198	Carnitine O-palmitoyltransferase 1, liver isoform	Cpt1a	16.6	81.429	11	7230700	0
P24483	Adrenodoxin, mitochondrial	Fdx1	20.7	20.69	2	7205100	0
Q5EB77	Ras-related protein Rab-18	Rab18	22.8	25.739	4	7189700	0
Q4KLP0	Probable 2-oxoglutarate dehydrogenase E1 component DHKTD1, mitochondrial	Dhtkd1	16	69.52	15	7153400	0
P35704	Peroxiredoxin-2	Prdx2	18.2	17.359	3	7148900	0
P07340	Sodium/potassium-transporting ATPase subunit beta-1	Atp1b1	14.8	26.587	3	7083800	0
P19234	NADH dehydrogenase [ubiquinone] flavoprotein 2, mitochondrial	Ndufv2	17.7	52.662	7	7072700	0
P26435	Sodium/bile acid cotransporter	Slc10a1	3.9	16.915	2	7045300	0
O88867	Kynurenine 3-monooxygenase	Kmo	10.7	32.456	7	6981200	0
Q3T1K5	F-actin-capping protein subunit alpha-2	Capza2	18.2	22.72	2	6946900	0
Q66HG4	Aldose 1-epimerase	Galm	16.4	33.505	3	6831900	0
Q75Q39	Mitochondrial import receptor subunit TOM70	Tomm70a	20	116.45	12	6805800	0
P23514	Coatomer subunit beta	Copb1	24.1	114.88	17	6779600	0
P50235	Alcohol sulfotransferase		46.3	33.507	6	6734500	0
Q62730	Estradiol 17-beta-dehydrogenase 2	Hsd17b2	18.4	52.189	7	6700100	0
Q64565	Alanine--glyoxylate aminotransferase 2, mitochondrial	Agxt2	16.8	43.768	6	6698100	0
Q4QQV3	Protein FAM162A	Fam162a	23.2	21.355	3	6656400	0
P05712	Ras-related protein Rab-2A	Rab2a	28.3	37.777	9	6631200	0
Q9Z142	Transmembrane protein 33	Tmem33	8.5	18.538	2	6591000	0
P35738	2-oxoisovalerate dehydrogenase subunit beta, mitochondrial	Bckdhb	17.4	34.769	5	6555700	0
P48004	Proteasome subunit alpha type-7	Psma7	18.1	32.669	4	6525600	0
A2VCW9	Alpha-aminoadipic semialdehyde synthase, mitochondrial;Lysine ketoglutarate reductase;Saccharopine dehydrogenase	Aass	20.3	99.227	12	6490800	0
Q5XIM9	T-complex protein 1 subunit beta	Cct2	30.5	87.719	11	6471300	0
Q4KM74	Vesicle-trafficking protein SEC22b	Sec22b	28.8	53.879	3	6430300	0
P18420	Proteasome subunit alpha type-1	Psma1	11.8	17.745	3	6418000	0
P70470	Acyl-protein thioesterase 1	Lypla1	10.4	17.798	2	6369600	0
Q9Z1W6	Protein LYRIC	Mtdh	9.5	89.697	5	6367200	0
Q924C3	Ectonucleotide pyrophosphatase/phosphodiesterase family member 1;Alkaline phosphodiesterase I;Nucleotide pyrophosphatase	Enpp1	16.4	77.814	14	6281700	0
Q4FZX7	Signal recognition particle receptor subunit beta	Srprb	30.5	53.703	6	6281200	0
P86252	Transcriptional activator protein Pur-alpha	Pura	23.2	88.304	3	6280600	0
Q6AYZ1	Tubulin alpha-1C chain	Tuba1c	51.2	13.942	3	6256200	0
Q6AYQ8	Acylpyruvase FAHD1, mitochondrial	Fahd1	13.6	32.094	1	6255900	0
Q63798	Proteasome activator complex subunit 2	Psme2	26.9	34.949	5	6244900	0
P62944	AP-2 complex subunit beta	Ap2b1	17	80.748	13	6240300	0
Q5XIN6	LETM1 and EF-hand domain-containing protein 1, mitochondrial	Letm1	21.2	84.379	15	6193700	0
D3ZBN0	Histone H1.5	Hist1h1b	12.2	13.05	2	6144700	0
P61589	Transforming protein RhoA	Rhoa	26.9	51.873	4	6130100	0
P10536	Ras-related protein Rab-1B	Rab1b	24.9	19.68	4	6122700	0
Q9EQX9	Ubiquitin-conjugating enzyme E2 N	Ube2n	20.4	16.645	4	6026000	0
Q6P6V0	Glucose-6-phosphate isomerase	Gpi	14.9	64.929	8	6001500	0
Q64638;P20720	UDP-glucuronosyltransferase 1-5;UDP-glucuronosyltransferase 1-2	Ugt1a5;Ugt1a2	23.9	45.729	4	5859600	0
P22462;P25122;Q63734;Q01956	Potassium voltage-gated channel subfamily C member 2;Potassium voltage-gated channel subfamily C member 1;Potassium voltage-gated channel subfamily C member 4;Potassium voltage-gated channel subfamily C member 3	Kcnc2;Kcnc1;Kcnc4;Kcnc3	3.8	10.202	5	5835400	0
Q5XID0	Protein YIPF5	Yipf5	3.5	6.2309	1	5834000	0
O35796	Complement component 1 Q subcomponent-binding protein, mitochondrial	C1qbp	12.2	30.134	3	5826300	0
Q4V7C7	Actin-related protein 3	Actr3	23.2	62.043	10	5686700	0
Q99MS0	SEC14-like protein 2	Sec14l2	13.4	36.75	6	5651200	0
P04906	Glutathione S-transferase P	Gstp1	18.1	22.659	3	5625200	0
Q923M1	Mitochondrial peptide methionine sulfoxide reductase	Msra	18	21.095	4	5620900	0
P97564	Glycerol-3-phosphate acyltransferase 1, mitochondrial	Gpam	21.7	93.354	14	5586500	0
P83883	60S ribosomal protein L36a	Rpl36a	8.5	6.8548	2	5584100	0
Q7TQ94	Nitrilase homolog 1	Nit1	23.9	55.008	5	5565300	0
O35777	Magnesium transporter protein 1	Magt1	5.7	12.222	2	5556300	0
B5DEH2	Erlin-2	Erlin2	12.1	27.858	5	5543100	0
Q5XHY5	Threonine--tRNA ligase, cytoplasmic	Tars	21.2	91.915	10	5505100	0
Q6TUG0	DnaJ homolog subfamily B member 11	Dnajb11	13.7	20.579	4	5504100	0
Q8CHM7	2-hydroxyacyl-CoA lyase 1	Hacl1	26.9	70.637	11	5488500	0
Q5BK17	Iodotyrosine dehalogenase 1	Iyd	15.1	20.772	2	5446200	0
P18484	AP-2 complex subunit alpha-2	Ap2a2	24	109.9	14	5360300	0
P34067	Proteasome subunit beta type-4	Psmb4	9.5	15.007	3	5331800	0
P14173	Aromatic-L-amino-acid decarboxylase	Ddc	21.5	54.565	8	5311000	0
Q64654	Lanosterol 14-alpha demethylase	Cyp51a1	20.5	75.16	11	5268900	0
Q505J6	Mitochondrial glutamate carrier 2	Slc25a18	6.6	15.841	3	5212400	0
Q5XIF3	NADH dehydrogenase [ubiquinone] iron-sulfur protein 4, mitochondrial	Ndufs4	8.6	8.1967	2	5132400	0
P24268	Cathepsin D;Cathepsin D 12 kDa light chain;Cathepsin D 9 kDa light chain;Cathepsin D 34 kDa heavy chain;Cathepsin D 30 kDa heavy chain	Ctsd	7.6	19.233	3	5130900	0
P05765	40S ribosomal protein S21	Rps21	28.9	11.743	2	5089700	0
P17046	Lysosome-associated membrane glycoprotein 2	Lamp2	9.5	35.072	5	5071800	0
O35952	Hydroxyacylglutathione hydrolase, mitochondrial	Hagh	11.3	23.774	5	5071400	0
P97584	Prostaglandin reductase 1	Ptgr1	22.5	44	6	4933100	0
P61107	Ras-related protein Rab-14	Rab14	27	40.056	3	4930000	0
O35826	Bifunctional UDP-N-acetylglucosamine 2-epimerase/N-acetylmannosamine kinase;UDP-N-acetylglucosamine 2-epimerase (hydrolyzing);N-acetylmannosamine kinase	Gne	12.7	67.422	6	4911400	0
P0C546	Mitochondrial coenzyme A transporter SLC25A42	Slc25a42	21.1	28.196	4	4879100	0
P14562	Lysosome-associated membrane glycoprotein 1	Lamp1	8.4	22.598	5	4850600	0
Q3B7U9	Peptidyl-prolyl cis-trans isomerase FKBP8	Fkbp8	27.3	77.309	8	4844400	0
Q498C8	Protein RER1	Rer1	12.2	11.338	1	4836800	0
Q6AYS7;Q6PTT0	Aminoacylase-1A;Aminoacylase-1B	Acy1a;Acy1b	17.4	54.857	8	4815600	0
Q9WTT6	Guanine deaminase	Gda	16.3	56.099	6	4798500	0
Q5XHZ0	Heat shock protein 75 kDa, mitochondrial	Trap1	21.8	93.126	10	4792100	0
P18421	Proteasome subunit beta type-1	Psmb1	11.7	12.999	2	4771900	0
Q5XIG4	OCIA domain-containing protein 1	Ociad1	21.9	23.95	3	4765000	0
P62275	40S ribosomal protein S29	Rps29	19.6	5.8088	1	4761100	0
P41498	Low molecular weight phosphotyrosine protein phosphatase	Acp1	12.7	11.454	1	4695100	0
P04256	Heterogeneous nuclear ribonucleoprotein A1;Heterogeneous nuclear ribonucleoprotein A1, N-terminally processed	Hnrnpa1	8.8	15.726	4	4688200	0
Q9JJ54;Q3SWU3	Heterogeneous nuclear ribonucleoprotein D0;Heterogeneous nuclear ribonucleoprotein D-like	Hnrnpd;Hnrnpdl	6.2	14.63	4	4661300	0
Q9WU82	Catenin beta-1	Ctnnb1	26.6	96.435	14	4651400	0
Q6AXN3	Transmembrane emp24 domain-containing protein 5	Tmed5	13.1	13.362	2	4596200	0
P0DN35			12.3	6.0594	1	4593300	0
P13697	NADP-dependent malic enzyme	Me1	23.1	56.504	7	4555800	0
Q62651	Delta(3,5)-Delta(2,4)-dienoyl-CoA isomerase, mitochondrial	Ech1	17.7	32.304	4	4511200	0
Q5XI78	2-oxoglutarate dehydrogenase, mitochondrial	Ogdh	16.4	88.02	16	4504500	0
Q6IRK9	Carboxypeptidase Q	Cpq	9.1	35.718	3	4499900	0
P29411	GTP:AMP phosphotransferase AK3, mitochondrial	Ak3	22	34.225	5	4488600	0
P69060	N-acylneuraminate cytidylyltransferase	Cmas	18.5	38.54	7	4462900	0
P60901	Proteasome subunit alpha type-6	Psma6	13	20.811	3	4446000	0
P85970	Actin-related protein 2/3 complex subunit 2	Arpc2	28	50.845	6	4388600	0
Q63396	Activated RNA polymerase II transcriptional coactivator p15	Sub1	8.7	6.1294	1	4361200	0
P16391	RT1 class I histocompatibility antigen, AA alpha chain		17	31.012	4	4343700	0
P26284	Pyruvate dehydrogenase E1 component subunit alpha, somatic form, mitochondrial	Pdha1	9	21.755	5	4227100	0
Q7TPB1	T-complex protein 1 subunit delta	Cct4	12.4	32.719	5	4189600	0
P04167;P00176	Cytochrome P450 2B2;Cytochrome P450 2B1	Cyp2b2;Cyp2b1	10.2	24.753	4	4188400	0
P36201	Cysteine-rich protein 2	Crip2	19.2	31.156	3	4162400	0
Q9Z0W7	Chloride intracellular channel protein 4	Clic4	26.9	40.377	4	4078000	0
Q63108	Carboxylesterase 1E	Ces1e	26.6	49.12	6	4070700	0
Q5I0H4	Transmembrane and coiled-coil domains protein 1	Tmco1	8	10.787	2	4069400	0
Q5I0D5	Phospholysine phosphohistidine inorganic pyrophosphate phosphatase	Lhpp	12.2	11.415	2	4055600	0
Q9EQV6	Tripeptidyl-peptidase 1	Tpp1	9.1	13.85	4	4027900	0
Q01579	Glutathione S-transferase theta-1	Gstt1	10.4	13.794	4	4019400	0
Q66H80	Coatomer subunit delta	Arcn1	9.4	25.234	5	3991200	0
Q9JHY2	Sideroflexin-3	Sfxn3	8.7	6.0819	2	3968400	0
Q6LED0	Histone H3.1		35.3	19.439	3	3959800	0
P85007	Immediate early response 3-interacting protein 1	Ier3ip1	9.8	6.2378	1	3954900	0
Q64611	Cysteine sulfinic acid decarboxylase	Csad	25.4	68.33	10	3947400	0
Q5XIU9	Membrane-associated progesterone receptor component 2	Pgrmc2	16.6	21.049	3	3943000	0
P24090	Alpha-2-HS-glycoprotein	Ahsg	17	25.448	3	3913800	0
Q9WVA1	Mitochondrial import inner membrane translocase subunit Tim8 A	Timm8a	11.3	8.866	1	3843600	0
O35547	Long-chain-fatty-acid--CoA ligase 4	Acsl4	14.6	61.443	7	3841000	0
P16232	Corticosteroid 11-beta-dehydrogenase isozyme 1	Hsd11b1	21.9	32.3	4	3790700	0
P07633	Propionyl-CoA carboxylase beta chain, mitochondrial	Pccb	17.7	86.677	6	3756600	0
B1WC61		Acad9	20	71.387	12	3749600	0
G3V9R8	Heterogeneous nuclear ribonucleoprotein C	Hnrnpc	16.4	25.686	5	3732100	0
Q5I0C3	Methylcrotonoyl-CoA carboxylase subunit alpha, mitochondrial	Mccc1	9.7	36.115	6	3731300	0
Q6P502	T-complex protein 1 subunit gamma	Cct3	12.7	47.171	7	3726500	0
Q6I7R3	Isochorismatase domain-containing protein 1	Isoc1	8.4	16.846	3	3646400	0
P32232	Cystathionine beta-synthase	Cbs	12.3	40.46	4	3593300	0
P06866	Haptoglobin;Haptoglobin alpha chain;Haptoglobin beta chain	Hp	12.4	26.81	3	3556000	0
P28064	Proteasome subunit beta type-8	Psmb8	12.3	22.355	3	3526400	0
Q9JLA3	UDP-glucose:glycoprotein glucosyltransferase 1	Uggt1	15.9	146.78	19	3453400	0
P56522	NADPH:adrenodoxin oxidoreductase, mitochondrial	Fdxr	19.6	37.157	6	3419700	0
Q66HA6	ADP-ribosylation factor-like protein 8B	Arl8b	17.2	18.053	2	3362800	0
Q7M767	Ubiquitin-conjugating enzyme E2 variant 2	Ube2v2	6.9	6.2766	1	3355300	0
B0BNG0	ER membrane protein complex subunit 2	Emc2	18.2	24.823	4	3323400	0
P51647;P13601	Retinal dehydrogenase 1;Aldehyde dehydrogenase, cytosolic 1	Aldh1a1;Aldh1a7	13.4	27.641	3	3315500	0
Q7TQM4	Sterol O-acyltransferase 2	Soat2	7.4	19.472	5	3305900	0
O35763;P31977	Moesin;Ezrin	Msn;Ezr	11.1	40.245	8	3277300	0
P15083	Polymeric immunoglobulin receptor;Secretory component	Pigr	8.1	53.776	7	3249200	0
P18297	Sepiapterin reductase	Spr	8.4	13.069	1	3244500	0
Q5BK62	Protein Mpv17	Mpv17	19.3	10.847	1	3217200	0
P14668	Annexin A5	Anxa5	16.9	31.409	4	3210400	0
P16573	Carcinoembryonic antigen-related cell adhesion molecule 1	Ceacam1	9.8	51.695	3	3094600	0
O35142	Coatomer subunit beta	Copb2	13.5	87.04	10	3079800	0
Q3KRE0	ATPase family AAA domain-containing protein 3	Atad3	10.8	41.849	6	3023200	0
P11662	NADH-ubiquinone oxidoreductase chain 2	Mtnd2	6.9	24.763	2	3013800	0
P13084	Nucleophosmin	Npm1	6.8	16.088	2	2982500	0
C9WPN6;P81795	Eukaryotic translation initiation factor 2 subunit 3	Eif2s3y;Eif2s3	15.9	27.993	4	2956700	0
Q499N5	Acyl-CoA synthetase family member 2, mitochondrial	Acsf2	10.2	38.085	5	2950800	0
Q3MIF4	Xylulose kinase	Xylb	13.4	47.434	6	2938000	0
Q9JJ40	Na(+)/H(+) exchange regulatory cofactor NHE-RF3	Pdzk1	13.4	30.628	3	2931100	0
Q5XIA8	Growth hormone-inducible transmembrane protein	Ghitm	6.1	13.55	2	2915000	0
P13383	Nucleolin	Ncl	6.6	33.901	3	2914200	0
P34064	Proteasome subunit alpha type-5	Psma5	12.4	20.54	3	2907000	0
Q5FVM4	Non-POU domain-containing octamer-binding protein	Nono	6.1	18.731	3	2840300	0
P14882	Propionyl-CoA carboxylase alpha chain, mitochondrial	Pcca	10.2	51.802	6	2824100	0
P62961	Nuclease-sensitive element-binding protein 1	Ybx1	17.7	27.126	5	2812000	0
P21670	Proteasome subunit alpha type-4	Psma4	3.8	8.6302	1	2808400	0
Q9EPH8	Polyadenylate-binding protein 1	Pabpc1	10.2	51.66	5	2782200	0
O70127	Bile salt export pump	Abcb11	9.4	79.498	14	2772100	0
Q5U300	Ubiquitin-like modifier-activating enzyme 1	Uba1	12.1	82.435	9	2696800	0
P40307	Proteasome subunit beta type-2	Psmb2	15.9	11.641	2	2678100	0
Q8R491	EH domain-containing protein 3	Ehd3	22.8	24.557	3	2675700	0
P42667	Signal peptidase complex catalytic subunit SEC11A	Sec11a	4.5	6.9151	1	2669900	0
Q63010	Liver carboxylesterase B-1		26.2	31.682	4	2662700	0
Q2TA68	Dynamin-like 120 kDa protein, mitochondrial;Dynamin-like 120 kDa protein, form S1	Opa1	10.5	50.628	8	2594200	0
Q9WUW9;Q9WUW8	Sulfotransferase 1C2A;Sulfotransferase 1C2	Sult1c2a;Sult1c2	9.5	17.053	3	2581900	0
Q6Q0N1	Cytosolic non-specific dipeptidase	Cndp2	8.8	23.297	3	2569400	0
Q6AY20	Cation-dependent mannose-6-phosphate receptor	M6pr	5	8.6031	2	2561100	0
P17625	Glycogen [starch] synthase, liver	Gys2	8.8	36.433	5	2551800	0
P28073	Proteasome subunit beta type-6	Psmb6	4.6	6.3018	0	2534400	0
Q5I0M2	Nicotinate-nucleotide pyrophosphorylase [carboxylating]	Qprt	14	13.029	2	2533300	0
P68511	14-3-3 protein eta	Ywhah	22	25.702	3	2522200	0
Q6AYK6	Calcyclin-binding protein	Cacybp	13.1	10.293	1	2512700	0
P62138;P63088;P62142	Serine/threonine-protein phosphatase PP1-alpha catalytic subunit;Serine/threonine-protein phosphatase PP1-gamma catalytic subunit;Serine/threonine-protein phosphatase PP1-beta catalytic subunit	Ppp1ca;Ppp1cc;Ppp1cb	16.1	32.744	4	2478800	0
P18422	Proteasome subunit alpha type-3	Psma3	8.2	10.978	2	2469300	0
Q5XI89	NXPE family member 4	Nxpe4	8.7	27.439	4	2466300	0
P00159	Cytochrome b	Mt-Cyb	2.4	6.5555	1	2462100	0
P04692	Tropomyosin alpha-1 chain	Tpm1	12.3	8.5035	2	2449600	0
Q63598	Plastin-3	Pls3	5.6	23.173	4	2430000	0
Q4FZT9	26S proteasome non-ATPase regulatory subunit 2	Psmd2	14	59.162	9	2429700	0
Q9JHY1	Junctional adhesion molecule A	F11r	5	8.9435	1	2413900	0
Q9Z1X1	Extended synaptotagmin-1	Esyt1	9.4	42.219	4	2377900	0
P63095;Q63803	Guanine nucleotide-binding protein G(s) subunit alpha isoforms short;Guanine nucleotide-binding protein G(s) subunit alpha isoforms XLas	Gnas	18.5	26.992	4	2372900	0
O35078	D-amino-acid oxidase	Dao	7.2	15.598	2	2336000	0
P08430	UDP-glucuronosyltransferase 1-6	Ugt1a6	19.8	21.798	3	2331400	0
G3V7J5	Carboxylic ester hydrolase	Ces2e	7.4	11.318	2	2329200	0
P52504	NADH dehydrogenase [ubiquinone] iron-sulfur protein 6, mitochondrial	Ndufs6	8.6	5.8943	1	2311900	0
Q5U2V4	Phospholipase B-like 1;Phospholipase B-like 1 chain A;Phospholipase B-like 1 chain B;Phospholipase B-like 1 chain C	Plbd1	6.4	21.092	3	2306300	0
Q5HZA9	Transmembrane protein 126A	Tmem126a	4.1	6.1599	1	2295000	0
Q99068	Alpha-2-macroglobulin receptor-associated protein	Lrpap1	11.7	27.238	4	2260900	0
P85972	Vinculin	Vcl	15	81.775	11	2236600	0
Q63377	Sodium/potassium-transporting ATPase subunit beta-3	Atp1b3	5	12.003	1	2234900	0
Q5XI22	Acetyl-CoA acetyltransferase, cytosolic	Acat2	2.8	9.2445	3	2232200	0
Q5FVL2	ER membrane protein complex subunit 8	Emc8	7.7	5.992	1	2194500	0
Q68FX0	Isocitrate dehydrogenase [NAD] subunit beta, mitochondrial	Idh3B	4.7	10.555	2	2149900	0
Q63524	Transmembrane emp24 domain-containing protein 2	Tmed2	10.9	14.853	3	2142400	0
Q66H45	Tetratricopeptide repeat protein 36	Ttc36	7.5	5.8267	1	2125300	0
Q6P7Q4	Lactoylglutathione lyase	Glo1	8.7	11.277	2	2054900	0
Q5XI32	F-actin-capping protein subunit beta	Capzb	16.2	27.338	3	2041300	0
O55012	Phosphatidylinositol-binding clathrin assembly protein	Picalm	5.6	27.364	2	2011600	0
Q75WE7	von Willebrand factor A domain-containing protein 5A	Vwa5a	8	34.256	5	1996400	0
P22985	Xanthine dehydrogenase/oxidase;Xanthine dehydrogenase;Xanthine oxidase	Xdh	6.3	48.36	7	1994700	0
Q66H15	Regulator of microtubule dynamics protein 3	Rmdn3	7.9	28.835	5	1989900	0
B2RZ78	Vacuolar protein sorting-associated protein 29	Vps29	5.5	5.8364	1	1987100	0
P0C588	Metal transporter CNNM4	Cnnm4	1.4	6.0219	3	1978500	0
P03889	NADH-ubiquinone oxidoreductase chain 1	Mtnd1	2.5	6.2822	1	1956300	0
P46418	Glutathione S-transferase alpha-5	Gsta5	21.7	11.453	1	1927700	0
Q6DGG0	Peptidyl-prolyl cis-trans isomerase D	Ppid	8.6	19.447	4	1911000	0
P13721	Beta-galactoside alpha-2,6-sialyltransferase 1	St6gal1	8.7	17.947	4	1884300	0
Q561R9	Beta-lactamase-like protein 2	Lactb2	10.8	19.1	2	1880600	0
B0BNM1	NAD(P)H-hydrate epimerase	Apoa1bp	14.9	16.956	3	1871000	0
Q8R431	Monoglyceride lipase	Mgll	14.5	22.478	2	1869900	0
P33273	Cytochrome P450 2C55	Cyp2c55	4.3	6.5899	3	1865400	0
Q6PEC1	Tubulin-specific chaperone A	Tbca	8.3	7.438	1	1856900	0
P46720	Solute carrier organic anion transporter family member 1A1	Slco1a1	14.9	43.544	4	1852100	0
P68101	Eukaryotic translation initiation factor 2 subunit 1	Eif2s1	10.5	18.146	3	1827600	0
Q9ES21	Phosphatidylinositide phosphatase SAC1	Sacm1l	8.2	34.098	4	1819700	0
Q920F5	Malonyl-CoA decarboxylase, mitochondrial	Mlycd	9.1	27.911	4	1815400	0
P05545	Serine protease inhibitor A3K	Serpina3k	21.4	43.841	5	1812700	0
Q5I0P2	Glycine cleavage system H protein, mitochondrial	Gcsh	17.6	13.534	1	1802600	0
P84092	AP-2 complex subunit mu	Ap2m1	6.9	19.471	3	1775700	0
Q5SGE0	Leucine-rich PPR motif-containing protein, mitochondrial	Lrpprc	10.9	88.419	15	1764400	0
Q5XIE6	3-hydroxyisobutyryl-CoA hydrolase, mitochondrial	Hibch	8.8	21.725	3	1749300	0
P42676	Neurolysin, mitochondrial	Nln	7.1	23.823	3	1744600	0
Q68FT9	Selenocysteine lyase	Scly	12	28.113	5	1741900	0
Q5BJQ0	Atypical kinase ADCK3, mitochondrial	Adck3	8	21.589	3	1732100	0
B2RYG6	Ubiquitin thioesterase OTUB1	Otub1	12.2	16.136	2	1707300	0
P36972	Adenine phosphoribosyltransferase	Aprt	14.4	12.948	2	1700700	0
Q5XIT9	Methylcrotonoyl-CoA carboxylase beta chain, mitochondrial	Mccc2	8.9	23.618	2	1700500	0
P50503	Hsc70-interacting protein	St13	3.5	7.5543	1	1698900	0
P52296	Importin subunit beta-1	Kpnb1	5.8	24.039	2	1687600	0
Q6AY04	Uncharacterized protein C2orf47 homolog, mitochondrial		4.8	6.5306	1	1681200	0
D3ZW55	Inosine triphosphate pyrophosphatase	Itpa	8.1	6.5592	1	1661600	0
Q4KM35	Proteasome subunit beta type-10	Psmb10	5.1	6.7096	1	1644200	0
Q6XQN1	Nicotinate phosphoribosyltransferase	Naprt	7.8	21.575	3	1634300	0
P28042	Single-stranded DNA-binding protein, mitochondrial	Ssbp1	21.9	15.835	2	1633600	0
P29457	Serpin H1	Serpinh1	9.4	23.42	2	1625300	0
Q63089	Solute carrier family 22 member 1	Slc22a1	2.9	6.9267	1	1618500	0
Q9QZU7	Gamma-butyrobetaine dioxygenase	Bbox1	4.9	11.663	1	1615700	0
P17712	Glucokinase	Gck	5.8	14.882	2	1614100	0
P17136;P63164	Small nuclear ribonucleoprotein-associated protein B;Small nuclear ribonucleoprotein-associated protein N	Snrpb;Snrpn	6.5	11.53	2	1608300	0
P20611	Lysosomal acid phosphatase	Acp2	2.8	9.179	1	1594300	0
P70615	Lamin-B1	Lmnb1	11.4	34.198	3	1591200	0
Q99NA5	Isocitrate dehydrogenase [NAD] subunit alpha, mitochondrial	Idh3a	5.7	10.943	1	1543300	0
P29315	Ribonuclease inhibitor	Rnh1	8.8	17.828	2	1521400	0
Q9Z269	Vesicle-associated membrane protein-associated protein B	Vapb	13.6	15.941	2	1518900	0
Q5BQE6	Delta(24)-sterol reductase	Dhcr24	5.4	12.007	3	1515300	0
Q5M9G3	Caprin-1	Caprin1	4.7	14.346	2	1514100	0
Q68FQ0	T-complex protein 1 subunit epsilon	Cct5	12.4	64.814	6	1506300	0
P80385	5-AMP-activated protein kinase subunit gamma-1	Prkag1	11.2	16.495	2	1481000	0
Q5U2X6	Coiled-coil domain-containing protein 47	Ccdc47	8.1	22.186	3	1476100	0
Q9JHW0	Proteasome subunit beta type-7	Psmb7	4.3	5.8845	2	1459200	0
Q6AYQ4	Transmembrane protein 109	Tmem109	4.9	8.9546	1	1455200	0
Q9JID2	Guanine nucleotide-binding protein subunit alpha-11	Gna11	10.9	18.514	2	1454600	0
P70619	Glutathione reductase	Gsr	7.3	14.431	2	1450600	0
P04916	Retinol-binding protein 4	Rbp4	9	7.0289	1	1438900	0
Q5U2Q3	Ester hydrolase C11orf54 homolog		19	26.645	3	1431600	0
P23680	Serum amyloid P-component	Apcs	5.3	6.9891	1	1426800	0
P17475	Alpha-1-antiproteinase	Serpina1	12.2	44.21	3	1424100	0
P52303	AP-1 complex subunit beta-1	Ap1b1	11.5	37.505	3	1422800	0
P28492	Glutaminase liver isoform, mitochondrial	Gls2	8.6	26.439	3	1417600	0
P11497	Acetyl-CoA carboxylase 1;Biotin carboxylase	Acaca	6.9	88.03	9	1414500	0
O35532	Methylsterol monooxygenase 1	Msmo1	12.3	13.268	4	1408700	0
P08009	Glutathione S-transferase Yb-3	Gstm3	44	26.155	3	1388700	0
Q9JI85	Nucleobindin-2;Nesfatin-1	Nucb2	4.8	14.238	2	1385000	0
O35094	Mitochondrial import inner membrane translocase subunit TIM44	Timm44	10.2	37.018	4	1372600	0
P60892;P09330	Ribose-phosphate pyrophosphokinase 1;Ribose-phosphate pyrophosphokinase 2	Prps1;Prps2	5.3	10.626	1	1372300	0
Q8VHE9	All-trans-retinol 13,14-reductase	Retsat	3.9	12.346	2	1354400	0
D4AE41;P84586;Q4V898	RNA binding motif protein, X-linked-like-1;RNA-binding motif protein, X chromosome retrogene-like;RNA-binding motif protein, X chromosome retrogene-like, N-terminally processed;RNA-binding motif protein, X chromosome;RNA-binding motif protein, X chromosome, N-terminally processed	Rbmxl1;Rbmxrtl;Rbmx	3.4	8.0975	2	1349500	0
Q62760	Mitochondrial import receptor subunit TOM20 homolog	Tomm20	13.8	6.2298	1	1345700	0
F1LMZ8	26S proteasome non-ATPase regulatory subunit 11	Psmd11	5.9	10.353	2	1342800	0
Q6AXM5	Choline/ethanolaminephosphotransferase 1	Cept1	2.6	6.1102	1	1333900	0
P62198	26S protease regulatory subunit 8	Psmc5	6.7	10.508	0	1325000	0
P50475	Alanine--tRNA ligase, cytoplasmic	Aars	6.3	33.303	4	1320500	0
O35167	Acetylcholinesterase collagenic tail peptide	Colq	2.6	5.9157	3	1315600	0
Q63569	26S protease regulatory subunit 6A	Psmc3	8.4	17.75	2	1287200	0
P43244	Matrin-3	Matr3	6	22.464	3	1285200	0
Q1H5H1	Selenoprotein T	Selt	6.7	6.2709	1	1281400	0
Q6AYH6	ER membrane protein complex subunit 10	Emc10	6.6	26.72	1	1269900	0
Q642G4	Peroxisomal membrane protein PEX14	Pex14	5.9	13.199	1	1249900	0
P27139	Carbonic anhydrase 2	Ca2	6.2	6.7303	1	1247700	0
D4A4T9	Cysteine and histidine-rich domain-containing protein 1	Chordc1	5.4	6.3621	2	1236500	0
Q641Y8	ATP-dependent RNA helicase DDX1	Ddx1	8.4	32.976	4	1236100	0
O35093	Mitochondrial import inner membrane translocase subunit Tim23	Timm23	8.1	15.207	1	1233700	0
P15178	Aspartate--tRNA ligase, cytoplasmic	Dars	6	14.031	2	1217400	0
P20059	Hemopexin	Hpx	3.5	12.378	2	1209000	0
B3GNI6	Septin-11	2020-09-11	5.3	12.433	1	1174300	0
Q99MZ8	LIM and SH3 domain protein 1	Lasp1	5.3	7.5505	1	1171000	0
Q6AYA6	Uncharacterized protein C17orf62 homolog		5.3	6.6723	1	1158800	0
Q3B7D0	Oxygen-dependent coproporphyrinogen-III oxidase, mitochondrial	Cpox	6.8	11.327	1	1144100	0
P05982	NAD(P)H dehydrogenase [quinone] 1	Nqo1	9.5	14.259	2	1144000	0
Q75Q41	Mitochondrial import receptor subunit TOM22 homolog	Tomm22	8.5	30.395	2	1134400	0
Q68FT3	Pyridine nucleotide-disulfide oxidoreductase domain-containing protein 2	Pyroxd2	6.4	19.283	2	1119200	0
Q68G38	Torsin-1A	Tor1a	7.8	13.688	3	1117000	0
Q99N27	Sorting nexin-1	Snx1	2.1	7.9292	1	1115500	0
Q63945	Protein SET	Set	4.5	8.8203	1	1106900	0
O70352	CD82 antigen	Cd82	4.1	8.1075	1	1103400	0
Q9HB97	Alpha-parvin	Parva	5.9	13.373	2	1088100	0
Q5XIB4	Ufm1-specific protease 2	Ufsp2	9.1	18.55	2	1078300	0
Q66H71	Serine/threonine-protein phosphatase CPPED1	Cpped1	3.5	8.5424	1	1070500	0
Q920J4	Thioredoxin-like protein 1	Txnl1	8	6.1639	0	1064700	0
Q62636	Ras-related protein Rap-1b	Rap1b	34.8	6.4476	1	1058000	0
Q9JJ19	Na(+)/H(+) exchange regulatory cofactor NHE-RF1	Slc9a3r1	8.7	22.209	3	1053900	0
Q5RK23	Abhydrolase domain-containing protein 1	Abhd1	2.9	9.0645	1	1051700	0
P08753	Guanine nucleotide-binding protein G(k) subunit alpha	Gnai3	15.5	9.4827	1	1027400	0
P70712	Kynureninase	Kynu	7.8	20.313	3	1024600	0
Q9QX79	Fetuin-B	Fetub	3.7	6.4421	1	998390	0
Q63083	Nucleobindin-1	Nucb1	7	13.536	2	996410	0
Q9JHI3	Solute carrier organic anion transporter family member 2B1	Slco2b1	1.9	7.0521	3	994740	0
Q5XI72	Eukaryotic translation initiation factor 4H	Eif4h	16.9	14.136	2	990620	0
P08516	Cytochrome P450 4A10;Cytochrome P450 4A10, N-terminally processed	Cyp4a10	7.3	19.921	2	990510	0
D4AAT7	ATP-dependent (S)-NAD(P)H-hydrate dehydratase	Carkd	6.7	8.732	1	990010	0
P51870	Cytochrome P450 4F5	Cyp4f5	8.4	10.216	2	981820	0
Q63347	26S protease regulatory subunit 7	Psmc2	5.5	17.936	2	979020	0
Q05982	Nucleoside diphosphate kinase A	Nme1	46.1	6.5661	1	977730	0
Q63570	26S protease regulatory subunit 6B	Psmc4	6.5	14.53	2	968830	0
Q01177	Plasminogen;Plasmin heavy chain A;Activation peptide;Angiostatin;Plasmin heavy chain A, short form;Plasmin light chain B	Plg	5.8	26.731	4	963780	0
Q08163	Adenylyl cyclase-associated protein 1	Cap1	7.8	37.635	3	962850	0
P70500	CDP-diacylglycerol--inositol 3-phosphatidyltransferase	Cdipt	6.1	6.5361	1	959180	0
G3V928		Lrp1	4.3	99.195	16	955390	0
Q5XIA1	Nicalin	Ncln	5	11.885	2	935860	0
P22509	rRNA 2-O-methyltransferase fibrillarin	Fbl	3.4	6.8865	1	921790	0
Q499P8	RUS1 family protein C16orf58 homolog		3	6.3739	1	918300	0
P36365	Dimethylaniline monooxygenase [N-oxide-forming] 1	Fmo1	10.5	26.686	3	893570	0
Q9Z0J5	Thioredoxin reductase 2, mitochondrial	Txnrd2	6.3	19.216	1	881580	0
B0BN93	26S proteasome non-ATPase regulatory subunit 13	Psmd13	4	8.7387	3	875770	0
B2GV24	E3 UFM1-protein ligase 1	Ufl1	5	12.133	3	871920	0
Q5FVN2	Transmembrane protein 41B	Tmem41b	4.8	5.9681	1	870020	0
F1LQ48		Hnrnpl	6.7	12.699	2	868650	0
Q9JMB5	Proteasomal ubiquitin receptor ADRM1	Adrm1	3.9	6.8648	1	851910	0
Q6AYR8	Secernin-2	Scrn2	9.7	12.919	2	836580	0
Q568Y3	E3 ubiquitin-protein ligase RNF185	Rnf185	7.8	7.1463	1	834950	0
P68255	14-3-3 protein theta	Ywhaq	13.1	12.007	1	822660	0
P32362	Uroporphyrinogen decarboxylase	Urod	6	10.498	1	817490	0
Q5U2Q7	Eukaryotic peptide chain release factor subunit 1	Etf1	6.4	16.022	2	814820	0
Q9QWN8	Spectrin beta chain, non-erythrocytic 2	Sptbn2	4	43.15	5	805380	0
D4ABY2	Coatomer subunit gamma-2	Copg2	11	32.752	4	801470	0
Q505J9	ATPase family AAA domain-containing protein 1	Atad1	9.4	19.594	4	781650	0
P05065	Fructose-bisphosphate aldolase A	Aldoa	8.8	16.667	2	781300	0
P48450	Lanosterol synthase	Lss	3.7	15.618	2	778140	0
Q62826	Heterogeneous nuclear ribonucleoprotein M	Hnrnpm	1.6	7.2162	2	776230	0
Q04462	Valine--tRNA ligase	Vars	6.6	38.884	6	752500	0
Q62667	Major vault protein	Mvp	8.5	32.935	3	743180	0
P05370	Glucose-6-phosphate 1-dehydrogenase	G6pdx	7	17.844	3	741700	0
A0JPM9	Eukaryotic translation initiation factor 3 subunit J	Eif3j	5	7.1069	1	739100	0
A0JPJ7	Obg-like ATPase 1	Ola1	3.8	6.7975	0	725690	0
P62193	26S protease regulatory subunit 4	Psmc1	8.4	11.2	1	704130	0
Q3MIB4	Lon protease homolog 2, peroxisomal	Lonp2	4.9	17.761	4	696090	0
O70535	Leukemia inhibitory factor receptor	Lifr	5	33.689	5	696080	0
Q5XIJ4	Protein FAM210A	Fam210a	8.1	17.025	2	692170	0
Q5BK32	FAS-associated factor 2	Faf2	5.2	10.868	1	688490	0
Q5BK81	Prostaglandin reductase 2	Ptgr2	4.3	7.001	1	687810	0
Q91Y78	Ubiquitin carboxyl-terminal hydrolase isozyme L3	Uchl3	8.7	6.1538	1	684500	0
Q5RJY4	Dehydrogenase/reductase SDR family member 7B	Dhrs7b	4.6	6.7557	1	684410	0
P30427	Plectin	Plec	5.6	117.24	12	681480	0
Q32Q06	AP-1 complex subunit mu-1	Ap1m1	4.5	7.6204	1	678690	0
Q9WTV0	Prolactin regulatory element-binding protein	Preb	4.3	11.269	2	674960	0
B2GUY2	Transferrin receptor protein 2	Tfr2	4.3	36.409	6	670260	0
P04276	Vitamin D-binding protein	Gc	4.6	16.416	4	669340	0
Q5XI95	Alcohol dehydrogenase 6	Adh6	10.1	13.54	2	669140	0
Q4KLL4	Transmembrane 9 superfamily member 4	Tm9sf4	3	9.3186	1	667600	0
Q920A6	Retinoid-inducible serine carboxypeptidase	Scpep1	4	7.7796	1	663250	0
P61212	ADP-ribosylation factor-like protein 1	Arl1	8.8	7.417	2	659870	0
P20069	Mitochondrial-processing peptidase subunit alpha	Pmpca	3.2	8.6024	2	652080	0
P39052	Dynamin-2	Dnm2	4.3	18.099	2	639650	0
P51869;Q3MID2	Cytochrome P450 4F4;Leukotriene-B(4) omega-hydroxylase 2	Cyp4f4;Cyp4f3	16.1	12.614	1	638500	0
Q9QZA6	CD151 antigen	Cd151	5.9	6.221	2	635600	0
Q5XI64	Monoacylglycerol lipase ABHD6	Abhd6	8	12.312	1	624230	0
Q63203	Low affinity immunoglobulin gamma Fc region receptor II	Fcgr2	3.5	5.9912	2	624170	0
Q4KM77	Etoposide-induced protein 2.4 homolog	Ei24	2.4	5.9045	1	621240	0
Q4V7A0	WD repeat-containing protein 61;WD repeat-containing protein 61, N-terminally processed	Wdr61	6.6	6.7997	1	619410	0
P06760	Beta-glucuronidase	Gusb	2.6	12.851	2	608550	0
Q9Z0T0	Thiopurine S-methyltransferase	Tpmt	4.2	6.8999	1	605680	0
Q63525	Nuclear migration protein nudC	Nudc	8.7	20.399	3	593910	0
Q6AXV4	Sorting and assembly machinery component 50 homolog	Samm50	5.5	12.75	3	581350	0
O88600	Heat shock 70 kDa protein 4	Hspa4	6	21.913	2	567620	0
Q5RJR2	Twinfilin-1	Twf1	3.7	15.643	1	559220	0
P43138	DNA-(apurinic or apyrimidinic site) lyase;DNA-(apurinic or apyrimidinic site) lyase, mitochondrial	Apex1	5.7	8.3844	1	558690	0
P08932;P01048	T-kininogen 2;T-kininogen 2 heavy chain;T-kinin;T-kininogen 2 light chain;T-kininogen 1;T-kininogen 1 heavy chain;T-kinin;T-kininogen 1 light chain	Map1	3.3	7.6017	1	555910	0
Q3T1L0	Aldehyde dehydrogenase family 16 member A1	Aldh16a1	2.4	6.0308	1	553480	0
O55096	Dipeptidyl peptidase 3	Dpp3	6.6	18.828	2	551090	0
Q6AYD9	Nucleoside diphosphate-linked moiety X motif 19, mitochondrial	Nudt19	3.9	8.3907	1	546800	0
O88656	Actin-related protein 2/3 complex subunit 1B	Arpc1b	2.7	7.3549	1	533110	0
Q9WUL0	DNA topoisomerase 1	Top1	1.6	7.7854	1	531440	0
O35814	Stress-induced-phosphoprotein 1	Stip1	2.9	6.475	0	530380	0
P80299	Bifunctional epoxide hydrolase 2;Cytosolic epoxide hydrolase 2;Lipid-phosphate phosphatase	Ephx2	4.9	10.284	2	529120	0
P15589	Steryl-sulfatase	Sts	3.8	13.148	2	527290	0
Q64563	Alcohol dehydrogenase 4	Adh4	4.2	7.2316	1	523940	0
G3V7P1	Syntaxin-12	Stx12	6.9	8.6757	1	521450	0
Q3B8Q2	Eukaryotic initiation factor 4A-III;Eukaryotic initiation factor 4A-III, N-terminally processed	Eif4a3	11.2	22.1	2	519730	0
Q08415	Kynurenine--oxoglutarate transaminase 1, mitochondrial	Ccbl1	3.7	8.9931	1	519690	0
Q5PQX1	Torsin-1A-interacting protein 1	Tor1aip1	5.3	15.343	2	518230	0
P51650	Succinate-semialdehyde dehydrogenase, mitochondrial	Aldh5a1	2.5	7.4537	1	516010	0
Q07205	Eukaryotic translation initiation factor 5	Eif5	4.9	11.708	2	468290	0
Q5FVQ8	NLR family member X1	Nlrx1	3.9	16.136	1	466340	0
F1LR10		Lima1	6.1	20.572	3	462170	0
D3ZRC4		Pnpla8	3.2	11.85	2	457880	0
O89000	Dihydropyrimidine dehydrogenase [NADP(+)]	Dpyd	2.7	11.251	1	456810	0
Q641X8	Eukaryotic translation initiation factor 3 subunit E	Eif3e	4.5	12.321	2	455240	0
Q63493	Antigen-presenting glycoprotein CD1d	Cd1d	3.9	6.0797	0	450770	0
O88761	26S proteasome non-ATPase regulatory subunit 1	Psmd1	2.2	6.2949	0	444270	0
P38656	Lupus La protein homolog	Ssb	3.4	9.534	1	439620	0
Q9Z122	Fatty acid desaturase 2	Fads2	2.3	6.0205	1	437730	0
Q63060	Glycerol kinase	Gk	4.4	11.622	2	436050	0
P50398	Rab GDP dissociation inhibitor alpha	Gdi1	17.7	17.422	2	434140	0
P52944	PDZ and LIM domain protein 1	Pdlim1	3.1	7.1329	1	429320	0
Q99J82	Integrin-linked protein kinase	Ilk	6.4	10.55	1	428260	0
Q4V8F9	Hydroxysteroid dehydrogenase-like protein 2	Hsdl2	3.4	8.248	1	427050	0
Q704E8	ATP-binding cassette sub-family B member 7, mitochondrial	Abcb7	1.3	5.9919	1	422510	0
P00787	Cathepsin B;Cathepsin B light chain;Cathepsin B heavy chain	Ctsb	5.3	5.8131	1	422210	0
P07379	Phosphoenolpyruvate carboxykinase, cytosolic [GTP]	Pck1	6.8	25.256	5	418190	0
Q6P6Q9	Calcium uptake protein 1, mitochondrial	Micu1	7.5	13.041	2	416770	0
Q80Z70	Protein sel-1 homolog 1	Sel1l	2.5	6.6417	2	413660	0
Q63921	Prostaglandin G/H synthase 1	Ptgs1	1.3	6.4992	1	413630	0
Q7TP47	Heterogeneous nuclear ribonucleoprotein Q	Syncrip	5.4	10.387	1	402830	0
P19139	Casein kinase II subunit alpha	Csnk2a1	2.8	5.8518	1	400820	0
Q9QYU4	Ketimine reductase mu-crystallin	Crym	3.5	6.7876	1	400530	0
CON__Q7RTS7;CON__Q32MB2;CON__Q14CN4-1;CON__Q6IME9;CON__Q3SY84;Q6IG04	Keratin, type II cytoskeletal 72	Krt72	5.5	6.4243	0	399500	0
Q6AYY8	Acetyl-coenzyme A transporter 1	Slc33a1	4.2	8.3671	1	398650	0
Q5M7W5	Microtubule-associated protein 4	Map4	2.6	10.605	2	398280	0
Q6P7P5	Basic leucine zipper and W2 domain-containing protein 1	Bzw1	2.4	5.9061	0	395660	0
Q00972	[3-methyl-2-oxobutanoate dehydrogenase [lipoamide]] kinase, mitochondrial	Bckdk	7.5	19.335	2	376260	0
A0A0G2K2P5			2.3	18.805	2	363540	0
P85515	Alpha-centractin	Actr1a	4.3	7.3675	0	356210	0
Q9JLH7	CDK5 regulatory subunit-associated protein 3	Cdk5rap3	4.4	11.18	1	349700	0
O35824	DnaJ homolog subfamily A member 2	Dnaja2	3.2	8.9465	1	349420	0
P20812	Cytochrome P450 2A3	Cyp2a3	13.4	6.4902	1	347510	0
B0BNE2	DNA-directed RNA polymerases I, II, and III subunit RPABC1	Polr2e	4.8	6.602	1	346450	0
P46413	Glutathione synthetase	Gss	3.6	5.83	1	341440	0
Q66H12	Alpha-N-acetylgalactosaminidase	Naga	2.7	7.7348	1	339950	0
Q9ESH6	Glutaredoxin-1	Glrx	26.2	9.1693	1	337350	0
A2RRT9	Cytochrome P450 4V2	Cyp4v2	5.1	13.712	2	332550	0
Q3MID3;Q4KLN7	ADP-ribosylation factor GTPase-activating protein 2;ADP-ribosylation factor GTPase-activating protein 3	Arfgap2;Arfgap3	1.9	6.7378	2	324760	0
Q5M807	E3 ubiquitin-protein ligase RNF5	Rnf5	8.3	5.9159	1	293680	0
P28494	Alpha-mannosidase 2	Man2a1	2	12.03	2	293040	0
Q4QQT4	Serine/threonine-protein phosphatase 2A 65 kDa regulatory subunit A beta isoform	Ppp2r1b	3	5.9121	1	290550	0
B5DFC8	Eukaryotic translation initiation factor 3 subunit C	Eif3c	2.3	13.46	2	284060	0
Q99PD4	Actin-related protein 2/3 complex subunit 1A	Arpc1a	3.2	6.0409	1	281780	0
O88267	Acyl-coenzyme A thioesterase 1	Acot1	19.8	18.284	1	281700	0
Q00566	Methyl-CpG-binding protein 2	Mecp2	3.9	6.0335	2	241080	0
O35567	Bifunctional purine biosynthesis protein PURH;Phosphoribosylaminoimidazolecarboxamide formyltransferase;IMP cyclohydrolase	Atic	2.5	9.184	0	237940	0
Q5XIC2	Evolutionarily conserved signaling intermediate in Toll pathway, mitochondrial	Ecsit	6	12.488	3	236170	0
Q8CGU6	Nicastrin	Ncstn	4.1	13.01	1	228410	0
B2RYF7	WAS protein family homolog 1	Wash1	4	8.1102	1	219790	0
Q5HZV9	Protein phosphatase 1 regulatory subunit 7	Ppp1r7	5	7.1531	1	214130	0
Q9WTW7	Solute carrier family 23 member 1	Slc23a1	1.7	6.0281	1	209160	0
Q9Z0U5	Aldehyde oxidase 1	Aox1	1.2	7.6151	1	206090	0
Q6P9U8	Eukaryotic translation initiation factor 3 subunit H	Eif3h	5.4	7.033	1	202070	0
P19468	Glutamate--cysteine ligase catalytic subunit	Gclc	1.4	5.8474	1	200220	0
P27615	Lysosome membrane protein 2	Scarb2	4	9.3941	1	195960	0
P45380	Sulfate anion transporter 1	Slc26a1	3.6	11.744	2	187950	0
Q9JJ22	Endoplasmic reticulum aminopeptidase 1	Erap1	2.5	11.882	2	182800	0
Q4KLZ1	Transmembrane protein 186	Tmem186	6.9	6.0459	1	180850	0
O35821	Myb-binding protein 1A	Mybbp1a	2.1	13.336	2	173110	0
Q5U4F4	Transmembrane protein 135	Tmem135	2.8	7.1718	1	167490	0
Q8K3P6	Calcium-binding mitochondrial carrier protein SCaMC-2	Slc25a25	4.9	12.462	2	164330	0
P38650	Cytoplasmic dynein 1 heavy chain 1	Dync1h1	1.1	18.79	3	161600	0
O88202	60 kDa lysophospholipase;L-asparaginase;Platelet-activating factor acetylhydrolase	Aspg	5	8.1051	0	159500	0
Q5QE80	Aldehyde oxidase 3	Aox3	1.7	6.1981	2	155210	0
Q05511	Serine protease hepsin;Serine protease hepsin non-catalytic chain;Serine protease hepsin catalytic chain	Hpn	2.9	6.9791	1	150800	0
P10959	Carboxylesterase 1C	Ces1c	3.5	6.9251	0	148400	0
Q5U2U0	ATP-dependent Clp protease ATP-binding subunit clpX-like, mitochondrial	Clpx	1.4	6.1636	1	144950	0
Q64060	Probable ATP-dependent RNA helicase DDX4	Ddx4	1.7	9.2104	1	142180	0
Q63357	Unconventional myosin-Id	Myo1d	1.2	5.823	1	109460	0
Q9ESZ0	DNA repair protein XRCC1	Xrcc1	2.1	9.2165	1	99015	0
O88269	Multidrug resistance-associated protein 6	Abcc6	0.9	7.4359	1	98907	0
Q62638	Golgi apparatus protein 1	Glg1	2	13.805	2	98612	0
P23562	Band 3 anion transport protein	Slc4a1	1.6	10.522	2	97289	0
Q9ES54	Nuclear protein localization protein 4 homolog	Nploc4	2.8	5.8686	2	94370	0
Q9WVS2	Probable tRNA N6-adenosine threonylcarbamoyltransferase	Osgep	5.7	6.2655	1	86378	0
O88884	A-kinase anchor protein 1, mitochondrial	Akap1	1.8	7.1495	1	59234	0
P97690	Structural maintenance of chromosomes protein 3	Smc3	2.8	12.36	2	54557	0
Q3ZU82	Golgin subfamily A member 5	Golga5	2.2	6.3334	1	49819	0
F1M775		Diaph1	1.2	6.9909	1	45492	0
B0BNI5	Olfactomedin-like protein 3	Olfml3	6.9	14.707	2	0	0
D3ZF77		Akr1cl	3.1	5.922	1	0	0
D4A8X0		Zbtb4	1.8	10.504	2	0	0
O88177	Peroxisome assembly protein 12	Pex12	3.1	6.4742	1	0	0
P10960	Sulfated glycoprotein 1	Psap	2	6.4798	1	0	0
P20761	Ig gamma-2B chain C region	Igh-1a	3	6.7307	1	0	0
P25286	V-type proton ATPase 116 kDa subunit a isoform 1	Atp6v0a1	1.2	6.4625	1	0	0
P26051	CD44 antigen	Cd44	1.6	6.4064	1	0	0
P31646	Sodium- and chloride-dependent GABA transporter 2	Slc6a13	2	6.8669	1	0	0
P31722	Complement C1q subcomponent subunit C	C1qc	4.1	6.772	1	0	0
P51652	Aldo-keto reductase family 1 member C18	Akr1c18	8.4	7.4673	1	0	0
P62870	Transcription elongation factor B polypeptide 2	Tceb2	10.2	6.8248	1	0	0
Q03555	Gephyrin;Molybdopterin adenylyltransferase;Molybdopterin molybdenumtransferase	Gphn	3.1	12.808	2	0	0
Q4KM64	Protein jagunal homolog 1	Jagn1	6.6	7.5425	1	0	0
Q4V8I3	Tensin-4	Tns4	1.7	6.5246	1	0	0
Q5PPN7	Coiled-coil domain-containing protein 51	Ccdc51	2.7	6.7133	1	0	0
Q64604	Receptor-type tyrosine-protein phosphatase F	Ptprf	0.5	6.8859	1	0	0
Q66H61		RGD1562301	3.6	14.252	2	0	0
Q66HA8	Heat shock protein 105 kDa	Hsph1	1.7	7.4159	1	0	0
Q68A21	Transcriptional activator protein Pur-beta	Purb	5.4	10.47	1	0	0
Q6PEC4	S-phase kinase-associated protein 1	Skp1	7.4	13.723	1	0	0
Q6Q7Y5	Guanine nucleotide-binding protein subunit alpha-13	Gna13	3.2	7.1901	1	0	0
Q80U96	Exportin-1	Xpo1	1	7.0098	1	0	0
Q811A2	Bone marrow stromal antigen 2	Bst2	5.2	8.3491	1	0	0
Q8K3P7	Histidine triad nucleotide-binding protein 3	Hint3	8	9.7168	1	0	0
Q8VHT6	Arsenite methyltransferase	As3mt	3.3	8.1127	1	0	0
Q99ML5	Prenylcysteine oxidase	Pcyox1	4.4	6.3699	1	0	0
Q9JJK4	Peroxisomal biogenesis factor 3	Pex3	4.8	10.298	1	0	0
Q9QZR6	Septin-9	Septin9	2.3	6.8333	1	0	0
Q9R1T1	Barrier-to-autointegration factor;Barrier-to-autointegration factor, N-terminally processed	Banf1	27	5.9606	1	0	0
Q9WVJ4	Synaptojanin-2-binding protein	Synj2bp	8.3	6.0711	1	0	0

## Sheet: Sheet2
UniProt	Gene name	native (mol %)	category
D3ZUL3	Col6a1	0.0084	Collagens
F1LNH3	Col6a2	0.0062	Collagens
P02466	Col1a2	0.0026	Collagens
D3ZL10	Col6a6	0.001	Collagens
F1M6Q3	Col4a2	0.0006	Collagens
P02454	Col1a1	0.0006	Collagens
A0A096MK50	Dpt	0.011	ECM Glycoproteins
P02680	Fgg	0.0091	ECM Glycoproteins
A0A0H2UH90	Vwa5a	0.0052	ECM Glycoproteins
A0A096P6L8	Fn1	0.0049	ECM Glycoproteins
D4A8G5	Tgfbi	0.0029	ECM Glycoproteins
Q7TQ70	Fga	0.0013	ECM Glycoproteins
F1LMV6	Dsp	0.0003	ECM Glycoproteins
Q9WVJ6	Tgm2	0.0445	ECM Regulators
Q63041	A1m	0.0162	ECM Regulators
P00762	Prss1	0.0136	ECM Regulators
P05545	Serpina3k	0.0133	ECM Regulators
Q6P6T6	Ctsd	0.0107	ECM Regulators
Q6IN22	Ctsb	0.0058	ECM Regulators
Q5RJR9	Serpinh1	0.0049	ECM Regulators
Q01177	Plg	0.0049	ECM Regulators
Q6AYS3	Ctsa	0.0042	ECM Regulators
A0A0H2UHR6	F10	0.0019	ECM Regulators
A0A0G2JVQ5	Kng1	0.0016	ECM Regulators
G3V843	F2	0.0016	ECM Regulators
B2RYM3	Itih1	0.001	ECM Regulators
D3ZFC6	Itih4	0.001	ECM Regulators
Q6IMZ3	Anxa6	0.0688	ECM-affiliated Proteins
Q07936	Anxa2	0.0409	ECM-affiliated Proteins
P14669	Anxa3	0.0383	ECM-affiliated Proteins
A0A0G2JXC1	Lman1	0.0153	ECM-affiliated Proteins
Q66HH8	Anxa5	0.0136	ECM-affiliated Proteins
P20059	Hpx	0.0065	ECM-affiliated Proteins
Q5XI77	Anxa11	0.0039	ECM-affiliated Proteins
G3V6D3	Atp5f1b	2.862	none
Q5BJY9	Krt18	2.6403	none
P02692	Fabp1	2.2852	none
P62804	H4c2	1.7138	none
G3V9U2	Acaa2	1.5917	none
P20070	Cyb5r3	1.5164	none
P07756	Cps1	1.4826	none
P04904	Gsta3	1.4826	none
B0BMW2	Hsd17b10	1.1057	none
A0A0G2K3K2	Actb	1.0723	none
P08011	Mgst1	1.0681	none
P07824	Arg1	1.0674	none
P04797	Gapdh	1.0593	none
P00481	Otc	1.0421	none
P09034	Ass1	1.021	none
P31399	Atp5pd	1.0109	none
P22789	St2a2	0.9496	none
Q64648	Cyp2c12	0.9441	none
P08010	Gstm2	0.9395	none
D4ABM1	Cyp2c7	0.8668	none
A0A0G2JSK9	Bhmt	0.847	none
P07687	Ephx1	0.8239	none
P10860	Glud1	0.8217	none
A0A0G2K3C5	Cth	0.7934	none
Q66HT1	Aldob	0.7493	none
Q10758	Krt8	0.7181	none
F1LM22	Ugt2b	0.7067	none
P08541	Ugt2b	0.6691	none
P18163	Acsl1	0.5967	none
F1LZW6	Slc25a13	0.5493	none
P09118	Uox	0.5467	none
P63039	Hspd1	0.5194	none
P11711	Cyp2a1	0.4993	none
A0A0G2K3Z9		0.4941	none
P04905	Gstm1	0.4853	none
P80254	Ddt	0.4814	none
P23457	Akr1c9	0.4538	none
P02793	Ftl1	0.4506	none
P07896	Ehhadh	0.4412	none
M3ZCQ0	Sult2a1	0.4318	none
O35244	Prdx6	0.4263	none
P11240	Cox5a	0.423	none
P04762	Cat	0.4103	none
P15999	Atp5f1a	0.3912	none
Q9WVK7	Hadh	0.3912	none
P01946	Hba1	0.3909	none
P52759	Rida	0.3879	none
F1LN88	Aldh2	0.3743	none
P04642	Ldha	0.3646	none
P57113	Gstz1	0.3474	none
P04903	Gsta2	0.3431	none
P67779	Phb	0.3363	none
P10634	Cyp2d26	0.3328	none
P10111	Ppia	0.3233	none
Q09073	Slc25a5	0.322	none
Q63276	Baat	0.3211	none
A0A0G2JSH2	Bdh1	0.3175	none
P41562	Idh1	0.3152	none
P06757	Adh1	0.3094	none
P62630	Eef1a1	0.3061	none
Q9R063-2		0.3019	none
P24473	Gstk1	0.3	none
A0A0G2JVG4	Pecr	0.2899	none
Q06647	Atp5po	0.2821	none
Q5RJP0	Akr1b7	0.2821	none
P06761	Hspa5	0.2782	none
O35077	Gpd1	0.2759	none
P13803	Etfa	0.2737	none
P19112	Fbp1	0.2669	none
P25093	Fah	0.2633	none
P00507	Got2	0.262	none
P26772	Hspe1	0.262	none
M0R4L7	Hist1h2bl	0.26	none
G3V7J0	Aldh6a1	0.2597	none
A0A0G2KB63	Phb2	0.2584	none
P32755	Hpd	0.2552	none
P15650	Acadl	0.2548	none
P19511	Atp5pb	0.2535	none
A0A0H2UHM5	Pdia3	0.2519	none
B2RYT7	Hdhd3	0.2428	none
P97852	Hsd17b4	0.2412	none
P04785	P4hb	0.2389	none
P22734	Comt	0.236	none
D4AD70		0.2357	none
Q6PDU7	Atp5mg	0.2344	none
P20673	Asl	0.2324	none
P11030	Dbi	0.2292	none
Q64428	Hadha	0.2289	none
P21775	Acaa1a	0.2289	none
P04166	Cyb5b	0.2263	none
Q5M9H2	Acadvl	0.226	none
A0A0G2JSG6	Ak2	0.2253	none
P68035	Actc1	0.2152	none
B1H250	Glyatl1	0.2149	none
P04636	Mdh2	0.2126	none
Q68G44		0.21	none
P08542	Ugt2b17	0.2058	none
P18418	Calr	0.2042	none
O89035	Slc25a10	0.2036	none
P24329	Tst	0.2016	none
P24368	Ppib	0.2	none
P27867	Sord	0.1997	none
D3ZWE0	Hist2h2ab	0.1987	none
M0RAM5	Gpx1	0.198	none
P48500	Tpi1	0.1977	none
P84079	Arf1	0.1958	none
P19804	Nme2	0.1958	none
Q9Z2L0	Vdac1	0.1945	none
P17988	Sult1a1	0.1945	none
P09811	Pygl	0.1938	none
P34058	Hsp90ab1	0.1899	none
P17764	Acat1	0.1876	none
P32551	Uqcrc2	0.1873	none
O88813	Acsl5	0.1873	none
P69897	Tubb5	0.1873	none
G3V6I4	Marc1	0.1837	none
P62909	Rps3	0.1789	none
P85108	Tubb2a	0.1724	none
Q497B0	Nit2	0.1711	none
Q64057	Aldh7a1	0.1711	none
A0A0G2JSU8	Cyp2d1	0.1704	none
P11348	Qdpr	0.1698	none
P00502	Gsta1	0.1698	none
P62963	Pfn1	0.1695	none
F1LPB3	Acsl5	0.1695	none
B5DF65	Blvrb	0.1695	none
A0A0G2JSH5	Alb	0.1669	none
G3V7C6	Tubb4b	0.1665	none
A0A0G2K013	Actn4	0.1656	none
A0A0G2K309	Slc25a15	0.1649	none
P00173	Cyb5a	0.1643	none
Q6P7A7	Rpn1	0.16	none
P05197	Eef2	0.1587	none
Q03336	Rgn	0.1584	none
A0A0H2UHM7	LOC100909441	0.1581	none
Q920L2	Sdha	0.1578	none
Q5XIF6	Tuba4a	0.1575	none
P63018	Hspa8	0.1565	none
P68370	Tuba1a	0.1562	none
G3V9W6	Aldh3a2	0.1562	none
P50137	Tkt	0.1516	none
B0K020	Cisd1	0.1513	none
A0A0G2K0N7	Cyp2d3	0.1503	none
P36511	Ugt2b15	0.148	none
P38718	Mpc2	0.1464	none
Q66HP8	Slc25a20	0.1461	none
P08009	Gstm7	0.1451	none
M0RB90	Cyp2c6v1	0.1448	none
P50235		0.1441	none
A0A0A0MY09	Hsp90b1	0.1441	none
P05178	Cyp2c6	0.1438	none
A0A0G2JSI1	Aldh9a1	0.1432	none
F1M013	Rpl7a	0.1425	none
M0R5J4		0.1422	none
Q5RKL4	Dmgdh	0.1406	none
Q60587	Hadhb	0.1402	none
P07872-2		0.1399	none
Q68G19	Ugt2b35	0.1389	none
Q4KLZ6	Tkfc	0.1386	none
P10760	Ahcy	0.1383	none
P84083	Arf5	0.138	none
Q68G41	Eci1	0.138	none
P19945	Rplp0	0.1376	none
A0A0G2K459	Mtch2	0.1376	none
A0A0G2K6G2	Apmap	0.1351	none
P31044	Pebp1	0.1351	none
A0A0H2UHN7	Cyp27a1	0.1341	none
P16617	Pgk1	0.1331	none
P24470	Cyp2c23	0.1328	none
A0A0G2K6J5	Myl6	0.1325	none
Q63342	Dmgdh	0.1292	none
P97521	Slc25a20	0.1292	none
Q05982	Nme1	0.1292	none
P63245	Rack1	0.1292	none
G3V728	Nipsnap1	0.1282	none
P14604	Echs1	0.1263	none
G3V6T7	Pdia4	0.1256	none
Q68FU3	Etfb	0.1253	none
Q5PQT3	Glyat	0.1243	none
G3V734	Decr1	0.1234	none
F1LT35	RGD1564606	0.123	none
A0A0G2JSW0	Myl12b	0.1227	none
P17077	Rpl9	0.1224	none
P85973	Pnp	0.1214	none
A0A0G2JTL5	Pc	0.1214	none
P62083	Rps7	0.1211	none
D4A4D5	LOC498555	0.1208	none
D4A2K1	Hoga1	0.1204	none
Q6P3V9	Rpl4	0.1195	none
G3V7I5	Aldh1b1	0.1191	none
D4A5L9		0.1188	none
P04176	Pah	0.1172	none
A9UMV8	H2aj	0.1172	none
P07632	Sod1	0.1172	none
Q07066	Pxmp2	0.1169	none
P28037	Aldh1l1	0.1159	none
Q6AYS8	Hsd17b11	0.1159	none
P05182	Cyp2e1	0.1156	none
P61751	Arf4	0.1152	none
Q6DGG1	Abhd14b	0.1146	none
F1LQ55	Scp2	0.1139	none
Q63965	Sfxn1	0.1136	none
F1LQC1	Acox1	0.1133	none
Q03248	Upb1	0.113	none
P21213	Hal	0.1127	none
P12785	Fasn	0.1123	none
F1LNW3	Acox2	0.112	none
P63326	Rps10	0.1101	none
P10818	Cox6a1	0.1094	none
D3ZXY4	Aldh8a1	0.1091	none
P19488	Ugt2b37	0.1084	none
Q6AYW2	Pah	0.1081	none
F1M1W1	Acsm1	0.1071	none
B0K031	Rpl7	0.1071	none
P12939	Cyp2d10	0.1055	none
Q3T1J1	Eif5a	0.1052	none
Q68FP2	Pon3	0.1049	none
P70580	Pgrmc1	0.1049	none
P38983	Rpsa	0.1045	none
P97524	Slc27a2	0.1042	none
Q6PCU0	Atp5f1c	0.1039	none
Q64550	Ugt1a1	0.1036	none
P70473	Amacr	0.1036	none
A0A0H2UI38	Rps19l2	0.1026	none
P29419	Atp5me	0.1026	none
D4A1W8	Mttp	0.1019	none
F1M7N8	Ugt2b37	0.1013	none
P97562	Acox2	0.1003	none
A0A0G2JUD3	Ugt2b17	0.0984	none
B0BNF9	Hao1	0.098	none
P11951	Cox6c2	0.098	none
D3ZJ08	Hist2h3c2	0.098	none
D3ZK97	H3f3c	0.098	none
A0A0G2K757	Rpn2	0.0977	none
Q6UPE0	Chdh	0.0974	none
O88767	Park7	0.0974	none
P50399	Gdi2	0.0961	none
G3V9G4	Acly	0.0948	none
P08503	Acadm	0.0938	none
P21913	Sdhb	0.0935	none
A0A0H2UHX3	Rps4x-ps9	0.0932	none
P62982	Rps27a	0.0932	none
P12346	Tf	0.0928	none
G3V6P7	Myh9	0.0928	none
B2RYS2	Uqcrb	0.0925	none
Q9Z270	Vapa	0.0922	none
F1M953	Hspa9	0.0922	none
Q5RJR8	Lrrc59	0.0922	none
P97532	Mpst	0.0909	none
Q9ES38	Slc27a5	0.0906	none
D4A0T0	Ndufb10	0.0903	none
Q66X93	Snd1	0.089	none
P25113	Pgam1	0.0873	none
P27952	Rps2	0.087	none
Q641Y0	Ddost	0.0867	none
Q63610	Tpm3	0.086	none
P62260	Ywhae	0.0857	none
P12001	Rpl18	0.0854	none
A0A0G2JVM0	Aldh4a1	0.0851	none
P00388	Por	0.0851	none
P10888	Cox4i1	0.0834	none
A0A0G2K277	Eci3	0.0831	none
Q8K4C0	Fmo5	0.0831	none
B2RZD6	Ndufa4	0.0831	none
A0A0H2UHQ1	Rpl17	0.0828	none
Q6UPE1	Etfdh	0.0815	none
P62907	Rpl10a	0.0815	none
Q5PPL3	Nsdhl	0.0812	none
Q5XIC0	Eci2	0.0808	none
Q6PDV7	Rpl10	0.0808	none
P61459	Pcbd1	0.0808	none
O88618	Ftcd	0.0795	none
Q9WUS0	Ak4	0.0795	none
A0A0G2JXT3	Fdps	0.0789	none
P35213	Ywhab	0.0786	none
A0A0G2K248	Mat1a	0.0782	none
P14408	Fh	0.0782	none
Q562C4	Mettl7b	0.0779	none
F1M779	Cltc	0.0776	none
A0A0G2JSI0	Fmo3	0.0769	none
A0A0G2K8Q8	Uqcr10	0.0769	none
D3ZUU8	Sec14l4	0.0766	none
P82995	Hsp90aa1	0.0763	none
Q7TQ16	Uqcrq	0.076	none
F1LRJ9	Selenbp1	0.076	none
P55159	Pon1	0.076	none
P32089	Slc25a1	0.0756	none
P04799	Cyp1a2	0.0756	none
Q6AXM8	Pon2	0.0753	none
Q6IMX3	Acads	0.0753	none
G3V6H5	Slc25a11	0.0753	none
Q68FY0	Uqcrc1	0.0747	none
G3V741	Slc25a3	0.0747	none
Q64602	Aadat	0.0747	none
P97519	Hmgcl	0.074	none
P41034	Ttpa	0.074	none
Q6LED0		0.0737	none
P35565	Canx	0.0737	none
A0A0G2JSL8	Adk	0.073	none
Q2V057	Prodh2	0.0727	none
O35331	Pdxk	0.0727	none
Q561S0	Ndufa10	0.0721	none
Q66HI5	Fth1	0.0721	none
P62890	Rpl30	0.0721	none
P61354	Rpl27	0.0721	none
A0A0H2UHE1	Suclg1	0.0721	none
A0A0G2JSZ5	Pdia6	0.0721	none
D3ZD09	Cox6b1	0.0708	none
P29266	Hibadh	0.0708	none
F1LPV8	Suclg2	0.0708	none
P62243	Rps8	0.0704	none
A0A0G2JSV5	Haao	0.0704	none
A0A0G2JSW3	Hbb	0.0698	none
D3Z900	Marc2	0.0695	none
Q498D5	Rmdn2	0.0688	none
D3ZAF6	Atp5mf	0.0685	none
F1LM47	Sucla2	0.0685	none
A0A0G2K549	Aspdh	0.0685	none
A0A0A0MXW3	H2afz	0.0685	none
P85968	Pgd	0.0682	none
P06214	Alad	0.0679	none
P54921	Napa	0.0679	none
F1LQS3	Rpl6-ps1	0.0679	none
O88989	Mdh1	0.0675	none
Q5M875	Hsd17b13	0.0672	none
Q5XIH3	Ndufv1	0.0669	none
Q5HZY2	Sar1b	0.0659	none
P29314	Rps9	0.0656	none
M0RCU5	Urad	0.0656	none
D3ZE15	Ndufa13	0.0653	none
B3DMA2	Acad11	0.0646	none
P0DP29	Calm1	0.0646	none
P62845	Rps15	0.064	none
P12007	Ivd	0.064	none
A0A0G2QC06	Tf	0.064	none
P00406	Mtco2	0.0636	none
P52847	Sult1b1	0.0636	none
P81155	Vdac2	0.0627	none
P12075	Cox5b	0.0627	none
P13107	Cyp2b3	0.062	none
P09527	Rab7a	0.0607	none
A0A0H2UI07	Pklr	0.0607	none
B0BN46	Grhpr	0.0601	none
Q5BK63	Ndufa9	0.0597	none
P49242	Rps3a	0.0597	none
P51635	Akr1a1	0.0591	none
D3ZG43	Ndufs3	0.0591	none
B0BNJ9	Tmem14c	0.0588	none
P19944	Rplp1	0.0588	none
F1LZJ4	Hyi	0.0584	none
A0A140TAC5	Rpl12	0.0581	none
P16303	Ces1d	0.0581	none
F1LMG2	Bhmt2	0.0581	none
P62832	Rpl23	0.0578	none
D3ZCR3	LOC108349189	0.0565	none
D4A3V2	Ndufa6	0.0565	none
B0BNJ4	Ethe1	0.0562	none
Q4QRB4	Tubb3	0.0562	none
A0A0G2JTB1	Gsta3	0.0555	none
Q0D2L3	Agmat	0.0552	none
Q4FZT0	Stoml2	0.0549	none
Q58FK9	Kyat3	0.0549	none
A0A0G2JXC3	Rps21	0.0545	none
P04182	Oat	0.0542	none
A0A0G2JV65	Ywhaz	0.0532	none
P02767	Ttr	0.0529	none
Q920P0	Dcxr	0.0529	none
P02696	Rbp1	0.0526	none
A0A0G2JSJ2	Cmpk1	0.0526	none
A0A0G2JSU4	Ndrg2	0.0526	none
M0RDH0	LOC100911564	0.0523	none
D3ZT90	Gcdh	0.0519	none
F7EPH4	Ppa1	0.0516	none
Q68FR6	Eef1g	0.0516	none
P08430	Ugt1a6	0.0513	none
A0A0G2KAV5	Akr1d1	0.0513	none
B0BN81	Rps5	0.0513	none
F1LRY5	Sardh	0.051	none
D3ZTP0	Aldh1l2	0.051	none
Q499Q4	Pgm1	0.0503	none
P16970	Abcd3	0.05	none
P46462	Vcp	0.0497	none
A0A0G2K5H0	Prodh2	0.0497	none
Q66HF1	Ndufs1	0.049	none
A0A0G2K7K2	Aifm1	0.0487	none
P30713	Gstt2	0.0484	none
A0A0A0MY00	Acadsb	0.0484	none
Q9Z0V5	Prdx4	0.0484	none
M0RA26	LOC100362987	0.0484	none
D3Z8D7	LOC100361854	0.0484	none
Q63362	Ndufa5	0.048	none
A0A0G2K6L6		0.048	none
Q641Y2	Ndufs2	0.0477	none
B2RYW9	Fahd2	0.0477	none
O35509	Rab11b	0.0467	none
A0A140TAB4	H2afy	0.0467	none
D3ZFQ8	Cyc1	0.0464	none
P61983	Ywhag	0.0464	none
Q9JJW3	Atp5md	0.0461	none
P07895	Sod2	0.0461	none
B4F7C7	Hebp1	0.0461	none
G3V6C2	Hgd	0.0461	none
P55006	Rdh7	0.0458	none
A0A0H2UHT6	Rps18	0.0458	none
P56574	Idh2	0.0451	none
P10867	Gulo	0.0451	none
Q3MIE0	Echdc3	0.0451	none
A0A0G2JTX5	Dpp4	0.0451	none
Q64573	Ces1f	0.0448	none
Q9R0C9	Sigmar1	0.0448	none
P19643	Maob	0.0448	none
Q1HCL7	Nadk2	0.0442	none
Q5U3Z7	Shmt2	0.0438	none
Q02974	Khk	0.0438	none
P15865	H1-4	0.0435	none
F1LW74	Iqgap2	0.0435	none
Q68FS4	Lap3	0.0435	none
F1LTB8	RGD1559459	0.0429	none
G3V6H0	LOC100363782	0.0429	none
D4A132	Ugt2b10	0.0422	none
P85834	Tufm	0.0422	none
P09895	Rpl5	0.0416	none
Q7M0E3	Dstn	0.0416	none
P45592	Cfl1	0.0416	none
Q6P6R2	Dld	0.0412	none
P13221	Got1	0.0412	none
F1M9A7	Acox3	0.0409	none
F1LP82	Rab2a	0.0409	none
P09606	Glul	0.0409	none
Q3MIE4	Vat1	0.0406	none
Q63798	Psme2	0.0406	none
Q07984	Ssr4	0.0403	none
A0A0H2UHH9	Rps24	0.0403	none
G3V816	Nme3	0.0399	none
M0RBX6		0.0396	none
A0A0H2UHQ8	Rps17	0.0396	none
B0BNK1	Rab5c	0.0393	none
D3ZJX5	Timm50	0.0393	none
D3ZFJ6	Lactb	0.0393	none
Q6T5F0	Ugt1a5	0.0393	none
P61621	Sec61a1	0.039	none
D3Z8I7	Gstt3	0.039	none
F7F3M3		0.0383	none
Q64232	Tecr	0.0383	none
F1M853	Rrbp1	0.0383	none
G3V8L3	Lmna	0.038	none
A0A0G2JSQ4	Tpm1	0.0377	none
Q63010		0.0373	none
Q6P9V7	Psme1	0.0373	none
A0A0G2K121	Mlec	0.0373	none
P27605	Hprt1	0.0373	none
Q5I0N0	Aadac	0.0373	none
G3V6S5	Mthfd1	0.037	none
A7VJC2	Hnrnpa2b1	0.037	none
P11232	Txn	0.0367	none
P02706	Asgr1	0.0367	none
G3V6S2	Aco1	0.0364	none
Q6PDV6	LOC100911847	0.0364	none
G3V9Z3	Maoa	0.036	none
P62250	Rps16	0.036	none
Q5VLR5	Erp44	0.0357	none
Q62636	Rap1b	0.0357	none
P33274	Cyp4f1	0.0357	none
A0JN30	Cnpy2	0.0354	none
Q6AY30	Sccpdh	0.0354	none
P14942	Gsta4	0.0354	none
G3V7N5	Cpt2	0.0351	none
A0A0G2K047	Acss3	0.0347	none
Q63150	Dpys	0.0347	none
P50554	Abat	0.0347	none
Q920D2	Dhfr	0.0344	none
Q68FT1	Coq9	0.0341	none
P62278	Rps13	0.0341	none
Q6URK4	Hnrnpa3	0.0341	none
P20817	Cyp4a14	0.0338	none
G3V6P2	Dlst	0.0338	none
D4AB01	Hint2	0.0334	none
G3V960	Gamt	0.0334	none
A0A0G2KB11	Stard10	0.0334	none
B5DEL8	Ndufs5	0.0334	none
A0A0G2JVH4	Immt	0.0331	none
B0BNG3	Lman2	0.0331	none
G3V7Y3	Atp5f1d	0.0331	none
A0A0H2UH99	Rpl24	0.0328	none
P04897	Gnai2	0.0328	none
Q9Z2M4	Decr2	0.0328	none
P97612	Faah	0.0328	none
B0BNE5	Esd	0.0325	none
A0A0G2K2Q2	Gcat	0.0325	none
F1LP50	LOC100362350	0.0325	none
P21531	Rpl3	0.0321	none
P18886	Cpt2	0.0321	none
Q5RKJ9	Rab10	0.0321	none
D3ZCZ9	LOC100912599	0.0321	none
A0A0G2K151	Apoe	0.0321	none
A0A0G2KAM3	Pdhb	0.0318	none
B2RZB7	Snrpd1	0.0318	none
Q6TXG7	Shmt1	0.0315	none
A0A0G2JTB2	Gbe1	0.0315	none
A0A096MJY6	Gbe1	0.0312	none
P40112	Psmb3	0.0312	none
Q9ER34	Aco2	0.0312	none
Q6P136	Hyou1	0.0308	none
P62282	Rps11	0.0308	none
Q7TP52	Cmbl	0.0308	none
F1MAC0	Ifi47	0.0308	none
Q5XI60	Reep6	0.0308	none
Q711G3	Iah1	0.0305	none
M0RC65	Cfl2	0.0305	none
P68511	Ywhah	0.0305	none
A1L1J8	Rab5b	0.0302	none
D4A269		0.0302	none
F1LU71	Auh	0.0302	none
D3ZD02		0.0299	none
Q5RJN0	Ndufs7	0.0295	none
P61314	Rpl15	0.0295	none
D3ZIC2	Uroc1	0.0292	none
P63029	Tpt1	0.0289	none
D3ZAN3	Ganab	0.0289	none
Q5PQZ9	Ndufc2	0.0289	none
Q6P7R8	Hsd17b12	0.0289	none
P28480	Tcp1	0.0286	none
Q8VID1	Dhrs4	0.0286	none
G3V6C4	Ugdh	0.0286	none
Q5XIF3	Ndufs4	0.0286	none
Q63584	Tmed10	0.0282	none
Q6P3V8	Eif4a1	0.0279	none
Q5BJZ3	Nnt	0.0279	none
A0A096MJ04	Gsto1	0.0279	none
P19225	Cyp2c70	0.0279	none
A0A0G2K2V6	Krt10	0.0279	none
Q4V8I9	Ugp2	0.0276	none
P97584	Ptgr1	0.0276	none
D3ZHB3	LOC100360573	0.0276	none
P62246	Rps15a	0.0276	none
Q6P2A5	Ak3	0.0276	none
Q3KRF2	Hdlbp	0.0276	none
D4A412		0.0273	none
Q80W89	Ndufa11	0.0273	none
Q5XI32	Capzb	0.0273	none
E9PT65	Rdx	0.0269	none
F1LPB8	Entpd5	0.0269	none
P17220	Psma2	0.0269	none
D3ZTX0	Tmed7	0.0269	none
B2GV15	Dbt	0.0266	none
B2RZD1	Sec61b	0.0266	none
Q68G31	Pbld	0.0263	none
D3ZIL6	Echdc2	0.0263	none
Q9Z269	Vapb	0.0256	none
G3V9E3	Cald1	0.0256	none
F1LX07	Slc25a12	0.0253	none
Q3B8N9	Bphl	0.0253	none
Q5I0E7	Tmed9	0.0253	none
D4A565	Ndufb5	0.0253	none
Q66HA6	Arl8b	0.025	none
D3ZCS9	RGD1309350	0.025	none
Q63108	Ces1e	0.025	none
D3ZX87		0.0247	none
P19234	Ndufv2	0.0247	none
R9PXR4	Tomm70	0.0247	none
P61589	Rhoa	0.0247	none
Q6TUD3	Rdh11	0.0243	none
Q64194	Lipa	0.0243	none
Q5M9I5	Uqcrh	0.0243	none
P56571		0.024	none
Q5XIM9	Cct2	0.024	none
Q6AY18	Sar1a	0.024	none
P18445	Rpl27a	0.024	none
Q794E4	Hnrnpf	0.024	none
Q9Z0V6	Prdx3	0.024	none
D4A6W6		0.024	none
D4ADS4	Mgst3	0.0237	none
P62755	Rps6	0.0237	none
Q8CHM7	Hacl1	0.0237	none
A0A0G2K1E7	Sptan1	0.0234	none
P08753	Gnai3	0.0234	none
A0A0G2JST3	Krt1	0.0234	none
G3V6I9	Rpl26	0.023	none
D3ZM21	Comtd1	0.023	none
M0RBF1	C3	0.023	none
M0RAK2	LOC684270	0.023	none
Q6PCT8	Sdhd	0.023	none
F1LXA0	Ndufa12	0.023	none
Q9EQX9	Ube2n	0.023	none
M0R665		0.0227	none
A0A0G2K1C0	Actr3	0.0227	none
P51869	Cyp4f4	0.0227	none
P24008	Srd5a1	0.0224	none
P11507	Atp2a2	0.0224	none
P08461	Dlat	0.0224	none
Q9WU82	Ctnnb1	0.0224	none
A0A0G2K8S6	LOC103692171	0.0224	none
D3ZF13	Ndufab1	0.0224	none
Q6P6Q2	Krt5	0.0221	none
Q62651	Ech1	0.0221	none
Q4QQV3	Fam162a	0.0218	none
B0BNE6	Ndufs8	0.0218	none
A0A0G2JXU4	Cyp2a3	0.0218	none
F1MAR6	Prodh1	0.0218	none
Q64611	Csad	0.0218	none
A0A0G2JSR0	Vdac3	0.0214	none
Q64654	Cyp51a1	0.0214	none
P06685	Atp1a1	0.0214	none
Q9QX80	Hnrnpab	0.0214	none
G3V8D5	Pgls	0.0214	none
B5DEN5	Eef1b2	0.0214	none
F1LM03	LOC100361492	0.0214	none
Q641Z9	Sdhc	0.0214	none
Q6AYD3	Pa2g4	0.0214	none
Q5D059	Hnrnpk	0.0211	none
Q4QQW3	Adhfe1	0.0211	none
A0A0G2K950	Papss2	0.0211	none
Q4KLP0	Dhtkd1	0.0211	none
D3ZPN7		0.0208	none
A0A0G2JTH6	Ehd3	0.0208	none
Q7TS56	Cbr4	0.0208	none
P21571	Atp5pf	0.0205	none
P57093	Phyh	0.0205	none
G3V8U9	Psmb4	0.0205	none
A0A0G2JZM2	Sec23a	0.0205	none
P29418	Atp5f1e	0.0205	none
G3V8A5	Vps35	0.0205	none
F7EV94	Bckdha	0.0201	none
Q923M1	Msra	0.0201	none
Q7TQ94-2		0.0201	none
Q924S5	Lonp1	0.0201	none
A9UMV9	Ndufa7	0.0201	none
Q5U302	Ctnna1	0.0198	none
Q5EBD0	Sec14l2	0.0198	none
P63031	Mpc1	0.0198	none
A0A0G2JSS9	Atl3	0.0198	none
P61805	Dad1	0.0198	none
D3ZZN4		0.0198	none
A0A0G2K2U7	Gpam	0.0198	none
B2RZ72	Arpc4	0.0195	none
A0A0G2K6P1	Hsd17b8	0.0192	none
P62332	Arf6	0.0192	none
Q07071	Gckr	0.0192	none
B1WC61	Acad9	0.0192	none
Q9Z2Y0	Keg1	0.0192	none
A0A0G2JVL6	Ndufa8	0.0188	none
M0RC77	Afmid	0.0188	none
B0BMZ1	Fam241b	0.0188	none
F1LQI1	Hagh	0.0188	none
P62914	Rpl11	0.0188	none
Q62730	Hsd17b2	0.0185	none
G3V7L0	Fdx1	0.0185	none
A0A0G2K5L2	LOC100911440	0.0185	none
P68255	Ywhaq	0.0185	none
A0A0G2K0W9	Psma7	0.0185	none
P0DN35	Ndufb1	0.0185	none
P62718	Rpl18a	0.0182	none
P0C5H9	Manf	0.0182	none
Q9R0T3	Dnajc3	0.0182	none
P23514	Copb1	0.0182	none
Q5U2Q3		0.0182	none
Q66H80	Arcn1	0.0182	none
A0A0H2UHU0	Rps25	0.0182	none
Q5U1W6	Apool	0.0182	none
P50398	Gdi1	0.0179	none
G3V8C4	Clic4	0.0179	none
A2VCW9	Aass	0.0179	none
Q5XHZ0	Trap1	0.0179	none
P07151	B2m	0.0179	none
Q5XIE6	Hibch	0.0179	none
A0A0A0MXW1	Bckdhb	0.0179	none
Q8CFN2	Cdc42	0.0175	none
Q00438	Ptbp1	0.0175	none
Q68FZ8	Pccb	0.0175	none
A0A0G2JSS3	Slc22a18	0.0175	none
P32198	Cpt1a	0.0175	none
G3V936	Cs	0.0175	none
A0A0G2K6J0	Steap4	0.0175	none
A0A0G2K235	Rab1a	0.0175	none
D4AEH3	Psmd7	0.0175	none
O35547	Acsl4	0.0172	none
M0RB65	LOC100364509	0.0172	none
Q6IN37	Gm2a	0.0172	none
P20788	Uqcrfs1	0.0172	none
Q63396	Sub1	0.0172	none
P18420	Psma1	0.0172	none
P14141	Ca3	0.0172	none
A0A0G2KAN5	Erh	0.0172	none
P63036	Dnaja1	0.0169	none
P17078	Rpl35	0.0169	none
P62275	Rps29	0.0169	none
Q9EQS0	Taldo1	0.0169	none
G3V6R5	Suox	0.0169	none
P62138	Ppp1ca	0.0169	none
P51652	Akr1c18	0.0169	none
P14173	Ddc	0.0166	none
P09139	Agxt	0.0166	none
Q6AYS7	Acy1a	0.0166	none
Q6PDV8	LOC100360057	0.0166	none
D4AAV1	Amdhd1	0.0162	none
Q6AYC2	Irgm	0.0162	none
F1LPG5	Ndufb4	0.0162	none
Q5EB77	Rab18	0.0162	none
Q0VGK3	Glyctk	0.0162	none
P13697	Me1	0.0159	none
F1LPS8	Pura	0.0159	none
A0A0H2UHP9	Rab6a	0.0159	none
Q5XI73	Arhgdia	0.0159	none
Q68FR9-2		0.0159	none
P55053	Fabp5	0.0159	none
P84100	Rpl19	0.0159	none
A0A0G2K2G8	Tpm4	0.0156	none
P35280	Rab8a	0.0156	none
Q02769	Fdft1	0.0156	none
A0A140TAI3	Hnrnpc	0.0156	none
D3ZZ21	Ndufb6	0.0156	none
P16232	Hsd11b1	0.0156	none
Q5M963	Cmas	0.0156	none
B0BMW0	Rab14	0.0156	none
O35112	Alcam	0.0156	none
D3ZZR9	Fkbp2	0.0156	none
Q64565	Agxt2	0.0153	none
D3ZBN4	Erg28	0.0153	none
A0A0G2K905	Arpc2	0.0153	none
Q63413	Ddx39b	0.0153	none
A0A0G2K9Q9	Krt17	0.0153	none
F1LTW8		0.0153	none
A0A0G2K8B7	Eif4a2	0.0153	none
A0A0G2K4Y1	Dnaja3	0.0153	none
Q3MHS9	Cct6a	0.0153	none
D4AEH9	Agl	0.0153	none
Q4KM74	Sec22b	0.0149	none
P11608	Mt-atp8	0.0149	none
A0A096MJZ2	Tbl2	0.0149	none
A0A0G2K585	Arpc5	0.0149	none
P04256	Hnrnpa1	0.0146	none
D4ADD7	Glrx5	0.0146	none
G3V6T1	Copa	0.0146	none
D3ZFY8	LOC100912618	0.0146	none
G3V7T5	Xylb	0.0146	none
A0A0A0MY14	LOC100359503	0.0146	none
Q66HM2	Ap2a2	0.0146	none
Q641Z6	Ehd1	0.0146	none
A0A0G2JZY6	Sptbn1	0.0146	none
P26453	Bsg	0.0146	none
Q3B7U9	Fkbp8	0.0143	none
Q6AXX6	Prxl2a	0.0143	none
A0A0A0MXU4	Emc2	0.0143	none
F1LUM5	Tubal3	0.0143	none
D4A305	Ccdc58	0.0143	none
G3V8Q1	Cope	0.0143	none
P84817	Fis1	0.014	none
Q6P6V0	Gpi	0.014	none
A0A0G2JX79	Ssr1	0.014	none
Q6P9V6	Psma5	0.014	none
Q5M7U6	Actr2	0.014	none
Q4V8F6	Pcbp2	0.014	none
Q6AXN3	Tmed5	0.014	none
A0A096MJ39	Cd36	0.014	none
Q9JJ46	Ebp	0.0136	none
A0A0G2K719	Ddx3x	0.0136	none
M0RDK9	Acad8	0.0136	none
D4ACG2	Ilvbl	0.0136	none
P68101	Eif2s1	0.0136	none
Q9Z2Z8	Dhcr7	0.0136	none
P14046	A1i3	0.0136	none
P56522	Fdxr	0.0136	none
A0A0G2K0F6	Asgr2	0.0133	none
Q9JLA3	Uggt1	0.0133	none
Q01579	Gstt1	0.0133	none
A0A0G2K9V6	Tars	0.0133	none
Q5BK21	Tm7sf2	0.0133	none
M0R3V4	Mydgf	0.0133	none
O35913	Slco1a4	0.0133	none
P63095	Gnas	0.0133	none
Q6TEK4	Vkorc1	0.0133	none
B5DEH2	Erlin2	0.013	none
P62944	Ap2b1	0.013	none
Q7TQ90	Adh4	0.013	none
Q6AY58	Bcap31	0.013	none
P60901	Psma6	0.013	none
D4AC36	Eif3f	0.013	none
Q924C3	Enpp1	0.013	none
D3ZAP9	Gpd1l	0.0127	none
A0A0G2JTY3	Slc37a4	0.0127	none
Q5SGE0	Lrpprc	0.0127	none
Q7TPB1	Cct4	0.0127	none
D4A7D7	H6pd	0.0123	none
Q4FZT9	Psmd2	0.0123	none
D4ACB8	Cct8	0.0123	none
D4A8N1	Dpm1	0.0123	none
Q6IMX8	Acot2	0.0123	none
D4AC23	Cct7	0.0123	none
A0A0G2JTG7	Hnrnph1	0.0123	none
A0A0G2K5P9	Pcca	0.012	none
Q6P0K8	Jup	0.012	none
Q6P502	Cct3	0.012	none
Q5M7T6	Atp6v0d1	0.012	none
A0A0G2QC04	Pls1	0.012	none
P35171	Cox7a2	0.012	none
Q5U1Z9	Mtx2	0.012	none
P05505	Mtco3	0.012	none
O35142	Copb2	0.012	none
G3V640	Timm44	0.0117	none
Q6IRK9	Cpq	0.0117	none
Q66H45	Ttc36	0.0117	none
A0A1W2Q6L2		0.0117	none
Q5BJY8	Manbal	0.0117	none
D3ZF12	Spcs3	0.0117	none
A0A0G2K2V2	Ap1b1	0.0117	none
Q6P7Q4	Glo1	0.0114	none
O35796	C1qbp	0.0114	none
A0A0G2K8K0	Sfpq	0.0114	none
Q5XI78	Ogdh	0.0114	none
Q9Z1W6	Mtdh	0.0114	none
Q5I0M2	Qprt	0.0114	none
P53987	Slc16a1	0.0114	none
Q5FVM4	Nono	0.011	none
Q68FT7	Farsb	0.011	none
Q498U8	UST4r	0.011	none
A0A0G2JWH5	Stt3a	0.011	none
Q08013	Ssr3	0.011	none
D4A5G8	Pdha1l1	0.011	none
Q9R1T1	Banf1	0.011	none
D3ZJZ0	Tmem205	0.011	none
F2Z3T7	LOC103694869	0.011	none
Q4AEF8	Copg1	0.011	none
O88867	Kmo	0.011	none
Q792I0	Lin7c	0.0107	none
B2GUZ5	Capza1	0.0107	none
F1LP30	Mccc1	0.0107	none
F1LN92	Afg3l2	0.0107	none
A0A0G2JUX5	Purb	0.0107	none
F1LSA2	Cyp2b2	0.0107	none
Q78P75	Dynll2	0.0107	none
G3V7U4	Lmnb1	0.0107	none
P29117	Ppif	0.0107	none
Q3T1K5	Capza2	0.0107	none
G3V8V4	Cers2	0.0107	none
Q5U1Y2	Rac2	0.0107	none
Q9ES21	Sacm1l	0.0107	none
B2RZB6	Lsm8	0.0107	none
Q5XIW0	LOC100362432	0.0107	none
A0A0G2JSH9	Prdx2	0.0107	none
A0A0H2UHS8	Fxyd1	0.0104	none
D3ZYM7	Lyrm4	0.0104	none
Q08388	Pemt	0.0104	none
Q6AXY8	Dhrs1	0.0104	none
D3ZBN0	H1-5	0.0104	none
B2RYW3	Ndufb9	0.0104	none
G3V7V5	Fkbp11	0.0104	none
Q63120	Abcc2	0.0104	none
B2RYD7	Stt3b	0.0104	none
F8WFN1	Selenot	0.0104	none
P17046	Lamp2	0.0104	none
A0A0G2JU71	Gsr	0.0104	none
G3V709	Naprt	0.0101	none
Q4FZU2	Krt6a	0.0101	none
Q63524	Tmed2	0.0101	none
Q63570	Psmc4	0.0101	none
F1M556		0.0101	none
Q5XIN6	Letm1	0.0101	none
D3ZZC1	Txndc5	0.0101	none
F1LPK7	Pls3	0.0101	none
A0A0G2JZ73	Serpina1	0.0101	none
P0C546	Slc25a42	0.0101	none
D3ZS58	Ndufa2	0.0101	none
Q68FQ0	Cct5	0.0101	none
Q5U300	Uba1	0.0101	none
P36201	Crip2	0.0097	none
O70127	Abcb11	0.0097	none
P63025	Vamp3	0.0097	none
Q5XIU9	Pgrmc2	0.0097	none
P04906	Gstp1	0.0097	none
G3V7I6	Soat2	0.0097	none
Q5U305	Kdelr2	0.0094	none
Q62658	Fkbp1a	0.0094	none
A0A0G2K1L3	Ces2i	0.0094	none
P62828	Ran	0.0094	none
F1LYI7	Tmem256	0.0094	none
A0A0G2JZ52	Hnrnpu	0.0094	none
Q6AYQ8	Fahd1	0.0094	none
B0BMT9	Sqor	0.0094	none
P63164	Snrpn	0.0094	none
Q08163	Cap1	0.0091	none
Q68G38	Tor1a	0.0091	none
R9PXU6	Vcl	0.0091	none
Q66HG4	Galm	0.0091	none
P70470	Lypla1	0.0091	none
Q9JKB7	Gda	0.0091	none
P54313	Gnb2	0.0091	none
Q9ESH6	Glrx	0.0091	none
P24090	Ahsg	0.0091	none
Q9QYL8	Lypla2	0.0091	none
G3V9A6	Tmem86b	0.0091	none
P05508	Mtnd4	0.0091	none
Q6TUH8	LOC306079	0.0091	none
P05065	Aldoa	0.0088	none
G3V8C3	Vim	0.0088	none
B1WC26	Nans	0.0088	none
P83883	Rpl36a	0.0088	none
Q66H15	Rmdn3	0.0088	none
D3ZUX5	Chchd3	0.0088	none
Q3KRE0	Atad3	0.0088	none
P17625	Gys2	0.0088	none
D3ZE63		0.0088	none
Q6P9V1	Cd81	0.0088	none
Q6PDW4	Psmb1	0.0088	none
Q6PEC1	Tbca	0.0088	none
A0A0G2K4X1	RT1-A1	0.0088	none
Q9JHZ9	Slc38a3	0.0084	none
E9PT51	Poldip2	0.0084	none
Q5XI95	Adh6	0.0084	none
A0A140TA99	Elob	0.0084	none
P55062	Tmbim6	0.0084	none
Q499N5	Acsf2	0.0084	none
Q641Y8	Ddx1	0.0084	none
Q8CG45	Akr7a2	0.0084	none
P05506	Mtnd3	0.0084	none
Q5XI22	Acat2	0.0084	none
B2RZD4	Rpl34	0.0084	none
Q5RKH2	Galk1	0.0081	none
P18297	Spr	0.0081	none
M0RAS6	LOC100910979	0.0081	none
D4A9A3	Cenpv	0.0081	none
Q5BJQ0	Coq8a	0.0081	none
D4ABI7	Hacd3	0.0081	none
A0A0H2UHA6	Tmem33	0.0081	none
Q5M949	Nipsnap3b	0.0081	none
P16391		0.0081	none
D3ZYX8	Cox7a2l	0.0081	none
D3ZZV1	Pam16	0.0081	none
P52555	Erp29	0.0081	none
P55063	Hspa1l	0.0081	none
Q9EPH8	Pabpc1	0.0081	none
D4A9L2	Srsf1	0.0081	none
Q5XIG4	Ociad1	0.0081	none
F1LTX8	Lpgat1	0.0081	none
P05503	Mtco1	0.0081	none
B2RYI2	Srp68	0.0081	none
Q5BJN7	LOC100360647	0.0078	none
Q5I0D5	Lhpp	0.0078	none
P05370	G6pdx	0.0078	none
Q9QZA6	Cd151	0.0078	none
A0A0G2K639	Pigr	0.0078	none
M0R907	Snrpd3	0.0078	none
A0A0U1RRV7	Srsf3	0.0078	none
A0A0G2K0X9	Sec31a	0.0078	none
P14562	Lamp1	0.0078	none
D4A4Q4	Ociad2	0.0075	none
P13721	St6gal1	0.0075	none
A0A0G2JU12	Mgst2	0.0075	none
A2RRT9	Cyp4v2	0.0075	none
M0RAD5	Clpp	0.0075	none
D3ZKG1	Mmut	0.0075	none
A0A0G2K7W8	Hint3	0.0075	none
P05982	Nqo1	0.0075	none
P55051	Fabp7	0.0075	none
A0A0G2JSK5	Itgb1	0.0075	none
A0A0H2UHI7	Atad1	0.0075	none
B2RZC9	Krtcap2	0.0075	none
Q63377	Atp1b3	0.0071	none
Q68FT9	Scly	0.0071	none
Q5XIM0	Bcs1l	0.0071	none
Q9WVJ4	Synj2bp	0.0071	none
Q5M849	Ifi35	0.0071	none
A0A0G2JXH2	Ccdc51	0.0071	none
Q6AZ23	Casp6	0.0071	none
A0A0H2UHV9	Copg2	0.0071	none
Q75Q41	Tomm22	0.0071	none
Q5XIJ4	Fam210a	0.0071	none
B0BNM1	Naxe	0.0071	none
B2RYG6	Otub1	0.0071	none
A0A0G2K0V8	LOC100911422	0.0071	none
A0A0H2UHH2	Apcs	0.0071	none
Q561R9	Lactb2	0.0068	none
Q9JJ54-3		0.0068	none
D3ZCF8	Abca8a	0.0068	none
F1LQ09	Atl2	0.0068	none
A0A140TAH5	Ap2m1	0.0068	none
Q5I0D1	Glod4	0.0068	none
D3ZVN7	Ppox	0.0068	none
Q9WU49	Carhsp1	0.0068	none
Q62760	Tomm20	0.0068	none
Q6IFU7	Krt42	0.0068	none
P13084	Npm1	0.0068	none
A0A0G2JYK0	LOC299282	0.0068	none
Q5U2Q7	Etf1	0.0068	none
Q6AZ33	Blvra	0.0068	none
A0A0G2K737	Txnl1	0.0068	none
B2RZ66	Srp19	0.0068	none
Q9JHL7	Ceacam1	0.0068	none
A0A0G2K7T2	Gne	0.0068	none
Q5XI34	Ppp2r1a	0.0068	none
I6L9G6	Tardbp	0.0068	none
D4A830	Ppa2	0.0065	none
G3V7K6	Ssbp1	0.0065	none
P41542	Uso1	0.0065	none
D3ZEI0		0.0065	none
Q6AYI1	Ddx5	0.0065	none
D3ZLT1	Ndufb7	0.0065	none
Q4G079	Aimp1	0.0065	none
D3ZZZ9	Ctnnd1	0.0065	none
Q9WUW9	Sult1c2a	0.0065	none
Q6Q0N1	Cndp2	0.0065	none
C9WPN6	Eif2s3y	0.0065	none
Q66HK3	Ptgs1	0.0065	none
D4AE09	Cyp39a1	0.0065	none
P09330	Prps2	0.0065	none
A0A0G2JU49	Mtx1	0.0065	none
Q6AYT0	Cryz	0.0065	none
E2RUH2	Rnh1	0.0065	none
G3V857	Gas2	0.0065	none
D4A2I4	Ormdl2	0.0065	none
F8WG75	Snap25	0.0065	none
Q5RJY4	Dhrs7b	0.0062	none
Q920F5	Mlycd	0.0062	none
Q3ZAV2	Ybx1	0.0062	none
P43138	Apex1	0.0062	none
A0A0G2JYI5	Mgll	0.0062	none
P52944	Pdlim1	0.0062	none
P07340	Atp1b1	0.0062	none
Q05096	Myo1b	0.0062	none
D3ZXP7	Arpc1a	0.0062	none
Q5XIA8	Ghitm	0.0062	none
F1LQS6	Xdh	0.0062	none
D4A904	Nags	0.0058	none
D3Z9K3	Myl2	0.0058	none
Q9QZX8	Slco1b2	0.0058	none
Q2TA68-2		0.0058	none
F1LSP2	Acad10	0.0058	none
Q5I0P2	Gcsh	0.0058	none
D3ZAS9	Ddrgk1	0.0058	none
P10610	Cyp2g1	0.0058	none
A0A0G2JWT6	Pex16	0.0058	none
B2RYP4	Snx2	0.0058	none
Q6P685	Eif2s2	0.0058	none
P97536	Cand1	0.0058	none
P46720	Slco1a1	0.0058	none
A0A0G2JUK6	Dao	0.0058	none
D4A197	Mcee	0.0058	none
Q5XIG9	Mtfp1	0.0058	none
Q642E3	Cdk5rap3	0.0058	none
P11662	Mtnd2	0.0058	none
G3V852	Tln1	0.0058	none
A0A0G2K4X8	Skp1	0.0058	none
A0A140TAA4	Pdcd6ip	0.0058	none
Q5U328	Ncl	0.0058	none
D4A4T9	Chordc1	0.0058	none
F2Z3Q8	Kpnb1	0.0058	none
A0A0G2K1J9	Slc2a2	0.0058	none
B1WC34	Prkcsh	0.0055	none
A0A0G2K266	Ufl1	0.0055	none
B2RYM8	Fam210b	0.0055	none
D3ZXH7	Alyref	0.0055	none
D4A264	Zadh2	0.0055	none
Q5XI89	Nxpe4	0.0055	none
Q99NA5	Idh3a	0.0055	none
P36365	Fmo1	0.0055	none
A0A0G2JUS7	Tmem11	0.0055	none
M0RDI5	Mcu	0.0055	none
P32232	Cbs	0.0055	none
Q9EQV6	Tpp1	0.0055	none
Q6TUG0	Dnajb11	0.0055	none
Q6DGG0	Ppid	0.0055	none
Q5XIT9	Mccc2	0.0055	none
P36972	Aprt	0.0055	none
Q6TEK3	Vkorc1l1	0.0055	none
Q6AYD9	Nudt19	0.0055	none
F7EQ04	Minar2	0.0052	none
D3ZSS1	Taf15	0.0052	none
B2GUY2	Tfr2	0.0052	none
D4AE56	Ptges2	0.0052	none
A0A0G2JXM0	Mia2	0.0052	none
G3V818	Parva	0.0052	none
P06866-2		0.0052	none
Q99068	Lrpap1	0.0052	none
B1H249	Gnpnat1	0.0052	none
F1LR10	Lima1	0.0052	none
Q8VHT6	As3mt	0.0052	none
A0A0G2K5S9	LOC103691072	0.0052	none
D3ZSA9	Nomo1	0.0052	none
D3ZFC5	Atp11c	0.0052	none
A0A0G2JTI8	Enpep	0.0052	none
A0A0G2K3Z3	Rab22a	0.0052	none
G3V996	Letmd1	0.0052	none
P61212	Arl1	0.0052	none
Q4KM64	Jagn1	0.0052	none
B0BN93	Psmd13	0.0052	none
A0A0G2JXT8	Flnb	0.0052	none
Q562C9	Adi1	0.0052	none
P42667	Sec11a	0.0052	none
Q6AYA6	Cybc1	0.0052	none
B2GV73	Arpc3	0.0052	none
D3ZAZ0	Eif3m	0.0052	none
Q5I0H4	Tmco1	0.0052	none
Q5U2V4	Plbd1	0.0052	none
D4A994	Emc1	0.0052	none
Q5FVC4	Dnajb12	0.0052	none
G3V6Q6	Gna11	0.0052	none
A0A0G2K1Z9	Hm13	0.0052	none
O88656	Arpc1b	0.0052	none
P43278	H1-0	0.0052	none
P15684	Anpep	0.0052	none
G3V6W6	Psmc6	0.0049	none
P40307	Psmb2	0.0049	none
D3ZW55	Itpa	0.0049	none
B1H227	Rcc1	0.0049	none
A0A0G2K261	Iars2	0.0049	none
M0R9I6	Amt	0.0049	none
P28492	Gls2	0.0049	none
Q6PCT9	Psmd6	0.0049	none
Q3KRC3	Srpra	0.0049	none
Q7TP42	Sec62	0.0049	none
A0A096MK30	Msn	0.0049	none
Q5I0K1	Pipox	0.0049	none
B2RYS8	Ndufb8	0.0049	none
A0A0G2K5N7	Bbox1	0.0049	none
A0A0G2K850	LOC100912481	0.0049	none
P07379	Pck1	0.0049	none
D3ZT71	Bcl2l13	0.0049	none
Q6AYR8	Scrn2	0.0049	none
G3V7V6	Retsat	0.0049	none
P31430	Dpep1	0.0049	none
O88637	Pcyt2	0.0049	none
G3V7G9	Eif3l	0.0049	none
Q5M9H7	Dnaja2	0.0049	none
P19139	Csnk2a1	0.0049	none
Q6Q7Y5	Gna13	0.0049	none
M0R7G4	Apoo	0.0049	none
Q5XIC2	Ecsit	0.0045	none
O35165	Gosr2	0.0045	none
A0A0G2JTD9	Rab17	0.0045	none
Q6PCT3	Tpd52l2	0.0045	none
P62193	Psmc1	0.0045	none
D4A9N5	Trim25	0.0045	none
Q6P6U2	Psmc3	0.0045	none
Q6P4Z9	Cops8	0.0045	none
A0A0G2JZW1		0.0045	none
A0A0G2JTS3	Vps29	0.0045	none
A0A0A0MXX7	Fxn	0.0045	none
Q66HM7	Ssb	0.0045	none
P70500	Cdipt	0.0045	none
A0A096MIX2	Ddx17	0.0045	none
Q6P7P5	Bzw1	0.0045	none
A0A0G2K8T0	Asah1	0.0045	none
D3ZN38	Stard5	0.0045	none
F1LV13	Hnrnpm	0.0045	none
Q3B7D0	Cpox	0.0045	none
A0A0H2UI01	Adtrp	0.0045	none
A0A1W2Q690	Polr2e	0.0045	none
Q07205	Eif5	0.0045	none
Q5FVL2	Emc8	0.0045	none
G3V8R1	Nucb2	0.0045	none
B2RYF6	Clptm1	0.0045	none
A0A0G2JTT2	Picalm	0.0045	none
F1M0Q9	Pm20d1	0.0042	none
Q3MID4	Shpk	0.0042	none
D3ZFS7	Lyplal1	0.0042	none
G3V827	Kyat1	0.0042	none
A0A0G2K273	LOC100909481	0.0042	none
P11497-2		0.0042	none
F7F469	Igtp	0.0042	none
P50475	Aars1	0.0042	none
A0A0G2K8H0	Caprin1	0.0042	none
B5DFC8	Eif3c	0.0042	none
D4ABI6	Uchl3	0.0042	none
G3V6L9	Fkbp3	0.0042	none
P42676	Nln	0.0042	none
P70712	Kynu	0.0042	none
D3ZVS2	L2hgdh	0.0042	none
Q6PDU1	Srsf2	0.0042	none
Q6AYQ4	Tmem109	0.0042	none
Q8K3P6	Slc25a25	0.0042	none
D4A238	Rtp4	0.0039	none
Q6AYH6	Emc10	0.0039	none
Q9JJ40	Pdzk1	0.0039	none
Q68FY4	Gc	0.0039	none
A0A0G2JZH8	Pdhx	0.0039	none
P08516	Cyp4a10	0.0039	none
Q5U2X6	Ccdc47	0.0039	none
A0A0G2JW12	LOC103689965	0.0039	none
Q3KRE2	Mettl7a	0.0039	none
A0A0G2JTX9	Derl2	0.0039	none
F7EL36	Anp32a	0.0039	none
Q9Z0T0	Tpmt	0.0039	none
D4AD15	Eif4g1	0.0039	none
Q7TP91	Surf4	0.0039	none
G3V945	Aldh5a1	0.0039	none
Q4V8F9	Hsdl2	0.0039	none
F1LRI5	Gcn1	0.0039	none
Q6AYB5	Srp54	0.0039	none
C0JPT7	Flna	0.0039	none
D4A720	Srsf7	0.0039	none
Q3KRD8	Eif6	0.0039	none
D3Z8X6	Dtx3l	0.0039	none
P21670	Psma4	0.0036	none
Q5XI04	Stom	0.0036	none
Q6IN14	Cd82	0.0036	none
D3ZCA0	Plpbp	0.0036	none
Q5PQR0	Raly	0.0036	none
Q63355	Myo1c	0.0036	none
Q5BQE6	Dhcr24	0.0036	none
A0A0G2K9I6	Cp	0.0036	none
P28064	Psmb8	0.0036	none
A0A0G2JXJ7	Esyt1	0.0036	none
D3ZWT2	Fitm2	0.0036	none
O88794	Pnpo	0.0036	none
G3V985	Sco1	0.0036	none
D3ZZA8	Sec24a	0.0036	none
A0JPM9	Eif3j	0.0036	none
Q99MZ8	Lasp1	0.0036	none
G3V9E5	Sts	0.0036	none
Q4KM35	Psmb10	0.0036	none
Q5U2V8	Emc3	0.0036	none
Q3MIB4	Lonp2	0.0036	none
D4AC45	Agpat2	0.0036	none
A0A0H2UHD9	Ncln	0.0036	none
P43244	Matr3	0.0036	none
P48508	Gclm	0.0036	none
P27139	Ca2	0.0036	none
Q6AYY8	Slc33a1	0.0036	none
Q6P752	Tor1aip2	0.0036	none
Q5BK17	Iyd	0.0032	none
A0A0G2K648	Wdr61	0.0032	none
P18614	Itga1	0.0032	none
A0A140TAE0	Mvp	0.0032	none
F1LNL0	A1cf	0.0032	none
D3ZUV3	Eif2a	0.0032	none
Q9JHY1	F11r	0.0032	none
Q6AY04	Maip1	0.0032	none
Q04462	Vars1	0.0032	none
D3ZY44	Mrps2	0.0032	none
D3ZVA5	Fbll1	0.0032	none
A0A0G2JUZ5	Gldc	0.0032	none
F1LQ48	Hnrnpl	0.0032	none
A0A0G2JWX4	Krt2	0.0032	none
B0BMV4	Yif1a	0.0032	none
A0A0G2JVB6	Stx12	0.0032	none
D3ZVU4	Rbks	0.0032	none
A0A0G2JUN8	Psmb7	0.0032	none
A0A0A0MY49	Dnm2	0.0032	none
B0BN63	Ahsa1	0.0029	none
G3V928	Lrp1	0.0029	none
Q5RKH6	Os9	0.0029	none
P03889	Mtnd1	0.0029	none
Q5BK81	Ptgr2	0.0029	none
P45479	Ppt1	0.0029	none
A0A0G2K7B4	Hpn	0.0029	none
D3ZV91	L3hypdh	0.0029	none
F1LU48	Ergic1	0.0029	none
A0A0G2K1N9	Selenoo	0.0029	none
A0A0G2JVM2	Mia3	0.0029	none
Q3B8P4	Dcps	0.0029	none
Q4QQS6	Alg5	0.0029	none
Q5XFW8	Sec13	0.0029	none
P38918	Akr7a3	0.0029	none
D4A7R0	LOC108348180	0.0029	none
Q66H71	Cpped1	0.0029	none
A0A0G2K528	Stx16	0.0029	none
Q5XI64	Abhd6	0.0029	none
Q6DGF9	Acbd4	0.0029	none
Q9WVS2	Osgep	0.0029	none
Q64244	Cd38	0.0029	none
C6ZII9	Sirt3	0.0029	none
G3V8F5	Tomm40	0.0029	none
F1LMK6	Sds	0.0029	none
P23711	Hmox2	0.0029	none
A0A0G2K350	Napg	0.0029	none
Q99MA2	Xpnpep2	0.0029	none
G3V7K2	Lifr	0.0026	none
M0RDR7	LOC100911132	0.0026	none
Q4V898	Rbmx	0.0026	none
A0A140TAE6	Mecr	0.0026	none
Q5HZV9	Ppp1r7	0.0026	none
Q6AXW2	Tmod3	0.0026	none
P28494	Man2a1	0.0026	none
A0A0G2JTH4	Cd47	0.0026	none
P32362	Urod	0.0026	none
P50503	St13	0.0026	none
Q4KM77	Ei24	0.0026	none
P09456	Prkar1a	0.0026	none
P26435	Slc10a1	0.0026	none
G3V9U0	Acss2	0.0026	none
P49445	Ptpn7	0.0026	none
Q704E8	Abcb7	0.0026	none
D3ZFY0	Sephs1	0.0026	none
Q6P9U8	Eif3h	0.0026	none
Q9JJ19	Slc9a3r1	0.0026	none
G3V9T7	Get3	0.0026	none
A0JPL2	Csnk1a1	0.0026	none
Q7TMA5	Apob	0.0026	none
Q5XI41	Tram1	0.0026	none
A0A0G2JWC7	Fermt2	0.0026	none
Q5XIJ3	Idh3g	0.0026	none
Q9JMB5	Adrm1	0.0026	none
Q6QI86	Hdhd2	0.0026	none
M0R6H1	LOC688286	0.0026	none
O55096	Dpp3	0.0026	none
A0A0H2UHE9	RGD1311251	0.0026	none
A0A0G2K777	Rhot1	0.0026	none
A0A0G2K5G6	Magt1	0.0026	none
Q642G4	Pex14	0.0026	none
D3ZLK9	Naxd	0.0026	none
Q9JJK4	Pex3	0.0026	none
D4A833	Mrps30	0.0023	none
Q68G33	Gorasp2	0.0023	none
Q5RK23	Abhd1	0.0023	none
Q6AXM5	Cept1	0.0023	none
M0R629	Adssl1	0.0023	none
Q642D2	Acp2	0.0023	none
G3V7L6	Psmc2	0.0023	none
Q66H12	Naga	0.0023	none
D3ZV63	Odr4	0.0023	none
P97675	Enpp3	0.0023	none
G3V6W2	Preb	0.0023	none
A0A0H2UHR5	Bckdk	0.0023	none
D4AB60	Mtbp	0.0023	none
P17712-2		0.0023	none
A0A0G2K189	Scrn3	0.0023	none
Q9QX71	Napsa	0.0023	none
Q6QI62	LOC500846	0.0023	none
M0RA08	Plin3	0.0023	none
Q7TPJ3	Gusb	0.0023	none
Q6IRS6	Fetub	0.0023	none
A0A0G2K1F2	Acacb	0.0023	none
B0BNB9	Htra2	0.0023	none
A1A5Q1	Parp9	0.0023	none
G3V9N7	Pacsin3	0.0023	none
A0A0G2JVX7	Apoa4	0.0023	none
B1WC49	Api5	0.0019	none
A0A0G2K0I3	Nampt	0.0019	none
A0A0G2K6E2	Txnrd2	0.0019	none
F1LTJ5		0.0019	none
Q00566	Mecp2	0.0019	none
F1M964	Pmpca	0.0019	none
Q9EPH1-2		0.0019	none
A0A0G2JWX1	Psmd11	0.0019	none
Q6S3A0	Plec	0.0019	none
E9PU34	Rmnd1	0.0019	none
Q920A6	Scpep1	0.0019	none
D3ZPL1	Cpsf6	0.0019	none
Q63083	Nucb1	0.0019	none
A0A0G2K3W1	Vwa8	0.0019	none
Q5U4F4	Tmem135	0.0019	none
A0A0G2JVP4	Ighm	0.0019	none
A0A0G2K1B6	Nf1x	0.0019	none
M0RDI0	Cyp3a9	0.0019	none
Q6IFU9	Krt16	0.0019	none
D3ZZM0	Slc39a14	0.0019	none
F1LNV5	Micu1	0.0019	none
A0A0H2UHE5	Ppm1a	0.0019	none
P46413	Gss	0.0019	none
P27615	Scarb2	0.0019	none
Q6P762	Man2b1	0.0019	none
Q5XIB4	Ufsp2	0.0019	none
Q9JJ22	Erap1	0.0019	none
Q6DGF2	Clint1	0.0019	none
A0A0G2JTA0	Faf2	0.0019	none
Q07014-2		0.0019	none
D3ZAT7	Fam83f	0.0019	none
D3ZD31	Mrc1	0.0019	none
D4A0F5	Sept7	0.0019	none
Q9Z122	Fads2	0.0019	none
P25409	Gpt	0.0019	none
D3ZW08	Adsl	0.0019	none
Q56R17	Kpna4	0.0019	none
A0A0G2JVV5	Usp14	0.0019	none
B2RYF7	Washc1	0.0019	none
P15178	Dars1	0.0019	none
Q68FU7	Coq6	0.0019	none
G3V703	Unc13d	0.0016	none
Q68FT3	Pyroxd2	0.0016	none
F1MA86	Gphn	0.0016	none
F7FLB2	Pgm2	0.0016	none
M0R9L3	Snx9	0.0016	none
Q5XIM7	Kars1	0.0016	none
Q4KLK7	Nop56	0.0016	none
O35567	Atic	0.0016	none
D3ZD23	Abce1	0.0016	none
D4A7F5	Kbtbd3	0.0016	none
F1M891	Dpyd	0.0016	none
A0A0G2JSM2	Aspg	0.0016	none
O35814	Stip1	0.0016	none
A0A0G2JVL8	Iars	0.0016	none
D3ZZ02	Rttn	0.0016	none
F1LYX9	Dsg2	0.0016	none
A0A0G2KAU8	Acot12	0.0016	none
F1LZ05	Parp14	0.0016	none
M0R9Q1	Rbm14	0.0016	none
B3DM90	Ncstn	0.0016	none
Q9ESZ0	Xrcc1	0.0016	none
Q5PQX1	Tor1aip1	0.0016	none
Q9ES54	Nploc4	0.0016	none
D4A4X4	Cgn	0.0016	none
Q7TPI8	Yipf5	0.0016	none
B1WBY5	Dnajc11	0.0016	none
A0A0G2K0Z3	Slc6a13	0.0016	none
A0A0G2K785	Gk	0.0016	none
P11661	Mtnd5	0.0016	none
F1LN75	Sept9	0.0016	none
F1LQB2	Smc3	0.0016	none
Q5U2S7	Psmd3	0.0016	none
G3V8G5	Glg1	0.0016	none
Q5RKG9	Eif4b	0.0016	none
D4A9D6	Dhx9	0.0016	none
G3V6K6	Egfr	0.0016	none
F1M820	Sorbs1	0.0016	none
D4AB03	Fam120a	0.0016	none
Q3T1L0	Aldh16a1	0.0013	none
M0R890	Abca6	0.0013	none
O35821	Mybbp1a	0.0013	none
Q5RKK1	Slc26a1	0.0013	none
Q9JHI3	Slco2b1	0.0013	none
A0A0G2K5C8	Stim1	0.0013	none
P48450	Lss	0.0013	none
P54319	Plaa	0.0013	none
Q924H6	Slco6b1	0.0013	none
Q1JU68	Eif3a	0.0013	none
Q6TXE9	Eprs	0.0013	none
A0A096MJA9	Asph	0.0013	none
P14270-8		0.0013	none
Q4QQS8	Nup85	0.0013	none
A0A0G2KA04	Ints10	0.0013	none
M0R4V1	Pcdhb7	0.0013	none
D4A9M6	Akap1	0.0013	none
A0A0G2JUJ9	Sec63	0.0013	none
A0A0G2K3V7	Top1	0.0013	none
Q80Z70	Sel1l	0.0013	none
A0A0G2KA25	Tm9sf4	0.0013	none
F1LMM9	Gfm1	0.0013	none
O09175	Rnpep	0.0013	none
A0A0G2K571	Golim4	0.0013	none
D3ZTR5	Zbed5	0.0013	none
B2GV01	Mta2	0.0013	none
M0RCF3		0.0013	none
M0R9L0	Naca	0.0013	none
F1M7L9		0.0013	none
A0A0G2K7D6	LOC100912068	0.0013	none
D4A3V3	Parp12	0.0013	none
Q66HA8	Hsph1	0.001	none
A0A0G2JY08	Myo18a	0.001	none
D3ZDI9	Usp13	0.001	none
Q63357	Myo1d	0.001	none
A0A0G2K1Q1	Nlrx1	0.001	none
F1MAH5	Ppp6r3	0.001	none
D4A781	Ipo5	0.001	none
D3ZPR0	Cse1l	0.001	none
D3ZC07	Pkn3	0.001	none
D3Z941	Mars	0.001	none
A0A0G2K2L8	LOC100910506	0.001	none
G3V8T4	Ddb1	0.001	none
A0A0G2K9M5	Tbc1d8b	0.001	none
G3V9S9	Sec24d	0.001	none
A0A0G2K808	Asap2	0.001	none
A0A0G2K2P5	Tjp1	0.001	none
P21139	Man2c1	0.001	none
F1LRT9	Dync1h1	0.001	none
D4A3B0	Tln2	0.001	none
A0A0G2JW88	Map4	0.001	none
F1LQP9	Tnpo1	0.001	none
F1LRQ1	Aox1	0.0006	none
F1M950	Robo2	0.0006	none
D3ZL50	Ttc37	0.0006	none
D4A5Q2	Smc2	0.0006	none
D4AEL4	Abcb5	0.0006	none
A0A0G2JZA7	Cemip2	0.0006	none
F1M775	Diaph1	0.0006	none
A0A0G2K0M1	Kif15	0.0006	none
A0A0G2K1Z5	Aox3	0.0006	none
O88269	Abcc6	0.0006	none
Q7TSU1	Arfgef2	0.0006	none
D3ZN76	Sec16a	0.0003	none
D4A7R3	Nup205	0.0003	none
D3ZJF8	Fcgbp	0.0003	none
F1LMF4	Fat3	0.0003	none
A0A0G2JVD6	Kmt2d	0.0003	none
M0R3M4	Ranbp2	0.0003	none
D3ZVB7	Ogn	0.0032	Proteoglycans
P47853	Bgn	0.0026	Proteoglycans
Q6AY20	M6pr	0.0114	Secreted Factors

## Sheet: Sheet3
UniProt	Gene name	dECM (mol %)	category
D3ZZT9	Col14a1	2.7638	Collagens
D3ZUL3	Col6a1	2.5032	Collagens
F1LNH3	Col6a2	1.4028	Collagens
D3ZL10	Col6a6	1.2307	Collagens
A0A0G2JTX7	Col6a5	0.9492	Collagens
F1LR02	Col18a1	0.3187	Collagens
A0A0G2KAJ7	Col12a1	0.2303	Collagens
F1M6Q3	Col4a2	0.0814	Collagens
P02454	Col1a1	0.0814	Collagens
P02466	Col1a2	0.0721	Collagens
F1MA59	Col4a1	0.0582	Collagens
A0A0G2JV12	Col15a1	0.0349	Collagens
F1LQ00	Col5a2	0.0326	Collagens
P13941	Col3a1	0.0233	Collagens
A0A0G2JX47	Col5a1	0.0163	Collagens
Q9JI04	Col5a3	0.0047	Collagens
F1M6H4	Col6a4	0.0023	Collagens
D4A8G5	Tgfbi	6.5092	ECM Glycoproteins
Q9EQT5	Tinagl1	3.0801	ECM Glycoproteins
P14480	Fgb	2.6218	ECM Glycoproteins
Q4V8N0	Tinagl1	2.3822	ECM Glycoproteins
F1LST1	Fn1	1.7704	ECM Glycoproteins
A0A096P6L8	Fn1	1.6494	ECM Glycoproteins
B2RZ77	Dpt	0.9748	ECM Glycoproteins
D3Z9E1	Emilin1	0.9445	ECM Glycoproteins
P02680	Fgg	0.8049	ECM Glycoproteins
M0R6K0	Lamb2	0.4211	ECM Glycoproteins
F1MAA7	Lamc1	0.3024	ECM Glycoproteins
P06399	Fga	0.2536	ECM Glycoproteins
F1M957	Vwf	0.1931	ECM Glycoproteins
F1MAN8	Lama5	0.1722	ECM Glycoproteins
A0A097BW25	Postn	0.1419	ECM Glycoproteins
Q9WVH8	Fbln5	0.1233	ECM Glycoproteins
Q642A6	Vwa1	0.1233	ECM Glycoproteins
B5DFC9	Nid2	0.0977	ECM Glycoproteins
G3V6A9	Mfap4	0.0884	ECM Glycoproteins
A0A0G2K1L0	Tnc	0.0861	ECM Glycoproteins
Q62894	Ecm1	0.0814	ECM Glycoproteins
D3ZQN7	Lamb1	0.0675	ECM Glycoproteins
F1LWK9	Ntng1	0.0628	ECM Glycoproteins
Q3KR94	Vtn	0.0605	ECM Glycoproteins
D3Z952	Mfap2	0.0372	ECM Glycoproteins
Q63769	Srpx	0.0302	ECM Glycoproteins
F1LTF8	Lama4	0.0279	ECM Glycoproteins
D3ZQ25	Fbln1	0.0186	ECM Glycoproteins
Q6AXN2	Efemp1	0.014	ECM Glycoproteins
A0A0G2K506	Mfge8	0.014	ECM Glycoproteins
G3V6X1	Fbln2	0.0116	ECM Glycoproteins
F1LRE2	Igfals	0.0116	ECM Glycoproteins
G3V9M6	Fbn1	0.0116	ECM Glycoproteins
Q9WVJ6	Tgm2	2.3008	ECM Regulators
P00762	Prss1	0.0977	ECM Regulators
G3V9Q7	Ctsg	0.0931	ECM Regulators
D3ZBS2	Itih3	0.0582	ECM Regulators
A0A0G2K9Y5	Hrg	0.0558	ECM Regulators
Q5FWS5	Loxl1	0.0489	ECM Regulators
D3ZFC6	Itih4	0.0302	ECM Regulators
B2RYM3	Itih1	0.0233	ECM Regulators
D4A9V5	Loxl4	0.0093	ECM Regulators
D4AEH9	Agl	0.0093	ECM Regulators
Q63041	A1m	0.0047	ECM Regulators
Q07936	Anxa2	5.3577	ECM-affiliated Proteins
Q6IMZ3	Anxa6	0.6653	ECM-affiliated Proteins
Q5XI77	Anxa11	0.2652	ECM-affiliated Proteins
Q5U362	Anxa4	0.0977	ECM-affiliated Proteins
P31721	C1qb	0.0977	ECM-affiliated Proteins
P34901	Sdc4	0.0768	ECM-affiliated Proteins
Q642B0	Gpc4	0.0675	ECM-affiliated Proteins
P31720	C1qa	0.0628	ECM-affiliated Proteins
G3V7N8	Lgals9	0.0395	ECM-affiliated Proteins
A0A0H2UHK1	C1qc	0.0302	ECM-affiliated Proteins
A0A096MJY1	Gpc6	0.0256	ECM-affiliated Proteins
Q62902	Lman1	0.014	ECM-affiliated Proteins
D3ZG74	Frem2	0.0047	ECM-affiliated Proteins
P47853	Bgn	3.0499	Proteoglycans
Q01129	Dcn	0.663	Proteoglycans
P02091	Hbb	0.5002	Proteoglycans
P51886	Lum	0.2978	Proteoglycans
G3V729	Prg2	0.1466	Proteoglycans
D3ZVB7	Ogn	0.0233	Proteoglycans
A0A0G2JSJ0	Inhbe	0.114	Secreted Factors
F7EKG3	Clcf1	0.0233	Secreted Factors
P07824	Arg1	3.2639	none
Q9Z2L0	Vdac1	2.2147	none
B0BNJ9	Tmem14c	2.1519	none
F1LTJ5		2.0612	none
P31430	Dpep1	1.5052	none
P09650	Mcpt1	1.4168	none
P08011	Mgst1	1.3819	none
P04166	Cyb5b	1.0376	none
Q06606	Mcpt10	1.0329	none
A0A0G2JTX5	Dpp4	0.9585	none
P62804	H4c2	0.9119	none
P14740	Dpp4	0.8724	none
A0A0G2K459	Mtch2	0.7817	none
G3V7E3	Gzma	0.7189	none
M0RAM5	Gpx1	0.7095	none
D3Z900	Marc2	0.7002	none
P01946	Hba1	0.6956	none
P50339	Cma1	0.6653	none
Q2IBC6	Cav1	0.6653	none
P62836	Rap1a	0.6351	none
F1LM84	Nid1	0.6165	none
P21588	Nt5e	0.6165	none
M0R757	LOC100360413	0.5932	none
F1M7S4	Cpa3	0.5886	none
Q63691	Cd14	0.5839	none
D3ZSY4	Epx	0.549	none
D3ZJ08	Hist2h3c2	0.5351	none
A0A0G2JXA3	Mcpt8	0.5165	none
P11517		0.5002	none
Q9EQP5	Prelp	0.4653	none
P69897	Tubb5	0.456	none
P0CC09	H2ac18	0.4536	none
P85108	Tubb2a	0.4094	none
D3ZK97	H3f3c	0.3955	none
Q07969	Cd36	0.3397	none
B4F7C2	Tubb4a	0.335	none
Q5XIH1	Aspn	0.3303	none
Q6P9V9	Tuba1b	0.328	none
P38718	Mpc2	0.3141	none
F1M7G5	Sult2a6	0.3117	none
G3V6D3	Atp5f1b	0.2838	none
Q5BJU0	Rras2	0.2815	none
M0R9B5	Mcpt8l2	0.2768	none
D4A5L9		0.2699	none
Q5XIF6	Tuba4a	0.2629	none
D4AE35	Sult2a1	0.2606	none
A0A0G2K3K2	Actb	0.2606	none
A0A0G2K2V6	Krt10	0.2513	none
A0A0G2K3C5	Cth	0.2443	none
P11951	Cox6c2	0.2326	none
A0A0G2K6S9	Myh11	0.2326	none
D3ZLY9	Hist1h2bh	0.2164	none
P07756	Cps1	0.2024	none
P97829-2		0.2024	none
Q05BA4	Myadm	0.2001	none
P04904	Gsta3	0.2001	none
C0JPT7	Flna	0.1931	none
A0A0G2K1A2	Mpo	0.1861	none
D3ZD31	Mrc1	0.1815	none
M0R7B4	Hist1h1d	0.1768	none
A0A0G2JSK5	Itgb1	0.1745	none
G3V9N2	Pxmp2	0.1745	none
F7EL36	Anp32a	0.1698	none
D4ADS4	Mgst3	0.1698	none
P63018	Hspa8	0.1675	none
Q5BJY9	Krt18	0.1652	none
F1LU69	Rps27a-ps28	0.1628	none
Q10758	Krt8	0.1628	none
Q6P6Q2	Krt5	0.1582	none
D3Z8L7	Rras	0.1582	none
A0A0G2JSR0	Vdac3	0.1535	none
A0A0G2K0X4	Rac1	0.1535	none
G3V6I4	Marc1	0.1489	none
Q7TP88	Steap4	0.1466	none
P09034	Ass1	0.1419	none
Q5BK21	Tm7sf2	0.1419	none
Q6P9V1	Cd81	0.1419	none
M0R9F7	Marco	0.1396	none
A0A0G2K9I6	Cp	0.1373	none
P04897	Gnai2	0.1373	none
Q9WVK7	Hadh	0.1349	none
Q66HI5	Fth1	0.128	none
P29975	Aqp1	0.1256	none
Q07014	Lyn	0.1256	none
P27274	Cd59	0.1233	none
P52759	Rida	0.1233	none
P02692	Fabp1	0.1233	none
P67779	Phb	0.1233	none
Q63716	Prdx1	0.121	none
Q80W89	Ndufa11	0.1163	none
D4AEK6	Prss29	0.1163	none
A0A0G2JSH5	Alb	0.1163	none
P00173	Cyb5a	0.114	none
Q62813-2		0.1117	none
P06757	Adh1	0.1117	none
P24368	Ppib	0.1117	none
D3ZBN4	Erg28	0.1093	none
M0R9L2	Cntfr	0.1093	none
Q5U305	Kdelr2	0.107	none
Q569A6	Kdelr1	0.107	none
P05371	Clu	0.1047	none
G3V9A6	Tmem86b	0.1047	none
P00406	Mtco2	0.1024	none
A0A0G2K747	Ssbp1	0.1	none
D3ZKR8	Tmem167a	0.1	none
P20760	Igg-2a	0.1	none
G3V6P7	Myh9	0.1	none
M0R590	LOC108351137	0.0977	none
P97544	Plpp3	0.0977	none
A0A0G2JST3	Krt1	0.0954	none
P04642	Ldha	0.0954	none
Q9EPH1	A1bg	0.0931	none
A0A0A0MXU8	Cav2	0.0931	none
Q5XIG9	Mtfp1	0.0931	none
Q9ESS6	Bcam	0.0907	none
P83868	Ptges3	0.0907	none
P24008	Srd5a1	0.0861	none
B2RYM8	Fam210b	0.0838	none
O88767	Park7	0.0838	none
Q6IFV1	Krt14	0.0814	none
Q9EST6	Anp32b	0.0814	none
F1M0K6		0.0814	none
B2RZD1	Sec61b	0.0814	none
M0RBF1	C3	0.0791	none
F1LZW6	Slc25a13	0.0791	none
Q99MA2	Xpnpep2	0.0791	none
Q5RKJ9	Rab10	0.0744	none
Q66H86	Olfml1	0.0744	none
P14046	A1i3	0.0744	none
Q68G44		0.0744	none
A0A0G2JWZ2		0.0744	none
Q4FZU2	Krt6a	0.0721	none
Q06647	Atp5po	0.0721	none
A0A0G2K2G8	Tpm4	0.0698	none
A0A0G2K719	Ddx3x	0.0698	none
F1LM93	Yes1	0.0698	none
P63025	Vamp3	0.0698	none
G3V6C2	Hgd	0.0675	none
A0A0G2JZY6	Sptbn1	0.0675	none
A0A0G2JVP4	Ighm	0.0651	none
Q4QRB8	Asl	0.0651	none
D3ZEV8	Susd2	0.0651	none
P16036	Slc25a3	0.0628	none
Q9JJ46	Ebp	0.0605	none
B0BMW2	Hsd17b10	0.0605	none
Q63135-2		0.0605	none
P15999	Atp5f1a	0.0558	none
Q7TSB7	Kiss1	0.0558	none
G3V726	Gzmm	0.0558	none
Q63610	Tpm3	0.0558	none
Q6MG98	RT1-Da	0.0558	none
P04762	Cat	0.0558	none
F1LN73	Slc28a2	0.0558	none
P19511	Atp5pb	0.0558	none
Q06646	Atp5mc2	0.0535	none
P18211	RT1-Db1	0.0535	none
P05505	Mtco3	0.0535	none
Q63276	Baat	0.0535	none
A0A0G2JSK9	Bhmt	0.0535	none
P81155	Vdac2	0.0512	none
Q63514	C4bpa	0.0512	none
P00507	Got2	0.0512	none
Q6PCU0	Atp5f1c	0.0489	none
Q09073	Slc25a5	0.0489	none
P11240	Cox5a	0.0489	none
G3V8C3	Vim	0.0465	none
Q3T1J1	Eif5a	0.0465	none
P13803	Etfa	0.0465	none
P09118	Uox	0.0465	none
Q4V7D9	Smpdl3b	0.0465	none
Q6P742	Plp2	0.0465	none
P01830	Thy1	0.0442	none
Q4FZY1	Cd68	0.0442	none
O35913	Slco1a4	0.0442	none
D3ZY63		0.0442	none
Q64232	Tecr	0.0442	none
Q9Z2Z8	Dhcr7	0.0442	none
Q63072	Bst1	0.0442	none
P07896	Ehhadh	0.0419	none
P23457	Akr1c9	0.0419	none
A0A0G2JW12	LOC103689965	0.0419	none
D3ZZA8	Sec24a	0.0419	none
P70709	Rnase3	0.0419	none
D3ZPI8	C8g	0.0419	none
A0A140TAA4	Pdcd6ip	0.0419	none
Q811A2	Bst2	0.0395	none
Q66HT1	Aldob	0.0395	none
Q7TP91	Surf4	0.0395	none
D4ABX6	Mmrn2	0.0395	none
A0A0G2K151	Apoe	0.0395	none
Q68FP2	Pon3	0.0395	none
Q7TNZ9	Cmtm6	0.0395	none
Q6TEK3	Vkorc1l1	0.0395	none
P84079	Arf1	0.0372	none
Q5XIC0	Eci2	0.0372	none
Q8CFN2	Cdc42	0.0372	none
O35112	Alcam	0.0372	none
P43278	H1-0	0.0372	none
P25304-6		0.0372	none
B5DEX3	Cpne8	0.0372	none
B0BNI5	Olfml3	0.0349	none
Q925T0	Dnajc12	0.0349	none
P08644-2		0.0349	none
P15650	Acadl	0.0326	none
Q63400	Cldn3	0.0326	none
A0A0G2JZW1		0.0326	none
A0A1W2Q668		0.0326	none
P61314	Rpl15	0.0326	none
A0A0G2K8S9	Art3	0.0326	none
P41542	Uso1	0.0302	none
P07895	Sod2	0.0302	none
Q68FY0	Uqcrc1	0.0302	none
P24473	Gstk1	0.0302	none
P61621	Sec61a1	0.0302	none
D3ZFC5	Atp11c	0.0302	none
P40241	Cd9	0.0302	none
A0A0G2K330	Hadhb	0.0302	none
P18163	Acsl1	0.0302	none
A0JPQ8	Agmo	0.0302	none
O35244	Prdx6	0.0302	none
P08010	Gstm2	0.0302	none
P05508	Mtnd4	0.0302	none
P53987	Slc16a1	0.0302	none
G3V7J0	Aldh6a1	0.0279	none
Q9JHZ9	Slc38a3	0.0279	none
A0A0H2UHM1	Aqp8	0.0279	none
Q7TP54	Ripor2	0.0279	none
P04785	P4hb	0.0279	none
P97536	Cand1	0.0279	none
Q6J1I7	Rnf166	0.0279	none
P06685	Atp1a1	0.0279	none
A0A0G2KAX4	Cyp2a3	0.0279	none
D4A720	Srsf7	0.0279	none
P10252	Cd48	0.0279	none
A0A0G2K1J9	Slc2a2	0.0279	none
P10860	Glud1	0.0256	none
D3ZIY7		0.0256	none
Q63355	Myo1c	0.0256	none
F1LM22	Ugt2b	0.0256	none
A0A0G2JVP9	Psme1-ps1	0.0256	none
Q4KM07	Ust5r	0.0256	none
Q5XIE0	Anp32e	0.0256	none
Q6AYB1	RT1-Bb	0.0256	none
F7FNS3	Derl1	0.0256	none
A0A0G2JY66	Ces1d	0.0256	none
A0A0G2JWK0	Itgb3	0.0233	none
Q5RKJ2	Cybrd1	0.0233	none
P97675	Enpp3	0.0233	none
P32089	Slc25a1	0.0233	none
Q03336	Rgn	0.0233	none
M0RC77	Afmid	0.0233	none
A0A0G2K950	Papss2	0.0233	none
P20070	Cyb5r3	0.0233	none
Q62718	Ntm	0.0209	none
B0BN46	Grhpr	0.0209	none
P55006	Rdh7	0.0209	none
P20762		0.0209	none
Q9QZX8-3		0.0209	none
D4A2V0	Negr1	0.0209	none
Q6AYS2	Sfxn1	0.0209	none
O35077	Gpd1	0.0209	none
Q9ES38	Slc27a5	0.0209	none
Q5M9H2	Acadvl	0.0209	none
P15684	Anpep	0.0209	none
Q6AYR1	Tfg	0.0186	none
Q9R066	Cxadr	0.0186	none
Q64428	Hadha	0.0186	none
Q5BK63	Ndufa9	0.0186	none
Q64240	Ambp	0.0186	none
P00481	Otc	0.0186	none
Q63120	Abcc2	0.0186	none
P55159	Pon1	0.0186	none
P13437	Acaa2	0.0186	none
F1M779	Cltc	0.0163	none
A0A0G2JTY3	Slc37a4	0.0163	none
A0A140TAH5	Ap2m1	0.0163	none
P07323	Eno2	0.0163	none
P32551	Uqcrc2	0.0163	none
Q6IMY6	Lipa	0.0163	none
P21775	Acaa1a	0.0163	none
B1H232	Islr	0.0163	none
A0A0A0MY09	Hsp90b1	0.0163	none
Q641Y0	Ddost	0.0163	none
A0A0G2K8T0	Asah1	0.0163	none
Q7TMC1	Tmbim6	0.0163	none
P05197	Eef2	0.0163	none
A0A0G2JSI1	Aldh9a1	0.014	none
P11510	Cyp2c12	0.014	none
Q66HS9	Slc16a7	0.014	none
Q62720	Slc30a1	0.014	none
D4A857	Ipo9	0.014	none
Q4KLZ6	Tkfc	0.014	none
G3V7N6	Mboat7l1	0.014	none
P05179	Cyp2c7	0.014	none
P05178	Cyp2c6	0.014	none
A0A0G2JZ40	Reck	0.014	none
P11915	Scp2	0.014	none
Q5FVN0	Lpcat3	0.014	none
Q68G40	Cyp2c23	0.014	none
P19643	Maob	0.014	none
E9PSI7	LOC103689940	0.014	none
Q3MHS9	Cct6a	0.014	none
P21213	Hal	0.0116	none
Q6P7A7	Rpn1	0.0116	none
P18614	Itga1	0.0116	none
G3V637	Stxbp2	0.0116	none
P63039	Hspd1	0.0116	none
G3V9G4	Acly	0.0116	none
Q66HK8	Cyp4f1	0.0116	none
D4AC23	Cct7	0.0116	none
A0A0G2JV79	Slco2a1	0.0116	none
G3V9C2	Slc16a2	0.0116	none
P19488	Ugt2b37	0.0116	none
Q75Q39	Tomm70	0.0116	none
D3ZCF8	Abca8a	0.0093	none
Q6P0K8	Jup	0.0093	none
F1LQC1	Acox1	0.0093	none
B3DMA2	Acad11	0.0093	none
P53792	Slc5a2	0.0093	none
D4AD15	Eif4g1	0.0093	none
A0A0G2K639	Pigr	0.0093	none
A0A0G2K793	Hsp90ab1	0.0093	none
G3V9L1	Tex2	0.007	none
F1M998	Snx25	0.007	none
F1LMB9	Exoc2	0.007	none
A0A0G2JZ94	Ttc13	0.007	none
A0A0G2JZ87	Sfswap	0.007	none
M0RB22	Ptprd	0.007	none
D4A5Q1	Pik3cd	0.007	none
D4A3N4	Adcy1	0.007	none
G3V9S9	Sec24d	0.007	none
A0A0G2K013	Actn4	0.007	none
Q62940	Nedd4	0.007	none
Q66X93	Snd1	0.007	none
A0A0G2K2V2	Ap1b1	0.007	none
F1LPQ8	Secisbp2	0.007	none
D3ZVT7	Clca2	0.007	none
A0A0G2K7E5	Cacna2d1	0.007	none
D3ZN51	Itga9	0.007	none
F1LVT1	Zfp827	0.007	none
A0A1B0GWV6	Aox3	0.007	none
P30427	Plec	0.0047	none
D3ZCS4	Iqgap3	0.0047	none
D4A7K5	Atp11a	0.0047	none
D3ZZL9	Gcc2	0.0047	none
F1LXC7	LOC100362814	0.0047	none
P12785	Fasn	0.0047	none
A0A0G2K0X9	Sec31a	0.0047	none
G3V6K6	Egfr	0.0047	none
A0A0G2JUT5	Aldh4a1	0.0047	none
D4A205	Apc2	0.0023	none
A0A0G2K2M9	Srrm2	0.0023	none
P38650	Dync1h1	0.0023	none
G3V852	Tln1	0.0023	none
D3Z9J4	Stard9	0.0023	none
