# Supplementary material for: Bioengineered liver crosslinked with nano-graphene oxide enables efficient liver regeneration via MMP suppression and immunomodulation
Source: Nat Commun. 2023 Feb 13;14:801. doi: 10.1038/s41467-023-35941-2 (PMC9925774; doi:10.1038/s41467-023-35941-2)
Supplement: Supplementary file 5 — Source Data [file 41467_2023_35941_MOESM5_ESM.xlsx]

## Sheet: Fig. 1
Fig. 1C								Fig. 1D	Raman shift	CTL	Raman shift	NGO-1	Raman shift	NGO-5	Raman shift	NGO-10		Fig. 1F	wavelength	CTL	NGO-5
									801.13	109.413	801.353	-6.55861	801.353	48.9739	801.296	615.217			597.891	99.6624	95.8246
Collagen I	Non-biotinylated	0.057	0.057	0.062	0.062				801.604	190.323	803.049	-3.82863	803.051	-107.507	802.993	453.093			601.748	99.8541	96.1695
	NGO-1	0.469	0.539	0.63	0.597				802.078	199.244	804.744	-27.5076	804.748	88.0155	804.689	512.978			605.605	99.9212	96.4403
	NGO-5	0.739	0.893	0.845	0.852				802.553	84.1515	806.437	-35.5547	806.447	115.532	806.386	706.854			609.463	99.901	96.5708
	NGO-10	0.815	0.916	0.955	0.841				803.027	155.072	808.132	56.3763	808.144	-2.94561	808.083	626.73			613.32	99.7987	96.5231
									803.501	241.982	809.827	31.3873	809.843	134.571	809.779	734.616			617.177	99.7189	96.4502
Collagen IV	Non-biotinylated	0.037	0.086	0.033	0.074				803.976	222.89	811.521	44.4393	811.539	178.096	811.476	756.492			621.035	99.7705	96.4606
	NGO-1	0.374	0.483	0.333	0.421				804.448	289.816	813.213	90.8133	813.237	161.615	813.172	694.378			624.892	99.8787	96.5413
	NGO-5	0.883	0.75	0.882	0.736				804.922	132.727	814.907	151.425	814.932	187.143	814.867	754.273			628.749	99.9233	96.646
	NGO-10	0.94	0.871	0.859	0.857				805.396	243.647	816.6	218.568	816.629	368.665	816.562	710.168			632.607	99.8907	96.7772
									805.87	258.558	818.291	188.073	818.324	488.192	818.257	800.063			636.464	99.8304	96.9296
									806.345	143.475	819.983	184.497	820.019	497.72	819.952	961.958			640.322	99.7676	96.9987
									806.819	160.386	821.676	250.43	821.715	589.244	821.644	1067.78			644.179	99.6999	96.9483
									807.293	237.296	823.366	235.126	823.409	672.774	823.338	1137.69			648.036	99.6491	96.8882
Fig. 1E	CTL	0.1934	0.2109	0.2136	0.2427				807.765	158.222	825.057	278.821	825.105	670.299	825.032	941.592			651.894	99.6115	96.8699
	GA	0.1171	0.1214	0.1108	0.113				808.239	143.133	826.749	189.745	826.798	511.832	826.725	1073.51			655.751	99.5399	96.7975
	NGO-1	0.1836	0.1892	0.1735	0.1766				808.713	214.053	828.438	239.072	828.491	669.365	828.418	1045.42			659.608	99.4355	96.6553
	NGO-5	0.1389	0.1369	0.1228	0.13				809.187	382.964	830.129	294.157	830.186	986.892	830.111	1085.34			663.466	99.3151	96.5621
	NGO-10	0.1294	0.1296	0.1365	0.1313				809.661	289.874	831.819	220.283	831.878	834.427	831.801	929.279			667.323	99.1593	96.5305
									810.133	282.8	833.507	329.501	833.57	775.963	833.493	1051.2			671.18	99.0088	96.4504
									810.607	379.711	835.197	327.127	835.264	767.493	835.185	871.127			675.038	98.8984	96.3075
Fig. 1H	CTL	4.42857	4.42857	4.25595	4.25595				811.081	392.631	836.884	201.046	836.955	591.03	836.876	933.061			678.895	98.7953	96.1493
	GA	6.05044	6.12205	6.24342	7.85039				811.555	365.542	838.573	272.723	838.646	686.568	838.568	932.985			682.752	98.711	95.9712
	NGO-1	4.30723	5.71687	5.54016	4.30723				812.029	214.462	840.262	297.87	840.339	762.101	840.256	856.947			686.61	98.6449	95.7339
	NGO-5	8.36145	5.71687	7.83133	8.53614				812.5	381.381	841.949	241.009	842.029	663.642	841.947	958.881			690.467	98.557	95.4015
	NGO-10	8.2619	7.56349	6.51984	7.9127				812.974	292.292	843.637	195.267	843.72	451.18	843.637	744.824			694.324	98.4393	95.0078
									813.448	407.212	845.323	278.487	845.411	432.718	845.327	766.768			698.182	98.3104	94.7198
									813.922	310.123	847.01	340.716	847.101	764.258	847.016	674.721			702.039	98.1864	94.6753
Fig. 1I	CTL	46.4	46.4	44.64	46.4				814.393	391.051	848.698	279.524	848.79	411.801	848.703	612.693			705.897	98.064	94.7372
	GA	83.28	85.02	70.98	83.28				814.867	479.962	850.382	266.106	850.481	579.339	850.392	784.646			709.754	97.9145	94.6107
	NGO-1	69.22	69.22	55.18	56.94				815.341	474.882	852.069	236.855	852.169	422.885	852.081	352.599			713.611	97.677	94.1305
	NGO-5	74.5	85.02	74.5	74.5				815.814	361.796	853.753	300.787	853.857	392.431	853.769	412.561			717.469	97.3628	93.5066
	NGO-10	90.3	70.98	85.02	70.98				816.286	550.712	855.439	215.557	855.545	283.977	855.455	530.543			721.326	97.1718	93.3626
									816.76	395.632	857.123	200.699	857.235	127.517	857.143	586.505			725.183	97.2838	94.0753
									817.233	438.546	858.808	198.83	858.922	233.066	858.83	312.478			729.041	97.6177	95.254
									817.707	417.466	860.491	155.873	860.609	90.6144	860.515	516.469			732.898	97.9804	96.3331
									818.178	414.385	862.176	170.284	862.296	192.163	862.202	254.441			736.755	98.2964	97.1765
									818.652	403.305	863.858	61.7684	863.984	35.7088	863.888	228.423			740.613	98.5718	97.8803
									819.125	484.219	865.542	109.5	865.67	77.2599	865.572	252.424			744.47	98.7974	98.4735
									819.597	457.135	867.224	105.364	867.356	144.811	867.258	84.4057			748.327	98.9706	98.9456
									820.07	438.058	868.908	71.0764	869.041	-93.6352	868.943	178.397			752.185	99.082	99.2931
									820.544	482.968	870.589	94.1215	870.728	97.9133	870.626	42.4078			756.042	99.1224	99.522
									821.015	543.897	872.27	15.5165	872.413	51.4671	872.311	158.399			759.9	99.136	99.665
									821.488	450.811	873.952	71.6105	874.097	-70.9765	873.995	228.4			763.757	99.1699	99.7694
									821.962	445.721	875.632	54.1165	875.781	-113.42	875.677	236.42			767.614	99.2084	99.8751
									822.433	446.65	877.314	77.7205	877.465	18.1363	877.361	-10.9272			771.472	99.2242	99.9661
									822.906	497.563	878.994	6.77656	879.151	-113.03	879.045	-68.8023			775.329	99.2294	99.9901
									823.38	564.484	880.673	96.7636	880.834	98.6473	880.726	41.3655			779.186	99.2248	99.9386
									823.851	561.402	882.354	47.4386	882.516	-65.6614	882.409	-70.4952			783.044	99.1855	99.8416
									824.324	488.326	884.033	0.22563	884.199	-25.9844	884.089	-2.31312			786.901	99.1141	99.7016
									824.797	537.239	885.713	77.9917	885.881	-200.293	885.772	-100.174			790.759	99.0209	99.477
									825.268	674.158	887.391	32.1788	887.563	77.3983	887.453	-122.006			794.616	98.8896	99.1565
									825.741	599.081	889.068	2.89474	889.245	-156.91	889.133	-191.824			798.473	98.7393	98.8328
									826.213	531.997	890.748	-32.1717	890.928	-17.2334	890.814	-193.756			802.331	98.6181	98.6255
									826.686	560.92	892.425	56.1943	892.609	86.4724	892.493	-117.56			806.188	98.5171	98.5196
									827.159	607.834	894.102	74.3503	894.289	24.1927	894.174	-209.392			810.045	98.4175	98.4106
									827.63	558.753	895.78	56.0222	895.97	191.899	895.854	110.79			813.903	98.3206	98.248
									828.103	517.676	897.456	10.6323	897.65	75.6188	897.532	115.001			817.76	98.2039	98.0497
									828.574	576.595	899.132	45.9025	899.329	127.354	899.212	105.183			821.617	98.0494	97.8799
									829.047	545.518	900.809	103.098	901.009	137.074	900.889	85.408			825.475	97.8633	97.7787
									829.518	562.437	902.484	129.263	902.688	312.809	902.568	101.604			829.332	97.6523	97.6857
									829.991	523.36	904.159	129.697	904.366	372.558	904.245	287.829			833.189	97.4105	97.4995
									830.464	710.273	905.836	65.923	906.045	506.292	905.924	168.026			837.047	97.1131	97.1763
									830.934	603.195	907.51	117.201	907.723	556.042	907.6	232.265			840.904	96.7404	96.7332
									831.407	570.118	909.184	219.1	909.403	615.762	909.278	354.476			844.761	96.2924	96.1881
									831.878	561.037	910.858	174.728	911.08	669.526	910.953	242.729			848.619	95.7473	95.5238
									832.351	625.96	912.533	242.592	912.757	531.289	912.63	590.954			852.476	95.1093	94.7619
									832.822	604.879	914.206	242.415	914.434	565.053	914.305	505.208			856.334	94.5514	94.1017
									833.294	523.795	915.878	248.662	916.111	790.816	915.982	603.433			860.191	94.3506	93.856
									833.765	632.724	917.551	322.564	917.787	588.595	917.656	551.701			864.048	94.5949	94.1478
									834.238	573.637	919.225	314.333	919.463	672.373	919.332	693.94			867.906	95.1198	94.7925
									834.708	616.569	920.896	347.033	921.138	1000.17	921.006	848.208			871.763	95.7694	95.5812
									835.181	579.482	922.568	357.52	922.814	735.943	922.679	938.49			875.62	96.4712	96.454
									835.652	486.411	924.239	381.271	924.489	833.736	924.354	782.744			879.478	97.1184	97.3209
									836.124	677.327	925.91	348.762	926.163	995.543	926.027	819.026			883.335	97.6025	98.0136
									836.595	756.256	927.582	339.438	927.838	955.335	927.701	903.294			887.192	97.883	98.4385
									837.067	599.172	929.252	362.393	929.512	943.142	929.373	945.59			891.05	98.004	98.6147
									837.538	646.091	930.922	431.408	931.185	1202.96	931.047	1051.86			894.907	98.0383	98.6056
									838.01	461.017	932.592	406.353	932.859	1134.77	932.718	1096.17			898.764	97.9996	98.4576
									838.481	643.936	934.261	437.392	934.532	1042.59	934.389	1038.48			902.622	97.8788	98.1761
									838.953	524.862	935.93	403.481	936.204	1130.43	936.062	1006.76			906.479	97.6893	97.7485
									839.424	581.781	937.6	442.016	937.875	1120.28	937.733	1163.07			910.337	97.4553	97.2061
									839.896	492.697	939.269	489.875	939.547	1284.11	939.405	1069.37			914.194	97.2095	96.6165
									840.367	565.626	940.937	413.279	941.219	1199.95	941.075	1321.69			918.051	96.9608	96.0203
									840.837	468.547	942.604	471.756	942.89	1091.8	942.744	962.034			921.909	96.6869	95.474
									841.309	599.473	944.272	472.029	944.562	1201.64	944.416	872.33			925.766	96.388	95.0579
									841.779	596.395	945.939	424.536	946.232	1177.5	946.085	1174.67			929.623	96.0808	94.7424
									842.252	477.308	947.605	450.828	947.903	1171.35	947.753	935.023			933.481	95.7578	94.4065
									842.722	628.24	949.272	489.655	949.573	1323.22	949.424	983.334			937.338	95.4289	93.9971
									843.192	629.161	950.938	517.417	951.243	893.081	951.092	979.688			941.195	95.1505	93.5288
									843.664	730.087	952.604	469.818	952.913	1224.95	952.759	740.056			945.053	94.9616	93.0105
									844.135	387.006	954.269	481.344	954.582	916.825	954.429	1020.38			948.91	94.8528	92.4767
									844.607	519.932	955.936	401.921	956.249	942.733	956.096	1148.75			952.768	94.8143	92.0279
									845.077	552.854	957.601	378.637	957.918	1016.61	957.762	799.131			956.625	94.8413	91.7367
									845.547	579.776	959.266	359.622	959.586	948.506	959.429	895.399			960.482	94.911	91.5486
									846.019	542.702	960.93	387.272	961.254	756.4	961.097	587.753			964.34	95.0134	91.4031
									846.489	497.623	962.594	343.472	962.922	906.294	962.763	698.135			968.197	95.1686	91.3899
									846.959	572.555	964.258	352.592	964.59	868.187	964.428	652.531			972.054	95.3956	91.6424
									847.431	437.471	965.921	351.446	966.255	674.125	966.096	488.885			975.912	95.6752	92.1225
									847.901	590.402	967.584	374.259	967.922	484.033	967.76	551.296			979.769	95.949	92.6333
									848.371	407.324	969.247	211.903	969.588	333.955	969.425	509.693			983.626	96.1773	93.0109
									848.843	422.24	970.909	239.891	971.254	387.878	971.089	418.103			987.484	96.3586	93.2075
									849.313	493.172	972.571	201.299	972.92	329.8	972.753	306.514			991.341	96.489	93.2331
									849.783	380.093	974.233	248.517	974.586	575.723	974.419	246.896			995.198	96.5701	93.1205
									850.255	443.019	975.892	161.638	976.249	265.689	976.082	115.322			999.056	96.6203	92.9117
									850.725	433.941	977.553	81.5199	977.914	265.626	977.745	231.747			1002.91	96.6316	92.6027
									851.194	410.875	979.214	128.062	979.579	267.563	979.408	70.1719			1006.77	96.5728	92.1635
									851.666	501.792	980.875	98.4642	981.243	393.515	981.072	32.5828			1010.63	96.4479	91.6249
									852.136	432.713	982.535	104.571	982.905	103.495	982.735	-34.9921			1014.49	96.2889	91.0451
									852.606	337.645	984.195	47.4868	984.569	-194.553	984.396	5.46168			1018.34	96.1007	90.4328
									853.075	254.569	985.855	64.4631	986.232	233.413	986.058	261.901			1022.2	95.8628	89.7797
									853.547	445.495	987.514	38.5835	987.895	31.6955	987.719	-111.177			1026.06	95.5655	89.0907
									854.017	422.417	989.173	31.6439	989.556	47.9161	989.38	49.5619			1029.91	95.2036	88.359
									854.486	521.341	990.831	-7.40151	991.219	-71.9111	991.042	-195.717			1033.77	94.764	87.5758
									854.958	492.267	992.49	38.4689	992.881	10.2856	992.703	-66.979			1037.63	94.2442	86.7211
									855.427	349.192	994.146	-49.0183	994.542	-253.494	994.363	-18.2228			1041.49	93.6579	85.7489
									855.897	368.123	995.804	22.3356	996.202	-189.249	996.022	-115.449			1045.34	93.0294	84.6589
									856.367	283.045	997.461	-66.022	997.863	-19.0286	997.682	-166.693			1049.2	92.4103	83.5553
									856.836	301.979	999.118	-9.45958	999.524	-118.808	999.341	-141.919			1053.06	91.8784	82.5964
									857.308	336.895	1000.78	27.0033	1001.18	-392.468	1001	-83.145			1056.92	91.4968	81.9098
									857.777	499.82	1002.43	27.3071	1002.84	-112.223	1002.66	-58.3889			1060.77	91.2814	81.5643
									858.247	336.751	1004.09	-9.89823	1004.5	-41.9783	1004.32	-11.6327			1064.63	91.2139	81.5581
									858.716	407.676	1005.74	-50.5345	1006.16	-345.734	1005.98	-254.877			1068.49	91.2676	81.8047
									859.187	370.605	1007.4	59.2002	1007.82	-173.489	1007.63	142.057			1072.35	91.4012	82.1597
									859.657	327.526	1009.05	85.784	1009.48	-385.245	1009.29	-69.1869			1076.2	91.577	82.5101
									860.126	334.461	1010.71	13.8887	1011.14	-229	1010.95	-22.4307			1080.06	91.7984	82.8615
									860.595	323.385	1012.36	16.6725	1012.79	-72.5159	1012.6	-137.497			1083.92	92.0823	83.3023
									861.065	266.307	1014.01	53.3862	1014.45	-94.2713	1014.26	-90.741			1087.78	92.42	83.8838
									861.534	341.241	1015.67	33.7709	1016.11	-176.027	1015.92	150.015			1091.63	92.7985	84.5893
									862.005	228.16	1017.32	5.83468	1017.77	-69.7821	1017.57	104.949			1095.49	93.2172	85.404
									862.474	235.094	1018.97	91.4684	1019.42	-117.298	1019.23	171.572			1099.35	93.6603	86.3231
									862.944	392.016	1020.63	46.6563	1021.08	240.947	1020.88	396.338			1103.2	94.08	87.2982
									863.413	248.94	1022.28	73.1215	1022.73	273.431	1022.54	196.768			1107.06	94.4305	88.2479
									863.882	331.875	1023.93	85.1867	1024.39	-86.3248	1024.19	273.534			1110.92	94.7067	89.1129
									864.351	392.799	1025.58	142.782	1026.05	275.92	1025.84	318.3			1114.78	94.9345	89.8844
									864.822	217.728	1027.23	144.957	1027.7	250.404	1027.5	482.63			1118.63	95.1421	90.5823
									865.291	230.653	1028.89	166.487	1029.35	170.888	1029.15	199.396			1122.49	95.339	91.1781
									865.76	359.587	1030.54	157.872	1031.01	249.133	1030.81	513.826			1126.35	95.4723	91.5302
									866.229	152.511	1032.19	243.167	1032.66	437.617	1032.46	380.591			1130.21	95.4298	91.4471
									866.698	217.436	1033.84	208.402	1034.32	359.861	1034.11	603.357			1134.06	95.1291	90.8226
									867.167	394.37	1035.49	167.567	1035.97	766.345	1035.76	454.123			1137.92	94.585	89.7345
									867.636	239.295	1037.14	254.893	1037.62	496.829	1037.41	578.889			1141.78	93.9091	88.4462
									868.105	42.2289	1038.79	277.428	1039.27	737.313	1039.07	675.319			1145.63	93.2572	87.2484
									868.574	123.153	1040.43	268.329	1040.93	733.558	1040.72	604.085			1149.49	92.7293	86.2765
									869.043	174.078	1042.08	266.004	1042.58	488.042	1042.37	544.851			1153.35	92.3304	85.5268
									869.514	113.007	1043.73	294.059	1044.23	678.526	1044.02	537.616			1157.21	92.0455	84.9975
									869.983	153.931	1045.38	218.504	1045.88	939.01	1045.67	586.382			1161.07	91.8946	84.7315
									870.452	120.865	1047.03	400.999	1047.53	655.494	1047.32	875.148			1164.92	91.9071	84.7544
									870.92	103.793	1048.67	380.89	1049.18	747.978	1048.97	545.914			1168.78	92.0902	85.0505
									871.389	36.727	1050.32	268.475	1050.83	582.463	1050.62	798.68			1172.64	92.4244	85.5807
									871.858	91.6514	1051.97	368.67	1052.48	950.947	1052.27	619.446			1176.49	92.8706	86.2645
									872.327	182.586	1053.61	370.781	1054.13	1217.43	1053.92	802.212			1180.35	93.3746	86.9711
									872.795	151.513	1055.26	401.046	1055.78	913.915	1055.56	735.313			1184.21	93.8792	87.5875
									873.264	64.4374	1056.9	391.907	1057.43	764.399	1057.21	612.079			1188.07	94.3437	88.0641
									873.733	125.372	1058.55	455.342	1059.08	740.883	1058.86	688.845			1191.92	94.7508	88.3978
									874.201	160.299	1060.19	414.133	1060.73	751.367	1060.51	945.611			1195.78	95.0924	88.6061
									874.67	171.233	1061.84	414.718	1062.38	1011.85	1062.15	520.713			1199.64	95.3531	88.7065
									875.138	-41.8394	1063.48	378.529	1064.02	690.575	1063.8	725.479			1203.5	95.525	88.7219
									875.607	67.085	1065.13	362.784	1065.67	681.059	1065.45	494.245			1207.35	95.6217	88.6698
									876.075	-49.9778	1066.77	367.575	1067.32	635.543	1067.09	513.346			1211.21	95.6679	88.5289
									876.544	102.947	1068.41	417.066	1068.97	828.027	1068.74	676.112			1215.07	95.6803	88.2571
									877.012	31.8838	1070.06	322.291	1070.61	694.75	1070.38	501.214			1218.92	95.6643	87.8599
									877.481	138.808	1071.7	354.122	1072.26	787.235	1072.03	643.98			1222.78	95.6262	87.4177
									877.949	-92.2546	1073.34	326.053	1073.91	597.719	1073.67	559.082			1226.64	95.5823	87.0274
									878.418	38.6698	1074.98	420.363	1075.55	674.442	1075.32	579.848			1230.5	95.5482	86.755
									878.886	55.597	1076.63	352.119	1077.2	636.926	1076.96	518.949			1234.36	95.5191	86.6454
									879.354	-19.4658	1078.27	376.769	1078.84	451.65	1078.61	383.715			1238.21	95.4941	86.7294
									879.823	-42.5414	1079.91	318.91	1080.49	464.134	1080.25	302.817			1242.07	95.5047	87.0131
									880.291	-33.6042	1081.55	344.021	1082.13	418.857	1081.89	231.919			1245.93	95.5829	87.4798
									880.759	-12.677	1083.19	355.122	1083.77	421.581	1083.53	277.021			1249.78	95.7224	88.0764
									881.226	24.2529	1084.83	288.222	1085.42	316.065	1085.18	237.787			1253.64	95.8888	88.701
									881.694	-88.8099	1086.47	340.973	1087.06	516.789	1086.82	358.888			1257.5	96.0535	89.3001
									882.162	-55.8827	1088.11	253.454	1088.7	399.512	1088.46	31.535			1261.36	96.2144	89.9289
									882.63	-20.9455	1089.75	220.575	1090.35	313.996	1090.1	20.197			1265.21	96.3836	90.6187
									883.098	37.9817	1091.39	220.296	1091.99	252.72	1091.74	42.859			1269.07	96.5522	91.2819
									883.566	-29.0811	1093.02	172.802	1093.63	273.443	1093.39	-26.6836			1272.93	96.6934	91.823
									884.034	39.8461	1094.66	213.003	1095.27	212.167	1095.03	-180.022			1276.79	96.804	92.2569
									884.503	166.77	1096.3	129.344	1096.91	-49.1094	1096.67	-265.46			1280.64	96.9161	92.6789
									884.971	35.7077	1097.94	138.964	1098.56	-20.6253	1098.31	-190.798			1284.5	97.0511	93.1288
									885.439	64.6349	1099.57	112.791	1100.2	74.0983	1099.95	75.8644			1288.36	97.1862	93.537
									885.905	47.5776	1101.21	139.732	1101.84	-35.7072	1101.59	-211.474			1292.21	97.2838	93.8257
									886.373	-49.4952	1102.85	80.7923	1103.48	102.837	1103.23	-130.812			1296.07	97.3414	93.9953
									886.841	-108.568	1104.48	28.9387	1105.12	1.38021	1104.86	-25.9452			1299.93	97.3919	94.0966
									887.309	106.369	1106.12	65.3895	1106.76	163.924	1106.5	-1.28323			1303.79	97.4577	94.1684
									887.776	-26.7008	1107.76	63.0603	1108.39	34.6838	1108.14	-226.621			1307.64	97.5294	94.2124
									888.244	10.6091	1109.39	93.5567	1110.03	7.22751	1109.78	-151.959			1311.5	97.5804	94.2167
									888.712	-55.7414	1111.03	-3.63253	1111.67	-300.229	1111.42	-73.2973			1315.36	97.605	94.202
									889.178	21.9205	1112.66	-11.5856	1113.31	-115.685	1113.05	11.5692			1319.22	97.6281	94.2061
									889.646	35.57	1114.3	24.9215	1114.95	-1.14139	1114.69	-103.769			1323.07	97.6573	94.218
									890.114	-34.7805	1115.93	-56.2485	1116.59	-268.598	1116.33	-43.1069			1326.93	97.681	94.1874
									890.581	78.8803	1117.56	70.9415	1118.22	-1.83779	1117.96	-190.24			1330.79	97.6884	94.0897
									891.049	-21.4702	1119.2	32.8085	1119.86	-285.294	1119.6	44.4216			1334.65	97.6585	93.9501
									891.515	76.1917	1120.83	14.3986	1121.5	-68.7504	1121.23	-34.7119			1338.5	97.5859	93.8089
									891.983	27.8412	1122.46	26.7586	1123.13	-199.99	1122.87	-76.0499			1342.36	97.5027	93.699
									892.45	-2.49802	1124.09	34.3286	1124.77	-159.447	1124.5	-279.932			1346.22	97.42	93.6241
									892.918	95.1515	1125.73	31.8056	1126.4	-18.6869	1126.14	-81.6324			1350.08	97.3212	93.5504
									893.385	52.8022	1127.36	139.906	1128.04	145.857	1127.77	-81.0041			1353.93	97.2181	93.4432
									893.851	28.4642	1128.99	48.8057	1129.68	-135.599	1129.41	-136.704			1357.79	97.1245	93.2623
									894.319	-59.8863	1130.62	41.5357	1131.31	21.1604	1131.04	-236.076			1361.65	97.0376	92.9703
									894.786	-46.2256	1132.25	-13.6242	1132.95	-118.296	1132.67	-25.448			1365.51	96.9694	92.6154
									895.254	45.4239	1133.88	11.5658	1134.58	-135.536	1134.31	186.852			1369.36	96.9035	92.2529
									895.719	-20.9128	1135.51	63.8858	1136.21	305.224	1135.94	-18.5201			1373.22	96.8043	91.8572
									896.187	-47.2634	1137.14	29.3358	1137.85	77.7676	1137.57	-111.892			1377.08	96.7444	91.5817
									896.654	-89.6126	1138.77	8.31607	1139.48	80.5275	1139.2	-95.2636			1380.93	96.8249	91.6556
									897.122	-29.9531	1140.4	61.3485	1141.11	191.287	1140.84	193.036			1384.79	96.9853	91.9407
									897.587	-38.2999	1142.03	29.2809	1142.74	180.047	1142.47	-20.3357			1388.65	97.0963	92.1178
									898.054	-78.6392	1143.66	11.1333	1144.38	-63.409	1144.1	68.2926			1392.51	97.1166	92.0642
									898.522	-34.9897	1145.29	55.6557	1146.01	151.351	1145.73	104.921			1396.36	97.0985	91.868
									898.987	4.66355	1146.92	75.2481	1147.64	352.111	1147.36	91.5491			1400.22	97.1155	91.6933
									899.454	14.3243	1148.54	92.5936	1149.27	366.871	1148.99	-49.8226			1404.08	97.1868	91.6307
									899.922	13.9738	1150.17	163.866	1150.9	189.631	1150.62	128.806			1407.94	97.2678	91.6043
									900.387	25.637	1151.8	276.238	1152.53	420.39	1152.25	49.8369			1411.79	97.3036	91.4943
									900.854	-44.7122	1153.43	226.62	1154.16	319.15	1153.88	222.699			1415.65	97.3083	91.2978
									901.321	80.9485	1155.05	205.562	1155.79	327.91	1155.51	311.562			1419.51	97.3641	91.1154
									901.787	158.6	1156.68	204.014	1157.42	348.67	1157.14	298.424			1423.37	97.4655	91.0123
									902.254	118.251	1158.3	274.596	1159.05	441.43	1158.76	287.527			1427.22	97.4915	90.906
									902.721	23.9119	1159.93	310.758	1160.68	542.19	1160.39	338.39			1431.08	97.3867	90.6652
									903.186	35.5652	1161.55	211.71	1162.31	378.95	1162.02	519.252			1434.94	97.2016	90.2202
									903.653	71.2259	1163.18	262.482	1163.94	175.71	1163.65	334.014			1438.8	97.0326	89.5971
									904.12	148.877	1164.8	244.744	1165.57	378.47	1165.27	237.118			1442.65	96.9036	88.9704
									904.585	42.5299	1166.43	212.056	1167.2	457.23	1166.9	411.98			1446.51	96.7364	88.5132
									905.052	38.1906	1168.05	260.088	1168.82	360.206	1168.53	382.843			1450.37	96.462	88.2418
									905.519	45.8413	1169.68	224.651	1170.45	392.966	1170.15	543.946			1454.22	96.0777	88.0298
									905.984	69.5045	1171.3	191.902	1172.08	401.725	1171.78	182.809			1458.08	95.6985	87.8273
									906.451	45.1553	1172.92	208.204	1173.7	638.702	1173.4	489.912			1461.94	95.5523	87.8731
									906.916	112.819	1174.54	289.016	1175.33	407.461	1175.03	448.774			1465.8	95.7667	88.6091
									907.383	118.469	1176.17	186.108	1176.96	504.221	1176.65	429.878			1469.65	96.4669	90.4806
									907.85	46.13	1177.79	203.57	1178.58	393.197	1178.28	368.74			1473.51	97.5417	93.1695
									908.315	125.783	1179.41	236.422	1180.21	345.957	1179.9	287.844			1477.37	98.3884	95.1696
									908.782	163.434	1181.03	230.844	1181.83	298.933	1181.53	400.706			1481.23	98.7535	95.9357
									909.246	211.098	1182.65	237.606	1183.46	189.693	1183.15	279.81			1485.08	98.8684	96.0937
									909.713	32.7491	1184.27	214.068	1185.08	448.669	1184.77	304.914			1488.94	98.9019	95.9748
									910.18	52.3999	1185.89	199.59	1186.7	241.646	1186.4	305.776			1492.8	98.9412	95.7143
									910.645	162.063	1187.51	214.772	1188.33	446.405	1188.02	230.88			1496.65	98.9944	95.3847
									911.111	145.715	1189.14	187.594	1189.95	317.382	1189.64	121.983			1500.51	99.0115	94.9825
									911.576	105.378	1190.75	155.786	1191.58	116.141	1191.26	347.087			1504.37	98.9557	94.4264
									912.043	203.029	1192.37	290.918	1193.2	-50.8825	1192.88	376.191			1508.23	98.8666	93.645
									912.507	120.693	1193.99	234.839	1194.82	224.094	1194.51	183.053			1512.08	98.8057	92.9056
									912.974	154.344	1195.61	130.211	1196.44	-186.919	1196.13	476.156			1515.94	98.7198	92.2896
									913.439	176.007	1197.23	194.433	1198.06	-211.712	1197.75	177.26			1519.8	98.5925	91.6279
									913.905	315.659	1198.85	180.235	1199.69	41.3295	1199.37	120.364			1523.66	98.4867	90.9464
									914.37	215.313	1200.46	145.377	1201.31	68.5362	1200.99	179.467			1527.51	98.405	90.361
									914.836	130.975	1202.08	65.1987	1202.93	93.7429	1202.61	262.571			1531.37	98.3067	89.8463
									915.301	206.628	1203.7	87.5906	1204.55	144.95	1204.23	66.4093			1535.23	98.1757	89.3369
									915.767	134.29	1205.32	82.4325	1206.17	-107.844	1205.85	-171.387			1539.09	98.001	88.7125
									916.232	251.943	1206.93	128.744	1207.79	135.363	1207.47	246.818			1542.94	97.8544	87.9456
									916.698	159.595	1208.55	168.436	1209.41	-171.43	1209.08	45.0835			1546.8	97.8001	87.2584
									917.162	361.259	1210.16	10.2277	1211.03	-70.2235	1210.7	205.288			1550.66	97.749	86.6342
									917.629	196.91	1211.78	52.3196	1212.65	-11.0168	1212.32	375.492			1554.52	97.652	86.038
									918.093	362.575	1213.39	76.1013	1214.27	30.1899	1213.94	387.696			1558.37	97.6045	86.0387
									918.56	256.225	1215.01	18.6732	1215.88	-108.438	1215.56	185.9			1562.23	97.7315	87.2802
									919.024	303.89	1216.62	33.8248	1217.5	-151.231	1217.17	180.166			1566.09	97.9187	89.0795
									919.49	277.542	1218.24	-4.77437	1219.12	-80.0246	1218.79	156.37			1569.94	98.0863	90.7929
									919.954	303.196	1219.85	73.9744	1220.74	211.182	1220.41	316.574			1573.8	98.2542	92.0759
									920.419	380.86	1221.47	83.7791	1222.36	-123.611	1222.02	536.84			1577.66	98.4319	92.8844
									920.885	262.512	1223.08	145.468	1223.97	-30.239	1223.64	415.044			1581.52	98.5876	93.4015
									921.349	276.176	1224.69	101.197	1225.59	170.417	1225.25	421.31			1585.37	98.7052	93.7704
									921.815	341.828	1226.3	10.4655	1227.2	-197.729	1226.87	461.515			1589.23	98.7951	94.042
									922.279	271.482	1227.92	112.28	1228.82	3.61464	1228.48	513.68			1593.09	98.852	94.1584
									922.743	415.147	1229.53	91.4089	1230.44	-75.0418	1230.1	361.885			1596.95	98.869	94.0974
									923.209	366.799	1231.14	38.9777	1232.05	-15.188	1231.71	564.15			1600.8	98.862	93.8629
									923.674	408.462	1232.75	101.527	1233.67	-121.844	1233.33	620.355			1604.66	98.85	93.4516
									924.14	436.114	1234.36	64.3553	1235.28	-203.991	1234.94	956.62			1608.52	98.8323	92.8675
									924.604	421.778	1235.97	242.494	1236.9	-158.647	1236.55	950.886			1612.38	98.7931	92.1252
									925.068	461.433	1237.58	250.603	1238.51	49.2068	1238.17	837.091			1616.23	98.7221	91.1685
									925.534	541.085	1239.2	223.148	1240.12	-248.939	1239.78	937.356			1620.09	98.6375	90.0306
									925.997	346.751	1240.8	172.541	1241.74	-133.596	1241.39	1065.62			1623.95	98.5483	88.8422
									926.461	416.405	1242.41	206.989	1243.35	-189.742	1243	1177.89			1627.81	98.4382	87.7269
									926.927	582.067	1244.02	220.378	1244.96	-143.888	1244.61	1232.15			1631.66	98.2903	86.7847
									927.391	667.712	1245.63	283.977	1246.58	-158.545	1246.23	1296.36			1635.52	98.1119	85.9577
									927.857	497.384	1247.24	342.326	1248.19	25.3092	1247.84	1376.62			1639.38	97.9716	85.3297
									928.321	467.038	1248.85	280.385	1249.8	259.163	1249.45	1560.89			1643.23	97.8541	84.9392
									928.785	594.692	1250.46	309.923	1251.41	479.017	1251.06	1627.16			1647.09	97.688	84.6474
									929.248	502.358	1252.06	426.946	1253.02	-25.1294	1252.67	1853.42			1650.95	97.5143	84.4644
									929.714	572.01	1253.67	442.355	1254.63	82.7245	1254.28	1879.69			1654.81	97.4571	84.5365
									930.178	501.675	1255.28	547.114	1256.25	13.3702	1255.89	2061.95			1658.66	97.4958	84.8545
									930.642	647.329	1256.89	520.763	1257.85	288.066	1257.5	2106.22			1662.52	97.5225	85.3685
									931.107	622.982	1258.49	548.736	1259.47	328.796	1259.11	2254.49			1666.38	97.5088	86.0922
									931.571	394.647	1260.1	517.915	1261.08	621.509	1260.71	2254.81			1670.24	97.4833	87.009
									932.035	630.301	1261.7	548.558	1262.68	764.206	1262.32	2573.08			1674.09	97.4637	88.0142
									932.5	509.964	1263.31	567.216	1264.29	652.919	1263.93	2505.34			1677.95	97.4196	88.8934
									932.964	597.619	1264.92	633.385	1265.9	917.632	1265.54	2647.61			1681.81	97.3216	89.687
									933.427	495.285	1266.52	636.538	1267.51	930.345	1267.15	2829.88			1685.67	97.2087	90.4917
									933.891	626.939	1268.13	680.197	1269.12	1367.06	1268.75	2988.2			1689.52	97.1216	91.1038
									934.356	556.592	1269.73	649.09	1270.73	1189.77	1270.36	3132.47			1693.38	96.9928	91.5245
									934.82	680.297	1271.33	726.863	1272.33	1588.47	1271.97	3422.74			1697.24	96.7563	91.9374
									935.283	499.912	1272.94	683.582	1273.94	1573.18	1273.57	3277.06			1701.1	96.4689	92.3608
									935.747	513.577	1274.54	769.835	1275.55	1847.89	1275.18	3293.33			1704.95	96.2297	92.6424
									936.212	507.86	1276.14	865.168	1277.16	2142.61	1276.78	3759.66			1708.81	96.0231	92.7636
									936.676	611.275	1277.74	859.701	1278.76	2733.3	1278.39	3697.92			1712.67	95.8235	92.7658
									937.139	529.23	1279.35	779.339	1280.37	2249.52	1279.99	4040.25			1716.52	95.6388	92.6419
									937.602	593.476	1280.95	865.472	1281.97	2573.61	1281.6	3996.52			1720.38	95.4967	92.35
									938.066	579.73	1282.55	888.005	1283.58	2861.83	1283.2	4124.84			1724.24	95.3334	91.8739
									938.531	584.204	1284.15	926.238	1285.18	2908.02	1284.81	4329.11			1728.1	95.039	91.1713
									938.994	582.559	1285.75	971.671	1286.79	3000.13	1286.41	4407.44			1731.95	94.5558	90.1561
									939.458	623.344	1287.36	989.61	1288.39	3364.33	1288.01	4391.76			1735.81	94.0292	89.0767
									939.921	663.569	1288.96	958.743	1290	3190.54	1289.62	4822.03			1739.67	93.7801	88.5958
									940.384	650.195	1290.56	936.376	1291.6	3320.64	1291.22	4672.36			1743.53	93.9715	89.0812
									940.849	623.608	1292.16	984.509	1293.21	3752.85	1292.82	5004.69			1747.38	94.7279	90.6902
									941.312	732.244	1293.75	1117.74	1294.81	3722.95	1294.42	5041.01			1751.24	95.9801	93.1667
									941.775	689.97	1295.36	1108.17	1296.41	4025.15	1296.03	4929.18			1755.1	97.2234	95.5617
									942.239	520.544	1296.95	1162.7	1298.02	3905.36	1297.63	5265.51			1758.95	98.1245	97.3186
									942.702	665.32	1298.55	1193.04	1299.62	4239.45	1299.23	5439.83			1762.81	98.6936	98.4504
									943.165	613.686	1300.15	1219.17	1301.22	4621.65	1300.83	5646.16			1766.67	98.9979	99.0738
									943.628	640.071	1301.75	1222.1	1302.82	4805.85	1302.43	5712.49			1770.53	99.1495	99.4173
									944.093	713.295	1303.35	1221.73	1304.42	4909.94	1304.03	5744.82			1774.38	99.2475	99.6137
									944.556	707.22	1304.94	1277.96	1306.02	4966.14	1305.63	5859.14			1778.24	99.3246	99.7113
									945.019	624.036	1306.54	1333.59	1307.62	5218.34	1307.23	5997.47			1782.1	99.392	99.7762
									945.482	541.502	1308.14	1276.43	1309.22	5440.43	1308.83	5983.8			1785.96	99.4435	99.8305
									945.945	668.697	1309.73	1365.55	1310.82	5652.63	1310.43	6264.13			1789.81	99.4585	99.8675
									946.407	599.254	1311.33	1387.09	1312.43	5776.84	1312.03	6378.45			1793.67	99.4592	99.8835
									946.87	626.4	1312.93	1434.32	1314.02	6108.92	1313.63	6324.78			1797.53	99.4882	99.9049
									947.333	661.776	1314.52	1424.05	1315.62	6081.12	1315.22	6639.17			1801.39	99.533	99.9303
									947.796	644.801	1316.12	1489.88	1317.22	6379.21	1316.82	6625.5			1805.24	99.5747	99.9483
									948.259	621.697	1317.71	1466.41	1318.82	6899.41	1318.42	6857.83			1809.1	99.6186	99.9659
									948.724	675.35	1319.31	1451.84	1320.42	6579.61	1320.02	6876.15			1812.96	99.6643	99.9841
									949.186	655.877	1320.9	1483.87	1322.02	6733.7	1321.61	7350.54			1816.82	99.6858	99.9924
									949.649	713.003	1322.5	1457.5	1323.62	7089.9	1323.21	7366.87			1820.67	99.6667	99.988
									950.112	688.529	1324.09	1490.23	1325.21	6946.08	1324.81	7395.2			1824.53	99.6376	99.9891
									950.574	622.076	1325.68	1476.85	1326.81	7304.17	1326.4	7389.59			1828.39	99.6405	99.9926
									951.037	648.381	1327.28	1465.09	1328.41	7212.37	1328	7157.92			1832.24	99.6817	100
									951.5	648.807	1328.87	1516.91	1330	7718.55	1329.59	7620.31			1836.1	99.7161	99.9997
									951.962	405.554	1330.46	1597.44	1331.6	7558.65	1331.19	7676.63			1839.96	99.7176	99.9775
									952.425	626.56	1332.05	1544.67	1333.2	7548.84	1332.78	7847.02			1843.82	99.7158	99.9655
									952.888	646.285	1333.65	1510.4	1334.79	7859.02	1334.38	7809.35			1847.67	99.7371	99.9728
									953.35	575.202	1335.24	1523.63	1336.39	7529.12	1335.97	7671.74			1851.53	99.7662	99.9689
									953.813	671.638	1336.83	1605.86	1337.98	7829.3	1337.57	7900.07			1855.39	99.7819	99.9507
									954.275	562.735	1338.42	1517.88	1339.58	7925.39	1339.16	7770.46			1859.25	99.7759	99.9394
									954.738	604.471	1340.01	1539.31	1341.17	7867.57	1340.75	7970.84			1863.1	99.7436	99.927
									955.2	631.818	1341.6	1531.34	1342.77	7927.77	1342.35	7847.17			1866.96	99.7146	99.9154
									955.662	571.964	1343.19	1552.16	1344.36	7929.85	1343.94	8143.56			1870.82	99.7318	99.9227
									956.125	656.57	1344.78	1580.49	1345.95	7928.03	1345.53	7947.95			1874.68	99.7643	99.9274
									956.587	619.797	1346.37	1541.32	1347.55	8022.22	1347.12	7980.34			1878.53	99.7742	99.9202
									957.05	600.633	1347.96	1592.85	1349.14	7934.3	1348.71	7818.73			1882.39	99.7717	99.8953
									957.512	590.92	1349.55	1514.47	1350.73	7884.48	1350.31	8155.06			1886.25	99.7689	99.8565
									957.974	634.877	1351.14	1427.7	1352.32	7776.66	1351.9	8129.45			1890.11	99.773	99.8358
									958.436	636.004	1352.73	1474.63	1353.92	7690.76	1353.49	7925.84			1893.96	99.7885	99.8461
									958.899	505.899	1354.31	1510.85	1355.51	7682.94	1355.08	7844.23			1897.82	99.8089	99.8544
									959.361	567.556	1355.9	1468.58	1357.1	7911.12	1356.67	7636.61			1901.68	99.8269	99.8277
									959.821	620.786	1357.49	1441.4	1358.69	7405.2	1358.26	7743			1905.54	99.8348	99.7909
									960.283	587.093	1359.08	1382.93	1360.28	7293.38	1359.85	7453.39			1909.39	99.828	99.7733
									960.746	578.778	1360.66	1323.15	1361.87	7355.45	1361.44	7233.78			1913.25	99.8098	99.7569
									961.208	620.465	1362.25	1321.88	1363.46	7177.63	1363.03	7526.07			1917.11	99.7912	99.7263
									961.67	596.282	1363.83	1382.1	1365.05	7033.81	1364.62	7230.46			1920.96	99.7994	99.7275
									962.132	557.529	1365.42	1271.23	1366.64	7185.89	1366.2	7132.91			1924.82	99.8356	99.7691
									962.594	638.746	1367.01	1281.15	1368.23	6858.07	1367.79	7109.3			1928.68	99.8783	99.7978
									963.056	538.053	1368.59	1229.18	1369.82	6864.25	1369.38	7031.69			1932.54	99.9182	99.8051
									963.518	589.75	1370.18	1302.8	1371.41	6748.33	1370.97	7132.08			1936.39	99.9292	99.7839
									963.98	438.717	1371.76	1296.92	1373	6744.51	1372.55	6842.53			1940.25	99.9132	99.7422
									964.44	505.106	1373.35	1211.65	1374.58	6660.67	1374.14	6996.92			1944.11	99.9126	99.7354
									964.902	536.053	1374.93	1211.37	1376.17	6684.75	1375.73	6897.31			1947.97	99.9186	99.7648
									965.364	575.47	1376.51	1210.69	1377.76	6220.93	1377.31	6761.76			1951.82	99.8869	99.7568
									965.826	582.337	1378.1	1209.12	1379.35	6117.11	1378.9	6618.15			1955.68	99.8463	99.7074
									966.288	516.704	1379.68	1147.84	1380.93	6111.17	1380.49	6558.54			1959.54	99.8615	99.69
									966.75	462.281	1381.26	1111.76	1382.52	5835.35	1382.07	6548.99			1963.39	99.9203	99.7023
									967.209	457.462	1382.84	1127.29	1384.1	5841.42	1383.66	6605.38			1967.25	99.9531	99.7017
									967.671	437.879	1384.43	1087.41	1385.69	5745.59	1385.24	6349.83			1971.11	99.9271	99.6615
									968.133	510.206	1386.01	1064.13	1387.28	5707.77	1386.82	6278.28			1974.97	99.8631	99.5685
									968.595	477.543	1387.59	1044.75	1388.86	5343.84	1388.41	6236.67			1978.83	99.7926	99.456
									969.056	436.631	1389.17	1137.58	1390.45	5492.02	1389.99	6321.12			1982.68	99.7421	99.3866
									969.518	504.828	1390.75	1029.8	1392.03	5404.18	1391.58	6325.51			1986.54	99.706	99.3606
									969.978	388.417	1392.33	1015.02	1393.62	5316.26	1393.16	6175.96			1990.4	99.7002	99.3457
									970.44	480.374	1393.91	953.14	1395.2	4810.42	1394.74	6082.41			1994.25	99.7498	99.3786
									970.901	447.072	1395.49	1002.56	1396.78	5112.58	1396.33	5978.8			1998.11	99.8026	99.4516
									971.363	431.759	1397.07	963.183	1398.37	4906.66	1397.91	6023.25			2001.97	99.8499	99.5072
									971.823	446.829	1398.65	1054.8	1399.95	4980.82	1399.49	5951.7			2005.83	99.9301	99.5229
									972.284	457.167	1400.23	988.125	1401.53	4710.99	1401.07	5808.15			2009.68	99.9955	99.5031
									972.746	410.544	1401.81	942.947	1403.11	4649.05	1402.65	5734.61			2013.54	99.9893	99.4941
									973.207	442.822	1403.39	995.268	1404.7	4789.23	1404.23	5995.06			2017.4	99.9447	99.5092
									973.667	333.801	1404.97	992.089	1406.28	4515.29	1405.81	5641.51			2021.26	99.9077	99.4774
									974.128	386.329	1406.55	1014.31	1407.86	4491.45	1407.39	5663.96			2025.11	99.8979	99.3815
									974.59	403.796	1408.12	886.926	1409.44	4625.62	1408.97	5648.41			2028.97	99.9553	99.3334
									975.051	373.425	1409.7	881.148	1411.02	4331.68	1410.56	5790.8			2032.83	100	99.3112
									975.51	320.515	1411.28	873.769	1412.61	4139.86	1412.14	5415.25			2036.68	99.9297	99.2168
									975.972	363.892	1412.85	915.184	1414.19	4248.02	1413.71	5537.76			2040.54	99.8506	99.1257
									976.433	312.18	1414.43	942.406	1415.76	4170.07	1415.29	5564.21			2044.4	99.8167	99.0699
									976.894	311.659	1416.01	861.727	1417.34	4170.23	1416.87	5322.66			2048.26	99.7894	99.0358
									977.354	307.628	1417.58	821.732	1418.92	3948.39	1418.45	5373.12			2052.11	99.797	99.0512
									977.815	286.126	1419.16	803.084	1420.5	3840.45	1420.03	5427.57			2055.97	99.8364	99.0841
									978.276	187.704	1420.73	792.539	1422.08	3906.62	1421.61	5290.02			2059.83	99.8633	99.0879
									978.736	205.054	1422.31	819.461	1423.66	3652.78	1423.18	5310.53			2063.69	99.8713	99.0771
									979.197	246.752	1423.88	833.016	1425.24	3558.84	1424.76	5236.98			2067.54	99.8697	99.0695
									979.658	240.08	1425.46	815.547	1426.82	3411	1426.34	5413.43			2071.4	99.8433	99.0418
									980.117	184.831	1427.03	875.853	1428.4	3719.07	1427.91	5241.84			2075.26	99.791	98.9957
									980.578	210.319	1428.61	883.174	1429.97	3365.21	1429.49	5430.3			2079.12	99.7458	98.9553
									981.039	254.197	1430.18	868.89	1431.55	3235.38	1431.07	4988.75			2082.97	99.733	98.9258
									981.499	307.857	1431.75	968.405	1433.13	3531.44	1432.64	4763.26			2086.83	99.744	98.9082
									981.96	313.515	1433.33	923.226	1434.7	3225.58	1434.22	5155.71			2090.69	99.7689	98.9149
									982.421	195.413	1434.9	921.742	1436.28	3319.75	1435.79	5008.22			2094.55	99.8243	98.9316
									982.88	148.534	1436.47	991.257	1437.86	3181.81	1437.37	5216.67			2098.4	99.8855	98.917
									983.099	180.572	1438.04	921.273	1439.43	3207.95	1438.94	4799.19			2102.26	99.8898	98.8851
									983.565	218.274	1439.61	875.088	1441.01	3036.12	1440.52	4829.64			2106.12	99.8502	98.8817
									984.03	351.977	1441.19	892.01	1442.58	3022.16	1442.09	4822.15			2109.97	99.8176	98.8997
									984.497	93.6678	1442.76	860.425	1444.16	2904.32	1443.66	4684.66			2113.83	99.8043	98.8959
									984.962	199.371	1444.33	862.641	1445.73	3250.47	1445.24	4731.11			2117.69	99.8141	98.8665
									985.427	149.074	1445.9	827.756	1447.31	2732.53	1446.81	5129.63			2121.55	99.8451	98.8436
									985.893	116.766	1447.47	836.381	1448.88	3042.68	1448.38	4904.14			2125.4	99.8869	98.8371
									986.358	60.4695	1449.04	838.217	1450.45	2878.72	1449.95	4664.65			2129.26	99.9229	98.8394
									986.825	198.17	1450.61	848.202	1452.03	2836.89	1451.53	4563.1			2133.12	99.9103	98.8331
									987.289	147.875	1452.18	754.518	1453.6	2667.03	1453.1	4851.62			2136.98	99.8501	98.8083
									987.754	77.5679	1453.75	739.583	1455.17	2611.08	1454.67	4876.13			2140.83	99.81	98.77
									988.22	201.27	1455.31	703.833	1456.74	2695.22	1456.24	4780.64			2144.69	99.8088	98.7212
									988.685	58.9731	1456.88	717.019	1458.32	2717.39	1457.81	4319.15			2148.55	99.8276	98.6904
									989.15	80.6663	1458.45	701.594	1459.89	2823.43	1459.38	4557.67			2152.41	99.8531	98.6807
									989.616	68.3683	1460.02	722.66	1461.46	2719.58	1460.95	4504.18			2156.26	99.8435	98.6308
									990.081	96.0715	1461.58	761.239	1463.03	2895.72	1462.52	4462.69			2160.12	99.7677	98.5058
									990.545	-0.23404	1463.15	714.415	1464.6	2689.77	1464.09	4585.2			2163.98	99.6702	98.3699
									991.011	85.4679	1464.72	626.27	1466.17	2423.91	1465.66	4765.72			2167.84	99.6156	98.2887
									991.476	175.171	1466.28	627.4	1467.74	2774.06	1467.23	4584.23			2171.69	99.6074	98.2643
									991.94	92.8656	1467.85	553.945	1469.31	2612.11	1468.8	4422.74			2175.55	99.5901	98.2638
									992.405	46.5688	1469.42	581.131	1470.88	2672.25	1470.37	4607.26			2179.41	99.5223	98.231
									992.871	18.2708	1470.98	591.54	1472.45	2444.3	1471.94	4475.77			2183.26	99.483	98.1871
									993.335	-68.0347	1472.55	536.366	1474.02	2454.44	1473.5	4580.34			2187.12	99.5321	98.1967
									993.8	77.6685	1474.11	504.625	1475.59	2570.59	1475.07	4728.86			2190.98	99.5684	98.2061
									994.266	-4.62953	1475.68	501.001	1477.16	2524.63	1476.64	4823.37			2194.84	99.5343	98.1445
									994.73	119.075	1477.24	456.701	1478.73	2650.78	1478.21	4491.88			2198.69	99.4944	98.0541
									995.194	-35.2306	1478.81	504.626	1480.29	2656.91	1479.77	4580.46			2202.55	99.5112	98.0114
									995.659	-11.5274	1480.37	448.536	1481.86	2574.95	1481.34	4870.97			2206.41	99.5611	98.0171
									996.125	82.1746	1481.93	424.255	1483.43	2855.1	1482.91	4683.48			2210.27	99.5697	98.0079
									996.589	-32.131	1483.5	432.561	1485	2703.25	1484.47	4962.05			2214.12	99.5312	97.9497
									997.053	131.573	1485.06	425.971	1486.56	2563.27	1486.04	4876.57			2217.98	99.4689	97.8738
									997.517	-46.722	1486.62	533.31	1488.13	2779.42	1487.6	4817.14			2221.84	99.4083	97.8346
									997.983	68.9699	1488.19	463.586	1489.7	2779.57	1489.17	4617.65			2225.7	99.3924	97.8214
									998.447	100.674	1489.75	448.165	1491.26	2711.59	1490.73	5004.13			2229.55	99.3958	97.7912
									998.911	-23.6211	1491.31	466.545	1492.83	2661.74	1492.29	4890.7			2233.41	99.3915	97.7733
									999.375	-23.9267	1492.87	504.505	1494.39	3011.77	1493.86	4747.22			2237.27	99.3958	97.7661
									999.841	33.7753	1494.43	423.484	1495.96	2577.92	1495.42	5207.79			2241.12	99.3952	97.7053
									1000.31	21.4735	1495.99	440.574	1497.52	2542.04	1496.99	5042.3			2244.98	99.3854	97.6224
									1000.77	53.183	1497.55	416.154	1499.08	2880.07	1498.55	5210.88			2248.84	99.3785	97.5823
									1001.23	-57.1176	1499.11	414.703	1500.65	2838.22	1500.11	5127.45			2252.7	99.359	97.561
									1001.7	-85.4206	1500.67	451.733	1502.21	3244.35	1501.68	5241.96			2256.55	99.3341	97.5301
									1002.16	-83.7112	1502.23	422.582	1503.78	2828.39	1503.24	5418.54			2260.41	99.3264	97.4823
									1002.63	-42.0241	1503.79	430.442	1505.34	2922.52	1504.8	5407.11			2264.27	99.3131	97.4132
									1003.09	45.6853	1505.35	517.402	1506.9	3138.65	1506.36	5457.69			2268.13	99.2745	97.36
									1003.55	-6.60531	1506.91	396.791	1508.46	2962.68	1507.92	5706.26			2271.98	99.2318	97.332
									1004.02	-12.9183	1508.47	409.271	1510.03	3056.82	1509.48	5674.84			2275.84	99.2095	97.2868
									1004.48	60.7911	1510.03	497.751	1511.59	3242.95	1511.04	5745.41			2279.7	99.1937	97.2202
									1004.95	32.4881	1511.58	549.525	1513.15	3196.98	1512.61	5691.92			2283.56	99.1592	97.1608
									1005.41	22.1976	1513.14	546.934	1514.71	3369.11	1514.16	5848.56			2287.41	99.1219	97.11
									1005.88	65.8846	1514.7	565.564	1516.27	3501.14	1515.72	5943.13			2291.27	99.0939	97.0569
									1006.34	19.594	1516.26	603.674	1517.83	3115.27	1517.28	5971.71			2295.13	99.0638	97.0265
									1006.8	51.3034	1517.81	535.367	1519.4	3509.41	1518.84	5890.28			2298.99	99.0315	97.0242
									1007.27	-117.01	1519.37	566.887	1520.95	3491.43	1520.4	6026.86			2302.84	98.9898	96.9959
									1007.73	2.69986	1520.93	619.957	1522.51	3311.56	1521.96	6029.43			2306.7	98.9191	96.9191
									1008.2	30.3969	1522.48	608.34	1524.07	3637.68	1523.52	6012.01			2310.56	98.8202	96.8338
									1008.66	-1.9037	1524.04	596.51	1525.63	3713.71	1525.08	6232.58			2314.41	98.7065	96.7632
									1009.12	-12.1943	1525.59	527.764	1527.19	3825.84	1526.63	6375.22			2318.27	98.573	96.684
									1009.59	-102.497	1527.15	636.274	1528.75	3627.97	1528.19	6451.79			2322.13	98.4323	96.5947
									1010.05	43.2022	1528.7	671.847	1530.31	3998	1529.75	6604.37			2325.99	98.3352	96.535
									1010.51	-13.0884	1530.26	549.707	1531.87	4040.13	1531.31	6830.94			2329.84	98.2985	96.5161
									1010.98	0.6086	1531.81	560.491	1533.42	4006.24	1532.86	6733.58			2333.7	98.2896	96.5191
									1011.44	-71.682	1533.36	656.155	1534.98	4330.27	1534.42	6858.15			2337.56	98.2644	96.5138
									1011.9	-31.9826	1534.92	660.424	1536.54	4276.4	1535.98	6798.72			2341.42	98.2318	96.4813
									1012.37	89.7145	1536.47	714.018	1538.1	4210.43	1537.53	7175.36			2345.27	98.2498	96.4476
									1012.83	-22.5761	1538.02	687.222	1539.65	4518.54	1539.09	7169.94			2349.13	98.2711	96.4262
									1013.29	-94.8767	1539.58	690.682	1541.21	4906.67	1540.64	7120.57			2352.99	98.1943	96.3975
									1013.76	0.82031	1541.13	654.935	1542.77	4662.7	1542.2	7553.15			2356.85	98.0233	96.3539
									1014.22	90.5297	1542.68	675.239	1544.32	5136.81	1543.75	7119.78			2360.7	97.9079	96.3133
									1014.68	44.2292	1544.23	731.313	1545.88	5062.94	1545.31	7256.36			2364.56	97.9532	96.2979
									1015.15	71.9262	1545.78	809.397	1547.43	5196.95	1546.86	7602.99			2368.42	98.1342	96.316
									1015.61	-62.3644	1547.33	741.341	1548.99	5425.08	1548.41	7611.63			2372.28	98.3798	96.3444
									1016.07	13.335	1548.89	754.92	1550.54	5483.19	1549.97	7890.2			2376.13	98.6243	96.3624
									1016.54	111.032	1550.43	749.968	1552.1	5701.22	1551.52	7800.84			2379.99	98.8297	96.3751
									1017	8.74145	1551.98	791.142	1553.65	5285.33	1553.07	7847.47			2383.85	98.9564	96.3753
									1017.46	32.4509	1553.53	809.326	1555.2	5943.44	1554.63	7968.05			2387.7	99.005	96.3602
									1017.93	-35.8621	1555.08	831.77	1556.76	6015.47	1556.18	8258.59			2391.56	99.0295	96.3414
									1018.39	-6.15269	1556.63	866.654	1558.31	6315.58	1557.73	8257.22			2395.42	99.0578	96.3199
									1018.85	-38.4433	1558.18	824.637	1559.86	6239.6	1559.28	8339.86			2399.28	99.0722	96.2994
									1019.32	-16.7563	1559.73	883.301	1561.42	6319.72	1560.83	8644.49			2403.13	99.0682	96.283
									1019.78	110.953	1561.28	895.385	1562.97	6609.84	1562.38	8877.13			2406.99	99.0607	96.2548
									1020.24	-3.33741	1562.83	932.639	1564.52	6609.85	1563.93	8607.77			2410.85	99.047	96.205
									1020.7	100.362	1564.38	882.923	1566.07	7239.96	1565.48	8936.4			2414.71	99.0152	96.1505
									1021.17	26.059	1565.92	970.641	1567.62	6730.07	1567.03	9245.04			2418.56	98.9769	96.1103
									1021.63	-38.2315	1567.47	1070.64	1569.17	6706.08	1568.58	9021.67			2422.42	98.9615	96.085
									1022.09	51.4679	1569.02	1003.15	1570.72	6892.2	1570.13	9352.31			2426.28	98.9793	96.0737
									1022.55	91.1773	1570.57	992.352	1572.27	7126.31	1571.68	9166.95			2430.14	98.9902	96.0589
									1023.02	26.8743	1572.11	1039.25	1573.82	7332.32	1573.23	9253.58			2433.99	98.9532	96.0142
									1023.48	128.574	1573.66	1078.25	1575.37	7334.43	1574.78	9570.22			2437.85	98.9055	95.9651
									1023.94	-56.7334	1575.2	1083.65	1576.92	7354.54	1576.33	9536.85			2441.71	98.9112	95.9505
									1024.4	63.8813	1576.75	1122.46	1578.47	7424.56	1577.88	9659.49			2445.57	98.953	95.9507
									1024.87	154.46	1578.29	1187.75	1580.02	7700.67	1579.43	9820.13			2449.42	98.9649	95.9338
									1025.33	217.065	1579.84	1418.06	1581.57	7468.68	1580.97	9350.82			2453.28	98.9378	95.903
									1025.79	133.679	1581.38	1186.46	1583.12	7772.79	1582.52	9599.46			2457.14	98.9103	95.8692
									1026.26	106.258	1582.93	1324.16	1584.67	7694.9	1584.07	9368.1			2460.99	98.9049	95.8368
									1026.72	170.863	1584.47	1286.26	1586.21	8072.9	1585.61	9706.79			2464.85	98.9146	95.8152
									1027.18	87.4773	1586.01	1551.96	1587.76	8227.01	1587.16	9507.43			2468.71	98.9225	95.8085
									1027.64	86.092	1587.56	1398.96	1589.31	8283.12	1588.71	9324.07			2472.57	98.9264	95.8067
									1028.1	66.6968	1589.1	1536.36	1590.86	8199.13	1590.25	9214.76			2476.42	98.9292	95.7963
									1028.57	77.2753	1590.65	1564.96	1592.4	8383.23	1591.8	9269.4			2480.28	98.9189	95.7738
									1029.03	127.89	1592.19	1484.06	1593.95	8265.34	1593.34	9186.1			2484.14	98.8948	95.7469
									1029.49	-5.49525	1593.73	1620.06	1595.5	8377.35	1594.89	9194.73			2488	98.8807	95.724
									1029.95	61.1095	1595.27	1551.65	1597.04	8809.45	1596.43	8951.43			2491.85	98.8811	95.7019
									1030.42	223.688	1596.81	1532.55	1598.59	8317.56	1597.98	9048.07			2495.71	98.8813	95.6773
									1030.88	140.303	1598.35	1501.05	1600.13	8367.56	1599.52	8638.77			2499.57	98.8881	95.6663
									1031.34	190.907	1599.9	1523.75	1601.68	8245.67	1601.06	8975.46			2503.43	98.9094	95.6791
									1031.8	143.522	1601.44	1445.45	1603.22	8199.66	1602.61	8608.1			2507.28	98.9267	95.6911
									1032.26	166.137	1602.98	1249.65	1604.77	8359.78	1604.15	8452.8			2511.14	98.9239	95.6715
									1032.73	188.705	1604.52	1330.85	1606.31	8111.87	1605.69	8331.5			2515	98.9115	95.6304
									1033.19	113.32	1606.06	1335.45	1607.85	8165.87	1607.23	7890.19			2518.86	98.8968	95.6002
									1033.65	171.935	1607.6	1328.24	1609.4	8017.98	1608.78	7682.83			2522.71	98.875	95.5833
									1034.11	406.55	1609.14	1213.24	1610.94	7982.07	1610.32	7499.53			2526.57	98.8606	95.5662
									1034.57	15.1544	1610.68	1354.74	1612.48	7658.07	1611.86	7786.23			2530.43	98.868	95.5541
									1035.03	23.7691	1612.21	1213.13	1614.03	7506.18	1613.4	7456.92			2534.28	98.8791	95.5522
									1035.5	226.348	1613.75	1146.93	1615.57	7142.27	1614.94	7059.62			2538.14	98.8698	95.5477
									1035.96	158.952	1615.29	1055.43	1617.11	7204.27	1616.48	6592.32			2542	98.8509	95.5351
									1036.42	233.567	1616.83	1024.93	1618.65	6934.36	1618.02	6526.92			2545.86	98.8483	95.5204
									1036.88	324.182	1618.37	1157.32	1620.19	6494.46	1619.56	6269.61			2549.71	98.8546	95.5056
									1037.34	206.787	1618.4	1156.14	1621.73	6056.46	1621.1	6244.31			2553.57	98.8486	95.4964
									1037.81	295.365	1619.95	939.136	1623.28	5920.57	1622.64	5723.01			2557.43	98.8377	95.4944
									1038.27	213.98	1621.49	938.724	1624.82	5746.56	1624.18	5431.71			2561.29	98.8338	95.4908
									1038.73	180.585	1623.03	853.252	1626.35	5144.64	1625.72	5464.41			2565.14	98.8288	95.4852
									1039.19	205.199	1624.57	936.62	1627.89	4882.74	1627.26	5259.1			2569	98.8259	95.4715
									1039.65	175.814	1626.11	981.338	1629.43	4306.73	1628.8	4827.8			2572.86	98.8345	95.4391
									1040.11	298.429	1627.65	806.396	1630.97	4070.83	1630.34	4300.5			2576.72	98.8391	95.4014
									1040.57	213.033	1629.19	645.124	1632.51	3854.92	1631.88	4333.2			2580.57	98.8332	95.3841
									1041.04	247.612	1630.73	607.192	1634.05	3682.92	1633.41	4003.96			2584.43	98.8299	95.3893
									1041.49	174.263	1632.27	551.55	1635.59	2943.01	1634.95	4026.65			2588.29	98.8207	95.3869
									1041.96	214.831	1633.81	545.218	1637.13	3645.11	1636.49	3561.35			2592.14	98.8016	95.3637
									1042.42	311.446	1635.34	419.67	1638.67	4355.1	1638.02	3450.11			2596	98.7936	95.3386
									1042.88	232.061	1636.88	388.018	1640.2	2273.18	1639.56	3108.81			2599.86	98.7937	95.3121
									1043.34	254.666	1638.42	342.736	1641.74	2137.27	1641.1	3037.51			2603.72	98.7899	95.2846
									1043.8	211.28	1639.96	376.184	1643.28	1823.27	1642.63	2976.27			2607.57	98.7867	95.2657
									1044.26	291.895	1641.5	416.472	1644.82	1723.36	1644.17	2802.96			2611.43	98.7776	95.2378
									1044.72	312.5	1643.03	300.664	1646.35	1787.34	1645.7	2873.72			2615.29	98.7587	95.1967
									1045.19	243.078	1644.57	419.492	1647.89	1611.44	1647.24	2778.42			2619.15	98.743	95.1657
									1045.65	293.693	1646.11	304.59	1649.42	1409.52	1648.77	2525.18			2623	98.7288	95.1451
									1046.11	238.308	1647.64	325.082	1650.96	1367.51	1650.31	2315.88			2626.86	98.7066	95.1192
									1046.57	368.913	1649.18	347.86	1652.5	1501.61	1651.84	2420.64			2630.72	98.6886	95.0877
									1047.03	327.527	1650.71	467.652	1654.03	1325.69	1653.37	2275.4			2634.58	98.6806	95.0522
									1047.49	238.142	1652.25	486.11	1655.56	1245.66	1654.91	2104.1			2638.43	98.6714	95.0104
									1047.95	268.747	1653.78	506.753	1657.1	1419.76	1656.44	2272.85			2642.29	98.6656	94.9752
									1048.41	361.361	1655.32	487.611	1658.63	1135.84	1657.97	2201.61			2646.15	98.6608	94.9508
									1048.87	315.976	1656.85	525.653	1660.17	1169.83	1659.51	2010.31			2650.01	98.6455	94.9243
									1049.33	322.581	1658.39	454.911	1661.7	845.91	1661.04	2029.07			2653.86	98.6292	94.896
									1049.79	353.196	1659.92	472.553	1663.23	1233.99	1662.57	1795.83			2657.72	98.6227	94.8696
									1050.25	425.81	1661.46	354.721	1664.77	1175.98	1664.1	2042.59			2661.58	98.6272	94.8452
									1050.72	370.379	1662.99	407.323	1666.3	944.062	1665.63	1911.35			2665.43	98.6396	94.83
									1051.17	435.06	1664.52	304.295	1667.83	900.04	1667.17	1886.05			2669.29	98.65	94.8218
									1051.64	391.608	1666.05	389.197	1669.36	994.118	1668.7	1484.81			2673.15	98.6534	94.8125
									1052.1	102.213	1667.59	339.425	1670.9	796.213	1670.23	1359.57			2677.01	98.6547	94.8049
									1052.56	352.828	1669.12	362.507	1672.43	972.192	1671.76	1578.33			2680.86	98.6517	94.794
									1053.02	243.443	1670.65	190.31	1673.96	830.27	1673.29	1397.09			2684.72	98.6379	94.7725
									1053.48	262.057	1672.18	272.602	1675.49	678.348	1674.82	1357.85			2688.58	98.6258	94.756
									1053.94	448.632	1673.71	270.644	1677.02	988.326	1676.35	1220.6			2692.44	98.6306	94.7531
									1054.4	207.277	1675.24	209.246	1678.55	794.405	1677.88	1401.36			2696.29	98.6412	94.7466
									1054.86	383.891	1676.77	136.368	1680.08	550.483	1679.41	1294.12			2700.15	98.6405	94.7241
									1055.32	296.496	1678.31	116.486	1681.61	734.461	1680.93	974.945			2704.01	98.6322	94.6934
									1055.78	313.111	1679.84	200.548	1683.14	662.54	1682.46	1411.6			2707.86	98.6274	94.6669
									1056.24	385.726	1681.37	20.7505	1684.67	750.618	1683.99	1132.36			2711.72	98.6268	94.6419
									1056.7	274.34	1682.9	165.763	1686.2	666.596	1685.52	999.123			2715.58	98.6266	94.6072
									1057.16	368.945	1684.42	145.589	1687.73	560.674	1687.05	1171.88			2719.44	98.6205	94.5643
									1057.62	273.56	1685.95	124.111	1689.26	748.753	1688.57	876.704			2723.3	98.6022	94.5229
									1058.08	350.175	1687.48	79.9233	1690.78	464.714	1690.1	1111.46			2727.15	98.5769	94.4821
									1058.54	392.779	1689.01	115.035	1692.31	480.792	1691.63	1054.22			2731.01	98.5559	94.4374
									1059	417.414	1690.54	99.2976	1693.84	528.771	1693.15	1017.04			2734.87	98.5409	94.3942
									1059.46	410.049	1692.07	62.2897	1695.37	428.849	1694.68	807.804			2738.72	98.5275	94.3557
									1059.92	458.584	1693.59	116.806	1696.89	304.91	1696.2	868.625			2742.58	98.516	94.3224
									1060.38	367.228	1695.12	-33.4418	1698.42	746.888	1697.73	797.385			2746.44	98.5075	94.2958
									1060.84	453.853	1696.65	60.3304	1699.95	402.967	1699.25	1016.21			2750.3	98.5047	94.2688
									1061.3	478.488	1698.17	223.738	1701.47	247.028	1700.78	560.965			2754.15	98.5026	94.2292
									1061.76	557.022	1699.7	84.8023	1703	325.006	1702.3	761.786			2758.01	98.4906	94.1724
									1062.22	517.657	1701.23	69.7666	1704.52	503.068	1703.83	520.546			2761.87	98.4768	94.1092
									1062.68	552.292	1702.75	39.5693	1706.05	387.146	1705.35	607.367			2765.73	98.4647	94.0527
									1063.14	574.927	1704.28	56.6236	1707.57	294.308	1706.88	298.127			2769.58	98.4357	93.9936
									1063.6	577.461	1705.8	70.4363	1709.1	291.186	1708.4	552.948			2773.44	98.3898	93.9171
									1064.06	430.096	1707.33	60.5106	1710.62	171.147	1709.92	441.769			2777.3	98.3521	93.8316
									1064.52	484.731	1708.85	96.5532	1712.15	256.225	1711.45	380.529			2781.16	98.3287	93.7519
									1064.98	573.366	1710.38	111.968	1713.67	255.287	1712.97	459.35			2785.01	98.2984	93.6705
									1065.44	434	1711.9	119.88	1715.19	232.648	1714.49	486.171			2788.87	98.2575	93.5737
									1065.9	496.535	1713.43	124.844	1716.72	200.427	1716.01	524.992			2792.73	98.2219	93.4668
									1066.35	451.206	1714.95	53.0271	1718.24	159.788	1717.53	593.813			2796.59	98.1832	93.3474
									1066.81	533.841	1716.47	-2.97021	1719.76	47.3494	1719.06	378.573			2800.44	98.1207	93.1991
									1067.27	336.435	1718	57.0241	1721.29	55.4276	1720.58	277.394			2804.3	98.0403	93.0242
									1067.73	449.01	1719.52	-35.5333	1722.81	82.4212	1722.1	288.215			2808.16	97.958	92.828
									1068.19	521.645	1721.04	97.3394	1724.33	126.112	1723.62	289.036			2812.01	97.8689	92.5982
									1068.65	406.28	1722.56	-3.81796	1725.85	169.902	1725.14	237.858			2815.87	97.7571	92.3218
									1069.11	388.914	1724.08	20.3847	1727.37	67.6923	1726.66	422.679			2819.73	97.6126	91.9835
									1069.57	379.449	1725.61	-24.371	1728.89	67.3826	1728.18	63.5001			2823.59	97.4248	91.5543
									1070.03	454.084	1727.13	13.2017	1730.41	67.173	1729.7	438.321			2827.44	97.1857	91.0086
									1070.49	358.719	1728.65	40.9943	1731.93	34.9633	1731.22	249.142			2831.3	96.8841	90.2961
									1070.95	337.333	1730.17	-18.823	1733.45	6.65371	1732.74	115.964			2835.16	96.4529	89.2466
									1071.41	405.988	1731.69	107.21	1734.97	26.4441	1734.25	110.847			2839.02	95.7388	87.5323
									1071.87	352.553	1733.21	116.682	1736.49	-27.8656	1735.77	175.668			2842.87	94.5671	84.8601
									1072.32	421.194	1734.73	-0.00511	1738.01	137.925	1737.29	224.489			2846.73	92.9989	81.5859
									1072.78	401.828	1736.25	49.0875	1739.53	25.7152	1738.81	7.31019			2850.59	91.6351	79.1165
									1073.24	334.423	1737.77	10.5502	1741.05	145.406	1740.33	214.131			2854.45	91.2511	78.8294
									1073.7	450.998	1739.29	42.5728	1742.57	273.196	1741.84	-196.986			2858.3	91.9548	80.556
									1074.16	349.633	1740.81	83.1055	1744.09	0.98626	1743.36	211.814			2862.16	93.1085	82.8822
									1074.62	404.267	1742.32	139.516	1745.6	122.596	1744.88	217.747			2866.02	94.0429	84.6191
									1075.08	514.902	1743.84	-32.5109	1747.12	78.3861	1746.39	-196.18			2869.88	94.5874	85.5786
									1075.54	451.437	1745.36	-5.26406	1748.64	104.176	1747.91	-64.1473			2873.73	94.9282	86.1699
									1076	416.071	1746.88	116.489	1750.16	-96.1331	1749.42	105.926			2877.59	95.1692	86.5904
									1076.45	312.742	1748.4	29.1118	1751.67	123.576	1750.94	-84.0417			2881.45	95.2301	86.6578
									1076.91	343.377	1749.91	158.166	1753.19	257.267	1752.45	130.031			2885.3	95.0643	86.2599
									1077.37	293.972	1751.43	42.7993	1754.71	201.057	1753.97	10.064			2889.16	94.7208	85.5122
									1077.83	392.547	1752.95	44.3022	1756.22	232.767	1755.48	156.137			2893.02	94.2544	84.555
									1078.29	341.181	1754.46	6.36674	1757.74	262.457	1757	240.17			2896.88	93.6989	83.4432
									1078.75	413.816	1755.98	20.0897	1759.25	152.166	1758.51	-73.7573			2900.73	93.0665	82.1546
									1079.21	356.451	1757.49	22.9442	1760.77	27.2507	1760.03	236.275			2904.59	92.3227	80.5836
									1079.66	355.022	1759.01	52.5171	1762.28	289.054	1761.54	96.3484			2908.45	91.3612	78.5086
									1080.12	411.656	1760.52	64.0917	1763.8	-72.9998	1763.05	160.421			2912.3	90.0654	75.7467
									1080.58	422.291	1762.04	84.4846	1765.31	348.904	1764.57	72.454			2916.16	88.5365	72.6573
									1081.04	466.926	1763.55	-67.4909	1766.82	44.7074	1766.08	218.527			2920.02	87.2481	70.4021
									1081.5	355.461	1765.07	138.022	1768.34	208.653	1767.59	-105.4			2923.88	86.7591	70.086
									1081.95	322.132	1766.58	122.577	1769.85	216.557	1769.1	96.6733			2927.74	87.2558	71.6953
									1082.41	336.766	1768.09	77.3711	1771.36	296.361	1770.61	76.7465			2931.59	88.4952	74.3621
									1082.87	237.381	1769.61	110.444	1772.88	456.307	1772.12	298.82			2935.45	90.0525	77.2951
									1083.33	380.036	1771.12	50.3585	1774.39	14.2102	1773.64	148.852			2939.31	91.5326	80.0362
									1083.79	290.6	1772.63	117.503	1775.9	226.014	1775.15	38.9252			2943.16	92.6699	82.1995
									1084.25	367.205	1774.15	-0.76404	1777.41	269.917	1776.66	146.998			2947.02	93.3547	83.5007
									1084.7	233.866	1775.66	48.4305	1778.92	49.7209	1778.17	147.071			2950.88	93.6569	84.0332
									1085.16	360.511	1777.17	99.535	1780.44	457.667	1779.68	149.145			2954.74	93.8162	84.2991
									1085.62	169.086	1778.68	133.659	1781.95	361.571	1781.19	-18.7823			2958.59	94.099	84.8527
									1086.08	183.7	1780.19	195.624	1783.46	79.3741	1782.7	127.291			2962.45	94.624	85.907
									1086.54	350.315	1781.7	70.7085	1784.97	391.278	1784.21	89.3639			2966.31	95.3191	87.2961
									1086.99	404.986	1783.21	145.363	1786.48	179.181	1785.72	-8.563			2970.17	96.0209	88.7125
									1087.45	271.571	1784.72	20.3475	1787.99	428.985	1787.22	251.551			2974.02	96.6081	89.9227
									1087.91	298.185	1786.23	-52.748	1789.5	352.888	1788.73	141.624			2977.88	97.0415	90.8409
									1088.37	236.79	1787.74	102.037	1791.01	24.792	1790.24	225.697			2981.74	97.3239	91.4812
									1088.82	367.461	1789.25	122.331	1792.51	244.553	1791.75	75.77			2985.59	97.494	91.9033
									1089.28	358.096	1790.76	69.2355	1794.02	186.457	1793.26	29.8431			2989.45	97.6037	92.1689
									1089.74	350.631	1792.27	-18.88	1795.53	254.26	1794.76	209.957			2993.31	97.6408	92.269
									1090.2	313.265	1793.78	132.015	1797.04	268.164	1796.27	276.03			2997.17	97.5668	92.1497
									1090.65	293.936	1795.29	115.979	1798.55	248.068	1797.78	288.103			3001.03	97.4208	91.8437
									1091.11	214.531	1796.8	-11.8164	1800.06	247.871	1799.28	242.217			3004.88	97.2922	91.4984
									1091.57	367.106	1798.31	151.618	1801.56	305.732	1800.79	-11.7102			3008.74	97.2561	91.3107
									1092.03	91.7604	1799.81	123.904	1803.07	369.636	1802.3	296.363			3012.6	97.3623	91.4297
									1092.49	268.375	1801.32	61.8186	1804.58	315.44	1803.8	138.477			3016.45	97.5961	91.8363
									1092.94	255.016	1802.83	84.9298	1806.08	503.301	1805.31	416.55			3020.31	97.8704	92.35
									1093.4	267.631	1804.33	26.0168	1807.59	267.204	1806.81	188.563			3024.17	98.0969	92.7811
									1093.86	296.216	1805.84	80.9381	1809.1	211.008	1808.32	40.6365			3028.03	98.2461	93.0508
									1094.31	194.886	1807.35	57.8595	1810.6	112.869	1809.82	36.7502			3031.88	98.3393	93.1906
									1094.77	279.521	1808.85	181.076	1812.11	282.773	1811.32	54.8639			3035.74	98.4004	93.2592
									1095.23	216.116	1810.36	130.128	1813.61	166.534	1812.83	156.937			3039.6	98.4471	93.2962
									1095.69	188.721	1811.86	173.735	1815.12	410.437	1814.33	339.051			3043.46	98.49	93.3139
									1096.14	151.372	1813.37	91.7261	1816.62	330.299	1815.83	-74.8356			3047.31	98.5113	93.314
									1096.6	227.986	1814.88	75.1375	1818.13	164.102	1817.34	349.238			3051.17	98.5007	93.3098
									1097.06	142.601	1816.38	106.044	1819.63	289.963	1818.84	145.351			3055.03	98.4763	93.2969
									1097.52	175.206	1817.88	94.2914	1821.13	287.725	1820.34	45.4649			3058.89	98.4592	93.2673
									1097.97	199.857	1819.39	78.6327	1822.64	375.628	1821.84	261.579			3062.74	98.4625	93.2429
									1098.43	178.471	1820.89	139.45	1824.14	9.48929	1823.35	353.652			3066.6	98.4785	93.2404
									1098.89	183.076	1822.4	144.851	1825.64	273.25	1824.85	349.765			3070.46	98.4921	93.2539
									1099.34	165.727	1823.9	-28.542	1827.14	295.112	1826.35	49.879			3074.31	98.5053	93.2844
									1099.8	226.342	1825.4	145.755	1828.65	425.015	1827.85	193.993			3078.17	98.5282	93.3362
									1100.26	178.947	1826.9	112.452	1830.15	134.776	1829.35	18.1064			3082.03	98.553	93.3882
									1100.71	245.597	1828.41	52.9333	1831.65	280.638	1830.85	56.2201			3085.89	98.5595	93.4207
									1101.17	98.2122	1829.91	153.1	1833.15	294.499	1832.35	-7.6662			3089.74	98.5434	93.4372
									1101.63	114.817	1831.41	151.527	1834.65	218.26	1833.85	190.447			3093.6	98.5249	93.4423
									1102.08	185.468	1832.91	94.0242	1836.15	202.121	1835.35	90.5612			3097.46	98.5234	93.4427
									1102.54	180.083	1834.41	11.3811	1837.65	365.882	1836.85	138.675			3101.32	98.5259	93.4418
									1103	122.697	1835.91	17.9981	1839.16	115.786	1838.35	420.789			3105.17	98.5216	93.4462
									1103.45	145.338	1837.41	67.5751	1840.66	199.647	1839.85	-35.0978			3109.03	98.5244	93.4665
									1103.91	93.953	1838.91	95.102	1842.15	423.366	1841.35	-84.9841			3112.89	98.5298	93.4911
									1104.37	38.5677	1840.41	181.169	1843.65	357.227	1842.85	277.13			3116.74	98.5245	93.4999
									1104.82	-12.7913	1841.91	112.966	1845.15	383.088	1844.34	353.284			3120.6	98.5103	93.4814
									1105.28	21.8234	1843.41	38.9429	1846.65	310.849	1845.84	185.398			3124.46	98.5022	93.4465
									1105.74	94.4381	1844.91	53.4099	1848.15	470.711	1847.34	279.511			3128.32	98.5142	93.4253
									1106.19	-6.92093	1846.41	16.8869	1849.65	344.572	1848.83	123.665			3132.18	98.5344	93.415
									1106.65	81.6938	1847.91	13.4138	1851.15	50.3329	1850.33	125.779			3136.03	98.5427	93.3951
									1107.11	50.3085	1849.41	85.6608	1852.65	220.194	1851.83	139.893			3139.89	98.535	93.3702
									1107.56	66.9595	1850.91	30.4178	1854.14	142.013	1853.33	140.007			3143.75	98.5244	93.3451
									1108.02	-26.4358	1852.4	25.7603	1855.64	216.401	1854.82	90.1608			3147.6	98.5207	93.3096
									1108.47	184.215	1853.9	107.387	1857.14	-25.0727	1856.32	110.275			3151.46	98.5117	93.2561
									1108.93	48.8299	1855.4	45.6643	1858.63	133.38	1857.81	172.429			3155.32	98.4969	93.1925
									1109.39	-74.5654	1856.9	-64.6287	1860.13	137.806	1859.31	146.542			3159.18	98.4815	93.1318
									1109.84	14.0855	1858.39	83.5818	1861.63	258.332	1860.8	60.6967			3163.03	98.4578	93.0716
									1110.3	-83.2998	1859.89	-85.521	1863.12	170.684	1862.3	-51.1896			3166.89	98.4397	93.0128
									1110.75	-54.6588	1861.39	75.8262	1864.62	59.2105	1863.79	168.965			3170.75	98.4484	92.9704
									1111.21	-20.0441	1862.88	85.4348	1866.11	211.663	1865.29	403.078			3174.61	98.4687	92.9378
									1111.67	-35.4294	1864.38	43.182	1867.61	262.089	1866.78	265.233			3178.46	98.4744	92.8936
									1112.12	63.2116	1865.87	39.9707	1869.1	122.542	1868.27	35.5504			3182.32	98.4625	92.8413
									1112.58	20.1734	1867.37	7.84785	1870.6	171.068	1869.77	89.9961			3186.18	98.4385	92.7959
									1113.04	-87.0915	1868.86	52.0165	1872.09	303.42	1871.26	-111.421			3190.03	98.4123	92.7604
									1113.49	17.6337	1870.36	48.0737	1873.58	239.873	1872.75	117.163			3193.89	98.4005	92.726
									1113.95	-127.641	1871.85	17.1824	1875.08	294.399	1874.24	33.746			3197.75	98.4013	92.6811
									1114.4	-26.916	1873.34	56.971	1876.57	418.751	1875.74	196.292			3201.61	98.4063	92.6335
									1114.86	-8.18085	1874.84	123.438	1878.07	225.277	1877.23	92.8749			3205.47	98.4249	92.6055
									1115.32	-119.456	1876.33	84.8069	1879.56	211.63	1878.72	231.458			3209.32	98.4521	92.5968
									1115.77	41.2695	1877.82	85.2056	1881.05	90.0824	1880.21	104.042			3213.18	98.4615	92.5868
									1116.23	-13.9954	1879.32	45.9027	1882.54	217.535	1881.7	252.625			3217.04	98.451	92.566
									1116.68	-27.2802	1880.81	63.1014	1884.03	256.688	1883.19	47.2082			3220.89	98.4387	92.5378
									1117.14	39.4549	1882.3	78.4601	1885.53	299.414	1884.68	173.792			3224.75	98.4292	92.5015
									1117.59	-15.8199	1883.79	55.7587	1887.02	431.866	1886.17	142.375			3228.61	98.4208	92.4655
									1118.05	-3.0948	1885.29	30.5159	1888.51	251.319	1887.66	302.958			3232.47	98.4154	92.4347
									1118.5	-168.37	1886.78	45.9846	1890	110.671	1889.15	163.541			3236.32	98.4152	92.3997
									1118.96	-87.6345	1888.27	77.9132	1891.49	125.124	1890.64	204.125			3240.18	98.4236	92.3703
									1119.41	-54.9193	1889.76	21.8519	1892.98	171.476	1892.13	-3.29192			3244.04	98.435	92.3479
									1119.87	-74.1842	1891.25	27.9306	1894.47	65.9288	1893.62	203.291			3247.9	98.4391	92.3106
									1120.32	-55.459	1892.74	-35.1508	1895.96	316.381	1895.11	91.8747			3251.75	98.4356	92.2634
									1120.78	-84.7238	1894.23	94.5879	1897.45	100.734	1896.6	62.458			3255.61	98.4248	92.2186
									1121.24	-45.9988	1895.72	47.4666	1898.94	-140.814	1898.08	125.079			3259.47	98.4047	92.162
									1121.69	-25.2735	1897.21	-8.34477	1900.43	-12.3611	1899.57	139.662			3263.32	98.3835	92.0923
									1122.15	77.4616	1898.7	66.1439	1901.92	195.991	1901.06	92.2457			3267.18	98.37	92.0323
									1122.6	-79.8232	1900.19	59.1326	1903.4	226.371	1902.55	210.829			3271.04	98.3644	91.9906
									1123.06	-95.0881	1901.68	-3.28579	1904.89	132.723	1904.03	-18.55			3274.9	98.3657	91.9569
									1123.51	-116.363	1903.16	-2.53789	1906.38	131.176	1905.52	152.033			3278.75	98.3697	91.9271
									1123.97	-19.6378	1904.65	73.9974	1907.87	249.628	1907	30.6543			3282.61	98.3677	91.9041
									1124.42	-86.9126	1906.14	77.7626	1909.35	309.907	1908.49	113.238			3286.47	98.3643	91.8942
									1124.88	-44.1775	1907.63	28.7579	1910.84	152.36	1909.98	149.821			3290.33	98.375	91.8971
									1125.33	94.5377	1909.12	32.0031	1912.33	228.812	1911.46	94.442			3294.18	98.3915	91.8948
									1125.79	9.27283	1910.6	44.621	1913.81	217.091	1912.95	29.0253			3298.04	98.3988	91.8885
									1126.24	153.998	1912.09	138.766	1915.3	-80.4562	1914.43	-72.3537			3301.9	98.4042	91.8998
									1126.7	32.7332	1913.57	39.4942	1916.79	285.996	1915.92	92.2296			3305.76	98.3969	91.9132
									1127.15	3.44836	1915.06	27.4294	1918.27	206.275	1917.4	208.851			3309.61	98.3627	91.9026
									1127.61	186.183	1916.55	57.5147	1919.76	158.728	1918.88	195.472			3313.47	98.3364	91.8862
									1128.06	74.9087	1918.03	17.8426	1921.24	127.107	1920.37	212.055			3317.33	98.3457	91.8954
									1128.52	237.664	1919.52	2.84785	1922.73	215.459	1921.85	78.6759			3321.19	98.3741	91.9376
									1128.97	168.359	1921	8.32575	1924.21	225.839	1923.33	-122.703			3325.04	98.3974	91.9969
									1129.43	209.094	1922.49	117.091	1925.7	98.191	1924.82	47.8803			3328.9	98.3981	92.0608
									1129.88	169.809	1923.97	12.9989	1927.18	184.57	1926.3	156.501			3332.76	98.383	92.1375
									1130.34	236.564	1925.46	41.8242	1928.66	248.949	1927.78	55.1223			3336.61	98.3795	92.2287
									1130.79	193.27	1926.94	74.4421	1930.15	-28.6984	1929.27	77.7056			3340.47	98.3975	92.3207
									1131.24	385.955	1928.42	70.43	1931.63	77.6807	1930.75	-237.773			3344.33	98.4276	92.4124
									1131.7	294.71	1929.91	61.9552	1933.11	174.06	1932.23	-129.152			3348.19	98.4525	92.5141
									1132.15	237.455	1931.39	36.2431	1934.6	82.4122	1933.71	193.469			3352.04	98.4617	92.6268
									1132.61	314.21	1932.87	26.511	1936.08	106.791	1935.19	-161.91			3355.9	98.468	92.7371
									1133.06	330.855	1934.36	54.6963	1937.56	139.17	1936.67	-1.28936			3359.76	98.4821	92.8294
									1133.52	131.631	1935.84	56.2942	1939.04	229.449	1938.15	259.332			3363.62	98.4958	92.9147
									1133.97	34.3558	1937.32	94.6321	1940.52	35.8284	1939.63	113.973			3367.47	98.5035	93.0135
									1134.42	171.071	1938.8	32.74	1942	148.207	1941.11	-51.9531			3371.33	98.5078	93.1113
									1134.88	167.806	1940.28	92.3879	1943.48	52.4864	1942.59	-67.8796			3375.19	98.4981	93.1927
									1135.33	12.5313	1941.77	-14.7068	1944.96	-63.1346	1944.07	98.194			3379.05	98.4765	93.2738
									1135.79	-46.7336	1943.25	90.4111	1946.45	61.218	1945.55	-49.7324			3382.9	98.477	93.3725
									1136.24	95.9816	1944.73	32.029	1947.93	277.597	1947.03	6.34118			3386.76	98.5055	93.4809
									1136.7	6.71673	1946.21	114.837	1949.41	85.976	1948.51	180.415			3390.62	98.5363	93.5753
									1137.15	9.44194	1947.69	52.3348	1950.89	14.2551	1949.99	-141.512			3394.47	98.5651	93.6604
									1137.6	-25.8428	1949.17	70.6427	1952.36	18.5606	1951.46	-125.424			3398.33	98.5895	93.7468
									1138.06	14.8923	1950.65	38.2106	1953.84	24.9396	1952.94	154.65			3402.19	98.5977	93.812
									1138.51	-152.383	1952.13	75.3285	1955.32	-212.781	1954.42	-57.2765			3406.05	98.5966	93.855
									1138.97	-39.6574	1953.6	174.099	1956.8	5.59769	1955.89	200.811			3409.91	98.6052	93.9192
									1139.42	-10.9322	1955.08	98.8469	1958.28	95.9767	1957.37	130.885			3413.76	98.6319	94.0181
									1139.87	-48.207	1956.56	-16.5852	1959.76	-187.744	1958.85	-37.0414			3417.62	98.6654	94.1139
									1140.33	74.5181	1958.04	77.6245	1961.23	58.5613	1960.33	23.0322			3421.48	98.6929	94.1867
									1140.78	-98.7567	1959.52	36.3614	1962.71	64.9783	1961.8	231.12			3425.33	98.7103	94.2469
									1141.24	88.186	1961	79.5883	1964.19	237.436	1963.28	-62.8063			3429.19	98.7095	94.3094
									1141.69	27.1339	1962.47	66.142	1965.67	53.993	1964.75	237.282			3433.05	98.6973	94.3879
									1142.14	-55.9283	1963.95	16.5489	1967.14	112.376	1966.23	15.3552			3436.91	98.701	94.4762
									1142.6	21.0343	1965.43	168.026	1968.62	218.933	1967.7	223.443			3440.76	98.7273	94.5704
									1143.05	75.9822	1966.9	141.06	1970.09	193.416	1969.18	-59.0832			3444.62	98.7589	94.6673
									1143.5	26.92	1968.38	71.7665	1971.57	57.8731	1970.65	-80.1953			3448.48	98.778	94.7415
									1143.96	11.8826	1969.86	64.9433	1973.04	-87.6443	1972.13	269.178			3452.34	98.787	94.7942
									1144.41	142.83	1971.33	126.207	1974.52	256.913	1973.6	103.866			3456.19	98.8072	94.8533
									1144.86	-66.2317	1972.81	115.554	1975.99	11.2958	1975.07	56.7542			3460.05	98.831	94.925
									1145.32	38.7309	1974.28	59.5477	1977.47	-60.1469	1976.55	-264.972			3463.91	98.839	95.0045
									1145.77	63.6787	1975.76	36.9046	1978.94	166.336	1978.02	-31.3843			3467.76	98.8508	95.0837
									1146.22	52.6165	1977.23	59.6183	1980.42	108.793	1979.49	284.004			3471.62	98.8801	95.1527
									1146.68	69.5792	1978.71	93.1952	1981.89	133.276	1980.96	106.392			3475.48	98.9094	95.2227
									1147.13	32.527	1980.18	21.3789	1983.37	265.833	1982.44	42.1652			3479.34	98.9285	95.2994
									1147.58	105.465	1981.65	17.6427	1984.84	-99.7841	1983.91	286.653			3483.2	98.946	95.3752
									1148.04	66.4275	1983.13	106.21	1986.31	30.6986	1985.38	110.141			3487.05	98.9734	95.4611
									1148.49	35.3753	1984.6	52.5533	1987.78	151.081	1986.85	125.929			3490.91	98.9958	95.5451
									1148.95	12.338	1986.07	95.547	1989.26	145.639	1988.32	86.817			3494.77	98.9918	95.5975
									1149.4	125.276	1987.55	27.3039	1990.73	274.121	1989.79	129.505			3498.62	98.978	95.6437
									1149.85	-51.7764	1989.02	4.15766	1992.2	174.504	1991.26	87.2929			3502.48	98.9846	95.7228
									1150.3	81.1714	1990.49	80.644	1993.67	146.987	1992.73	129.481			3506.34	99.0202	95.825
									1150.76	-23.8759	1991.96	58.1264	1995.14	55.4692	1994.2	242.269			3510.2	99.0711	95.928
									1151.21	179.072	1993.43	5.92886	1996.61	77.8519	1995.67	223.057			3514.05	99.1147	96.0132
									1151.66	132.02	1994.9	102.841	1998.08	400.335	1997.14	132.645			3517.91	99.1396	96.0621
									1152.12	90.9724	1996.38	-11.2994	1999.55	-21.1828	1998.61	431.033			3521.77	99.1576	96.1055
									1152.57	11.9202	1997.85	15.473	2001.02	61.1999	2000.08	79.5206			3525.62	99.1844	96.1845
									1153.02	-1.13199	1999.32	7.50549	2002.5	-80.2427	2001.55	347.009			3529.48	99.2088	96.271
									1153.47	95.8058	2000.79	70.558	2003.97	98.2399	2003.02	64.9965			3533.34	99.2279	96.3387
									1153.93	168.768	2002.26	35.7404	2005.43	280.548	2004.49	289.484			3537.2	99.2562	96.4061
									1154.38	113.716	2003.73	78.9429	2006.9	265.031	2005.95	159.987			3541.05	99.2718	96.4759
									1154.83	-7.33589	2005.2	32.9953	2008.37	191.413	2007.42	180.275			3544.91	99.2637	96.5415
									1155.29	63.6168	2006.67	34.7678	2009.84	263.896	2008.89	136.463			3548.77	99.2737	96.6164
									1155.74	102.565	2008.13	132.223	2011.31	166.379	2010.36	291.651			3552.63	99.3131	96.7015
									1156.19	-70.4876	2009.6	76.2759	2012.78	90.7612	2011.82	266.253			3556.48	99.3448	96.7785
									1156.64	144.45	2011.07	47.3283	2014.25	237.244	2013.29	93.9409			3560.34	99.3418	96.8423
									1157.1	85.4129	2012.54	121.181	2015.71	79.6518	2014.76	176.629			3564.2	99.3059	96.896
									1157.55	242.361	2014.01	105.483	2017.18	28.0345	2016.22	216.631			3568.06	99.2888	96.9496
									1158	215.309	2015.47	50.7588	2018.65	282.517	2017.69	179.719			3571.91	99.3248	97.0174
									1158.46	74.2612	2016.94	111.561	2020.11	88.9251	2019.15	145.921			3575.77	99.3705	97.0899
									1158.91	93.209	2018.41	119.064	2021.58	-2.69225	2020.62	311.809			3579.63	99.4047	97.1593
									1159.36	190.147	2019.88	79.5262	2023.04	101.716	2022.08	399.812			3583.49	99.4319	97.2262
									1159.81	69.0946	2021.34	-12.5582	2024.51	140.198	2023.55	14.5996			3587.34	99.4477	97.2887
									1160.26	176.042	2022.81	50.3943	2025.98	272.581	2025.01	166.402			3591.2	99.4609	97.354
									1160.72	155.005	2024.27	45.3999	2027.44	298.989	2026.48	214.59			3595.06	99.4719	97.4228
									1161.17	73.9429	2025.74	63.3224	2028.91	223.372	2027.94	120.692			3598.91	99.4822	97.4881
									1161.62	126.891	2027.2	1.89801	2030.37	185.78	2029.4	124.495			3602.77	99.4925	97.5469
									1162.07	145.839	2028.67	33.5505	2031.84	212.262	2030.87	182.582			3606.63	99.4819	97.5889
									1162.53	144.791	2030.13	60.2261	2033.3	60.5702	2032.33	323.785			3610.49	99.4623	97.6147
									1162.98	195.739	2031.6	3.43855	2034.76	-97.0218	2033.79	296.587			3614.34	99.462	97.6487
									1163.43	134.687	2033.06	108.514	2036.23	33.4608	2035.26	133.875			3618.2	99.4762	97.7049
									1163.88	155.635	2034.53	-1.24336	2037.69	361.769	2036.72	231.777			3622.06	99.4956	97.7598
									1164.33	148.572	2035.99	59.0023	2039.16	318.251	2038.18	104.38			3625.92	99.5082	97.789
									1164.79	167.535	2037.45	8.52791	2040.62	-61.3406	2039.64	128.282			3629.77	99.5249	97.8231
									1165.24	116.483	2038.92	78.2133	2042.08	102.967	2041.1	401.784			3633.63	99.5648	97.8949
									1165.69	177.421	2040.38	54.6243	2043.54	263.375	2042.56	273.287			3637.49	99.5982	97.9618
									1166.14	82.3686	2041.84	21.8953	2045.01	11.858	2044.02	243.789			3641.35	99.5981	97.9933
									1166.59	203.316	2043.31	54.8674	2046.47	66.1659	2045.48	98.3913			3645.2	99.5597	98.0115
									1167.05	284.259	2044.77	41.2884	2047.93	166.574	2046.95	198.779			3649.06	99.5095	98.0421
									1167.5	215.217	2046.23	24.7793	2049.39	220.882	2048.4	285.396			3652.92	99.5144	98.0806
									1167.95	116.165	2047.69	39.6903	2050.85	81.2898	2049.87	449.484			3656.78	99.5749	98.1318
									1168.4	-2.8975	2049.15	78.9413	2052.31	215.698	2051.32	223.501			3660.63	99.638	98.2022
									1168.85	232.05	2050.61	-1.21772	2053.77	232.006	2052.78	225.903			3664.49	99.6635	98.2552
									1169.31	43.013	2052.07	74.8433	2055.23	-61.5864	2054.24	261.005			3668.35	99.6394	98.2594
									1169.76	213.961	2053.54	132.345	2056.69	208.822	2055.7	263.907			3672.2	99.5898	98.2407
									1170.21	82.8986	2055	44.0563	2058.15	199.13	2057.16	271.01			3676.06	99.5789	98.2544
									1170.66	21.8464	2056.46	44.2773	2059.61	149.537	2058.62	223.612			3679.92	99.6245	98.2952
									1171.11	216.794	2057.92	109.898	2061.07	297.945	2060.08	86.1144			3683.78	99.6456	98.3234
									1171.56	81.7321	2059.37	104.608	2062.53	116.253	2061.53	184.331			3687.64	99.6143	98.3415
									1172.01	162.68	2060.83	66.8791	2063.99	62.6613	2062.99	210.533			3691.49	99.6193	98.3888
									1172.46	151.628	2062.29	103.43	2065.45	-76.9307	2064.45	243.236			3695.35	99.6744	98.459
									1172.92	170.58	2063.75	69.3611	2066.9	-114.697	2065.9	144.052			3699.21	99.6905	98.5083
									1173.37	171.528	2065.21	142.892	2068.36	-72.2895	2067.36	43.8548			3703.06	99.6518	98.519
									1173.82	328.506	2066.67	109.483	2069.82	-39.9816	2068.82	171.857			3706.92	99.6007	98.4976
									1174.27	121.414	2068.13	32.154	2071.28	-125.574	2070.27	83.9738			3710.78	99.5952	98.4806
									1174.72	20.3616	2069.58	71.1539	2072.73	28.7596	2071.73	277.676			3714.64	99.6379	98.4946
									1175.17	89.3094	2071.04	72.5549	2074.19	-12.9324	2073.18	114.593			3718.49	99.6457	98.5207
									1175.62	240.247	2072.5	98.7559	2075.65	134.953	2074.64	250.295			3722.35	99.6115	98.5513
									1176.08	225.21	2073.95	50.7958	2077.1	83.2313	2076.09	181.312			3726.21	99.5971	98.5823
									1176.53	110.158	2075.41	103.357	2078.56	275.608	2077.55	243.014			3730.07	99.5957	98.6
									1176.98	421.096	2076.87	99.5477	2080.01	-0.11428	2079	276.631			3733.92	99.5767	98.6114
									1177.43	178.043	2078.32	45.8276	2081.47	124.362	2080.46	126.033			3737.78	99.5758	98.6139
									1177.88	333.031	2079.78	84.3586	2082.93	278.739	2081.91	140.639			3741.64	99.5827	98.5852
									1178.33	153.939	2081.23	16.9485	2084.38	87.0166	2083.36	224.241			3745.49	99.552	98.5421
									1178.78	140.877	2082.69	54.0194	2085.83	185.295	2084.82	301.672			3749.35	99.523	98.539
									1179.23	203.825	2084.14	73.6193	2087.29	199.671	2086.27	291.374			3753.21	99.5443	98.5763
									1179.68	138.772	2085.6	27.9803	2088.74	379.949	2087.72	223.476			3757.07	99.5991	98.6312
									1180.13	123.71	2087.05	39.9602	2090.2	124.325	2089.18	178.808			3760.92	99.6645	98.7011
									1180.58	186.658	2088.51	64.7712	2091.65	80.6034	2090.63	87.7102			3764.78	99.7052	98.7424
									1181.04	219.621	2089.96	134.511	2093.1	-3.11863	2092.08	-10.4878			3768.64	99.7138	98.7411
									1181.49	152.569	2091.41	84.1109	2094.55	313.059	2093.53	186.214			3772.5	99.7228	98.7568
									1181.94	133.506	2092.87	138.092	2096.01	109.536	2094.98	206.216			3776.35	99.7277	98.7946
									1182.39	86.4542	2094.32	49.1218	2097.46	157.814	2096.43	275.418			3780.21	99.7207	98.8072
									1182.84	149.402	2095.77	16.2217	2098.91	83.9917	2097.88	248.52			3784.07	99.7341	98.8022
									1183.29	118.34	2097.23	69.7826	2100.36	-127.73	2099.33	117.022			3787.93	99.7711	98.8193
									1183.74	155.288	2098.68	51.6225	2101.82	-3.25384	2100.79	190.854			3791.78	99.7802	98.8549
									1184.19	122.235	2100.13	113.172	2103.27	174.924	2102.24	88.4562			3795.64	99.7266	98.8726
									1184.64	95.1733	2101.58	76.8623	2104.72	171.202	2103.69	200.558			3799.5	99.6562	98.8655
									1185.09	238.121	2103.03	17.5821	2106.17	109.48	2105.13	21.3306			3803.36	99.6603	98.8733
									1185.54	233.069	2104.48	82.472	2107.62	49.6581	2106.58	93.8327			3807.21	99.7279	98.9058
									1185.99	176.007	2105.94	125.323	2109.07	201.936	2108.03	130.835			3811.07	99.77	98.9374
									1186.44	214.955	2107.39	62.5029	2110.52	94.114	2109.48	232.437			3814.93	99.7538	98.9598
									1186.89	157.902	2108.84	20.1728	2111.97	156.392	2110.93	189.639			3818.78	99.7147	98.9709
									1187.34	136.85	2110.29	111.073	2113.42	-149.33	2112.38	161.541			3822.64	99.7095	98.9829
									1187.79	217.788	2111.74	58.4225	2114.87	-223.152	2113.83	346.743			3826.5	99.7282	99.017
									1188.24	134.736	2113.18	82.5013	2116.32	-112.874	2115.27	-3.68475			3830.36	99.7312	99.066
									1188.69	217.684	2114.63	16.2112	2117.77	85.4039	2116.7	127.858			3834.21	99.7061	99.0933
									1189.14	174.621	2116.08	66.831	2119.22	-72.4181	2118.16	-125.51			3838.07	99.6767	99.0739
									1189.59	51.5693	2117.53	95.4709	2120.66	29.6614	2119.61	91.2917			3841.93	99.6869	99.0519
									1190.05	202.532	2118.98	-58.2992	2122.11	131.939	2121.06	143.994			3845.79	99.7148	99.0682
									1190.5	147.47	2120.43	73.8807	2123.56	-13.8827	2122.52	92.6255			3849.64	99.706	99.1015
									1190.95	242.418	2121.88	-35.1694	2125.01	26.3953	2123.97	189.328			3853.5	99.6798	99.1335
									1191.39	179.351	2123.32	141.099	2126.45	182.475	2125.42	-65.8705			3857.36	99.7103	99.1681
									1191.84	160.298	2124.77	65.7992	2127.9	-143.347	2126.87	132.832			3861.22	99.75	99.1977
									1192.29	237.236	2126.22	87.6391	2129.35	18.9308	2128.32	-28.4664			3865.07	99.7372	99.2056
									1192.74	202.184	2127.66	71.4479	2130.79	112.91	2129.78	-47.7347			3868.93	99.7126	99.2048
									1193.2	171.147	2129.11	-25.6823	2132.24	215.188	2131.23	208.967			3872.79	99.7239	99.2349
									1193.65	200.084	2130.56	41.3184	2133.68	17.2677	2132.68	79.6694			3876.64	99.7369	99.2801
									1194.09	105.017	2132	6.9297	2135.13	93.4457	2134.13	76.3715			3880.5	99.7291	99.2875
									1194.54	87.9652	2133.45	74.9695	2136.57	59.5252	2135.58	189.174			3884.36	99.7244	99.266
									1194.99	134.903	2134.89	108.131	2138.02	35.8032	2137.03	55.8756			3888.22	99.7545	99.2815
									1195.44	75.8509	2136.34	66.8007	2139.46	81.7827	2138.48	326.578			3892.07	99.8186	99.3391
									1195.89	112.799	2137.78	18.4621	2140.91	50.0607	2139.93	-96.7203			3895.93	99.8493	99.3862
									1196.34	187.737	2139.23	61.8419	2142.35	54.1402	2141.38	-63.9183			3899.79	99.8004	99.4051
									1196.79	156.684	2140.67	125.563	2143.8	148.318	2142.83	-11.2163			3903.65	99.76	99.4156
									1197.24	31.6321	2142.12	103.103	2145.24	92.3977	2144.28	130.814			3907.5	99.8123	99.4458
									1197.69	150.57	2143.56	120.054	2146.68	-59.5228	2145.73	125.36			3911.36	99.8717	99.4884
									1198.14	141.518	2145.01	76.6742	2148.13	-129.345	2147.17	-395.95			3915.22	99.8711	99.5105
									1198.59	194.466	2146.45	32.1356	2149.57	69.4506	2148.62	192.595			3919.08	99.8447	99.5171
									1199.04	219.413	2147.89	49.5669	2151.01	65.4257	2150.07	53.1414			3922.93	99.8369	99.5414
									1199.49	94.3512	2149.33	64.1683	2152.45	149.501	2151.52	371.687			3926.79	99.8428	99.578
									1199.94	31.2991	2150.78	70.2881	2153.9	93.7604	2152.96	26.377			3930.65	99.8525	99.6046
									1200.39	88.2469	2152.22	69.9794	2155.34	321.736	2154.41	36.9229			3934.51	99.8647	99.6147
									1200.84	201.185	2153.66	41.4808	2156.78	163.811	2155.86	239.469			3938.36	99.8795	99.6208
									1201.29	110.132	2155.1	55.1821	2158.22	251.886	2157.3	-1.94153			3942.22	99.891	99.6432
									1201.74	71.0803	2156.54	-5.76652	2159.66	209.861	2158.75	56.7043			3946.08	99.8857	99.681
									1202.18	206.003	2157.99	70.7133	2161.1	127.936	2160.2	15.2502			3949.93	99.8772	99.7225
									1202.63	132.951	2159.43	65.6946	2162.54	232.011	2161.64	295.84			3953.79	99.8955	99.7657
									1203.08	37.8989	2160.87	103.456	2163.98	-34.0138	2163.09	154.486			3957.65	99.9203	99.7905
									1203.53	140.837	2162.31	87.8473	2165.42	2.06134	2164.53	45.0755			3961.51	99.9251	99.7941
									1203.98	11.7846	2163.75	51.0887	2166.86	-9.86354	2165.98	135.621			3965.36	99.9293	99.8103
									1204.43	8.73238	2165.19	10.58	2168.3	-37.8884	2167.42	244.211			3969.22	99.9305	99.8305
									1204.88	99.6802	2166.63	95.9614	2169.74	288.187	2168.87	190.857			3973.08	99.9139	99.8405
									1205.33	68.618	2168.07	72.1727	2171.18	-27.8382	2170.31	-16.5532			3976.94	99.9048	99.8744
									1205.78	55.5658	2169.51	74.1441	2172.62	236.237	2171.75	38.0365			3980.79	99.9192	99.9332
									1206.23	14.5137	2170.95	64.9754	2174.06	226.312	2173.2	196.582			3984.65	99.9391	99.9728
									1206.68	81.4515	2172.39	-19.8132	2175.5	48.2871	2174.64	215.272			3988.51	99.9455	99.9782
									1207.12	66.3844	2173.82	101.91	2176.93	136.178	2176.09	121.818			3992.37	99.951	99.9837
									1207.57	53.3323	2175.26	24.141	2178.37	98.2528	2177.53	130.408
									1208.02	-23.7199	2176.7	74.9423	2179.81	248.228	2178.97	434.997
									1208.47	71.2179	2178.14	76.9937	2181.24	-145.882	2180.41	199.687
									1208.92	-47.8343	2179.57	70.9378	2182.68	18.1936	2181.86	276.233
									1209.37	13.1135	2181.01	71.6525	2184.12	244.169	2183.3	176.823
									1209.82	24.0513	2182.45	47.3372	2185.55	194.059	2184.74	217.412
									1210.26	-101.016	2183.88	49.6781	2186.99	138.134	2186.18	68.1021
									1210.71	-50.0679	2185.32	102.323	2188.43	284.11	2187.62	26.6918
									1211.16	-43.13	2186.76	52.2875	2189.86	-23.9999	2189.06	197.282
									1211.61	95.8178	2188.19	-6.06164	2191.3	121.975	2190.5	277.971
									1212.06	34.7656	2189.63	25.103	2192.73	69.8657	2191.94	42.5609
									1212.51	151.703	2191.06	159.764	2194.17	269.941	2193.38	237.151
									1212.96	-17.3488	2192.5	113.519	2195.6	239.731	2194.82	141.74
									1213.4	67.5842	2193.93	65.3295	2197.03	-158.378	2196.26	338.43
									1213.85	54.522	2195.37	52.4742	2198.47	-52.3029	2197.7	233.02
									1214.3	-36.5302	2196.8	117.075	2199.9	127.488	2199.14	-64.3905
									1214.75	-7.58235	2198.23	157.016	2201.34	-88.4372	2200.58	300.199
									1215.2	7.36546	2199.67	4.47074	2202.77	207.453	2202.02	-39.1111
									1215.65	60.3033	2201.1	164.662	2204.2	137.244	2203.45	-22.4776
									1216.09	27.2363	2202.54	71.4663	2205.63	115.134	2204.89	234.112
									1216.54	66.1841	2203.97	41.8672	2207.07	-108.79	2206.33	304.702
									1216.99	-24.8781	2205.4	66.3281	2208.5	171	2207.77	205.392
									1217.44	-131.93	2206.83	115.259	2209.93	366.891	2209.2	204.025
									1217.89	41.0175	2208.26	88.9399	2211.36	358.681	2210.64	66.6148
									1218.33	-50.0595	2209.7	94.2646	2212.79	240.572	2212.08	299.205
									1218.78	82.8883	2211.13	121.266	2214.22	74.4624	2213.51	47.938
									1219.23	-156.164	2212.56	135.796	2215.65	-39.7471	2214.95	204.528
									1219.68	-49.2261	2213.99	25.8774	2217.08	86.1435	2216.38	159.161
									1220.13	-62.2782	2215.42	51.8183	2218.51	214.034	2217.82	233.751
									1220.57	98.6548	2216.85	83.4492	2219.94	59.8246	2219.25	34.4845
									1221.02	-56.3974	2218.28	85.7601	2221.37	197.715	2220.69	121.074
									1221.47	-23.4596	2219.71	25.281	2222.8	-70.3942	2222.12	347.708
									1221.92	-4.5118	2221.14	-14.9081	2224.23	145.396	2223.56	228.397
									1222.36	-95.5788	2222.57	-8.12721	2225.66	227.187	2224.99	123.031
									1222.81	11.359	2224	88.0337	2227.09	294.677	2226.43	211.621
									1223.26	30.3068	2225.43	130.645	2228.52	236.268	2227.86	496.254
									1223.71	-14.7454	2226.86	107.963	2229.95	-110.341	2229.29	238.988
									1224.15	-79.8224	2228.29	41.1061	2231.37	259.065	2230.73	155.577
									1224.6	9.12542	2229.71	115.277	2232.8	453.155	2232.16	-37.789
									1225.05	-69.9268	2231.14	45.5502	2234.23	51.0457	2233.59	48.8446
									1225.5	-116.989	2232.57	60.0529	2235.66	312.198	2235.03	45.5343
									1225.94	-14.056	2234	102.076	2237.08	265.239	2236.46	222.168
									1226.39	114.892	2235.42	126.117	2238.51	262.076	2237.89	243.342
									1226.84	-78.1603	2236.85	20.9797	2239.94	67.8123	2239.32	45.4642
									1227.29	56.7775	2238.28	-7.73758	2241.36	-84.8465	2240.75	47.6863
									1227.73	-94.2895	2239.7	71.9338	2242.79	96.59	2242.18	227.808
									1228.18	-141.342	2241.13	104.447	2244.21	73.4312	2243.61	-58.0696
									1228.63	41.5961	2242.55	83.7779	2245.64	213.668	2245.05	96.089
									1229.08	-13.4561	2243.98	118.101	2247.06	118.209	2246.47	218.275
									1229.52	17.4769	2245.41	59.6933	2248.49	-47.3546	2247.9	112.397
									1229.97	-47.5853	2246.83	76.6947	2249.91	173.887	2249.34	178.555
									1230.42	-36.6375	2248.26	107.057	2251.34	52.0231	2250.76	172.641
									1230.86	-79.7045	2249.68	0.99876	2252.76	24.0643	2252.19	444.863
									1231.31	-2.75669	2251.1	-8.20987	2254.18	15.5055	2253.62	138.985
									1231.76	-11.8189	2252.53	18.7328	2255.61	68.342	2255.05	139.107
									1232.2	103.114	2253.95	1.36421	2257.03	-4.71681	2256.48	129.329
									1232.65	-1.93808	2255.38	-11.1731	2258.45	73.6244	2257.91	305.451
									1233.1	-1.00026	2256.8	1.24287	2259.87	-126.334	2259.34	465.573
									1233.54	-68.0673	2258.22	50.6771	2261.3	171.802	2260.76	397.659
									1233.99	40.8805	2259.64	-11.1988	2262.72	94.7432	2262.19	297.881
									1234.44	71.8183	2261.07	12.6257	2264.14	-70.9156	2263.62	122.003
									1234.89	-55.2338	2262.49	54.0699	2265.56	39.9256	2265.04	222.088
									1235.33	-2.30086	2263.91	52.2941	2266.98	-99.3332	2266.47	226.21
									1235.78	2.63696	2265.33	17.4983	2268.41	-78.6967	2267.9	118.432
									1236.23	-6.41522	2266.75	65.7125	2269.83	-60.0555	2269.32	288.518
									1236.67	66.5178	2268.18	73.1269	2271.25	0.78565	2270.75	530.64
									1237.12	-46.5344	2269.6	50.5511	2272.67	16.3268	2272.18	270.762
									1237.57	-55.5966	2271.02	75.1653	2274.09	-10.832	2273.6	344.948
									1238.01	-148.664	2272.44	81.7495	2275.51	35.2092	2275.03	377.07
									1238.46	-7.71582	2273.86	63.2437	2276.93	-87.8496	2276.45	375.155
									1238.9	107.207	2275.28	42.4678	2278.35	-87.9085	2277.88	293.277
									1239.35	-33.845	2276.7	61.612	2279.76	18.0373	2279.3	89.4627
									1239.8	133.103	2278.11	33.4259	2281.18	-91.3215	2280.72	95.5483
									1240.24	-47.9742	2279.53	-19.8299	2282.6	-4.08032	2282.15	95.6703
									1240.69	90.9736	2280.95	-22.1157	2284.02	-61.7391	2283.57	133.756
									1241.14	7.9214	2282.37	8.43844	2285.44	-63.798	2285	201.978
									1241.58	0.84438	2283.79	33.2226	2286.86	1.44321	2286.42	214.063
									1242.03	-48.2078	2285.21	105.917	2288.27	-112.411	2287.84	318.149
									1242.47	-61.2748	2286.62	86.0107	2289.69	17.5302	2289.26	156.335
									1242.92	-10.327	2288.04	14.1649	2291.11	-31.1286	2290.68	-67.5799
									1243.37	20.6108	2289.46	27.659	2292.52	88.4172	2292.11	86.5421
									1243.81	63.5438	2290.88	55.2032	2293.94	21.0584	2293.53	118.628
									1244.26	-1.5084	2292.29	35.9271	2295.36	-63.9005	2294.95	244.813
									1244.71	29.4294	2293.71	-3.19873	2296.77	-12.4547	2296.37	306.899
									1245.15	86.3624	2295.13	65.0455	2298.19	-5.11348	2297.79	14.9843
									1245.6	21.3102	2296.54	84.2893	2299.6	23.6323	2299.21	87.0698
									1246.04	20.2332	2297.96	41.5035	2301.02	-231.326	2300.63	67.2554
									1246.49	155.181	2299.37	10.2174	2302.43	16.9193	2302.05	15.3409
									1246.93	90.114	2300.79	26.7416	2303.85	27.8361	2303.47	133.426
									1247.38	9.0518	2302.2	-0.13458	2305.26	84.7664	2304.89	75.512
									1247.83	116	2303.62	43.1996	2306.68	21.2345	2306.31	445.698
									1248.27	-49.0674	2305.03	54.2635	2308.09	49.9648	2307.73	319.783
									1248.72	89.8804	2306.45	11.4977	2309.5	122.295	2309.15	215.869
									1249.16	166.803	2307.86	-21.2785	2310.92	185.663	2310.57	31.9541
									1249.61	157.751	2309.27	-48.4546	2312.33	160.394	2311.99	70.1397
									1250.05	42.6842	2310.69	-52.7304	2313.74	126.624	2313.41	2.22523
									1250.5	207.622	2312.1	-31.1565	2315.15	55.2542	2314.82	142.274
									1250.95	36.5698	2313.51	-3.38268	2316.57	171.522	2316.24	452.46
									1251.39	69.5028	2314.92	-5.23882	2317.98	64.1526	2317.66	252.545
									1251.84	130.441	2316.34	3.73537	2319.39	155.283	2319.08	334.631
									1252.28	81.3736	2317.75	20.0192	2320.8	100.813	2320.49	81.996
									1252.73	264.321	2319.16	-31.6369	2322.21	150.544	2321.91	359.255
									1253.17	189.244	2320.57	-40.703	2323.63	176.512	2323.33	180.414
									1253.62	166.192	2321.98	51.4008	2325.04	85.1419	2324.74	279.656
									1254.06	191.125	2323.39	98.2747	2326.45	97.4722	2326.16	330.815
									1254.51	81.6363	2324.81	67.6489	2327.86	115.903	2327.57	348.157
									1254.95	159.873	2326.22	12.4621	2329.27	106.033	2328.99	57.3163
									1255.4	-0.06351	2327.63	-27.2685	2330.68	95.1631	2330.4	120.558
									1255.84	176.183	2329.04	27.191	2332.08	-52.2444	2331.82	199.717
									1256.29	72.2367	2330.45	40.4605	2333.49	-33.9141	2333.23	173.059
									1256.73	188.483	2331.85	27.9489	2334.9	97.1162	2334.65	220.218
									1257.18	148.547	2333.26	18.6584	2336.31	46.1466	2336.06	85.4601
									1257.62	226.793	2334.67	43.5179	2337.72	73.4769	2337.48	504.619
									1258.07	182.847	2336.08	30.3374	2339.13	5.10717	2338.89	-78.0389
									1258.51	171.094	2337.49	31.1369	2340.54	19.8375	2340.3	-28.797
									1258.96	115.157	2338.9	35.2964	2341.94	-3.27003	2341.72	74.3621
									1259.4	235.394	2340.31	32.5559	2343.35	-29.9397	2343.13	133.604
									1259.85	43.4577	2341.71	32.9743	2344.76	4.79058	2344.54	42.9458
									1260.29	99.7041	2343.12	40.9238	2346.17	17.2209	2345.95	230.188
									1260.74	141.758	2344.53	32.3133	2347.57	-7.58661	2347.36	161.429
									1261.18	180.004	2345.94	71.0428	2348.98	-21.4563	2348.78	-167.311
									1261.63	148.068	2347.34	39.5612	2350.39	-11.626	2350.19	37.9305
									1262.07	248.305	2348.75	61.0107	2351.79	103.367	2351.6	11.1723
									1262.52	58.3684	2350.16	-7.92983	2353.2	108.097	2353.01	206.414
									1262.96	74.6148	2351.56	15.3986	2354.6	32.6893	2354.42	85.756
									1263.41	206.669	2352.97	45.4981	2356.01	30.6196	2355.83	122.998
									1263.85	148.915	2354.37	60.8265	2357.41	-13.1879	2357.24	354.24
									1264.29	215.161	2355.78	30.646	2358.82	-40.7576	2358.65	209.482
									1264.74	61.2253	2357.18	78.6844	2360.22	9.03492	2360.06	132.823
									1265.18	17.4617	2358.59	103.814	2361.62	100.327	2361.47	48.0652
									1265.63	171.526	2359.99	59.8923	2363.03	123.858	2362.88	117.307
									1266.07	57.7719	2361.4	114.532	2364.43	-56.3498	2364.29	154.549
									1266.52	203.836	2362.8	46.9303	2365.84	-121.519	2365.7	271.891
									1266.96	116.072	2364.2	10.1987	2366.6	-52.2464	2367.11	339.133
									1267.4	152.319	2364.92	72.865	2368.01	14.2839	2368.51	204.457
									1267.85	140.372	2366.33	-53.4955	2369.41	-29.9743	2369.92	29.6989
									1268.29	154.619	2367.73	8.98293	2370.82	88.0355	2371.33	171.041
									1268.74	272.703	2369.14	7.72242	2372.23	133.945	2372.74	186.283
									1269.18	180.969	2370.55	115.162	2373.64	-62.0449	2374.15	217.524
									1269.63	120.983	2371.95	10.4603	2375.05	81.9649	2375.55	214.849
									1270.07	159.219	2373.36	74.0598	2376.46	99.9747	2376.96	158.191
									1270.51	101.476	2374.76	21.5638	2377.86	69.8221	2378.37	87.4326
									1270.96	11.5295	2376.17	71.0195	2379.27	-0.16814	2379.77	92.7571
									1271.4	103.736	2377.57	-77.5294	2380.68	-68.1583	2381.18	156.099
									1271.85	51.8398	2378.98	177.486	2382.08	-20.311	2382.58	157.423
									1272.29	48.0762	2380.38	96.8773	2383.49	-54.3012	2383.99	426.665
									1272.73	82.3526	2381.79	88.0129	2384.9	145.709	2385.39	227.99
									1273.18	108.336	2383.19	61.574	2386.3	175.656	2386.8	177.332
									1273.62	-7.37718	2384.59	87.1651	2387.71	-28.4342	2388.2	-91.3438
									1274.07	76.6867	2386	44.0608	2389.11	17.5131	2389.61	109.898
									1274.51	-63.0669	2387.4	34.4319	2390.52	95.5229	2391.01	233.223
									1274.95	89.2195	2388.81	40.0475	2391.93	67.5327	2392.42	-43.4356
									1275.4	-34.7667	2390.21	110.589	2393.33	83.38	2393.82	261.889
									1275.84	53.4697	2391.61	25.8397	2394.73	113.327	2395.22	285.213
									1276.28	-82.2739	2393.01	76.1809	2396.14	15.3372	2396.63	-57.5447
									1276.73	-93.9277	2394.41	97.592	2397.54	-4.71551	2398.03	27.8798
									1277.17	47.4145	2395.82	11.4576	2398.95	225.194	2399.43	-24.7957
									1277.62	34.8417	2397.22	119.649	2400.35	69.1416	2400.83	214.529
									1278.06	-39.7661	2398.62	8.94981	2401.75	-32.911	2402.24	-0.2293
									1278.5	-100.384	2400.02	102.391	2403.16	51.0988	2403.64	35.1952
									1278.95	-14.9766	2401.42	117.892	2404.56	156.946	2405.04	196.52
									1279.39	-13.6044	2402.82	166.023	2405.96	-45.1066	2406.44	153.844
									1279.83	-32.2223	2404.22	147.924	2407.36	166.841	2407.84	-88.8312
									1280.28	67.205	2405.62	-5.33462	2408.77	-59.2494	2409.24	186.593
									1280.72	68.6072	2407.02	-7.76351	2410.17	46.6979	2410.64	155.918
									1281.16	79.9094	2408.42	7.06761	2411.57	-15.3548	2412.04	209.242
									1281.6	-112.678	2409.82	29.7146	2412.97	120.593	2413.44	-103.333
									1282.05	90.7388	2411.22	135.693	2414.37	322.44	2414.84	69.9914
									1282.49	-3.89904	2412.62	112.742	2415.77	0.38721	2416.24	213.316
									1282.93	95.4432	2414.02	71.771	2417.17	-7.66546	2417.64	216.64
									1283.38	-55.1096	2415.41	137.207	2418.57	172.282	2419.04	104.065
									1283.82	-7.73743	2416.81	108.016	2419.97	144.129	2420.44	-228.611
									1284.26	21.6748	2418.21	48.3143	2421.37	206.077	2421.84	162.714
									1284.71	245.002	2419.61	107.563	2422.77	26.0238	2423.24	-69.9615
									1285.15	-37.5758	2421.01	-18.4581	2424.17	27.9712	2424.63	73.5457
									1285.59	55.8064	2422.4	-18.9524	2425.57	99.8185	2426.03	-95.1298
									1286.03	59.2086	2423.8	126.816	2426.97	-4.23417	2427.43	76.1947
									1286.48	110.636	2425.19	44.3722	2428.37	191.713	2428.83	-84.4807
									1286.92	33.938	2426.59	106.421	2429.76	129.598	2430.23	-213.056
									1287.36	229.34	2427.99	2.53974	2431.16	59.4453	2431.62	-37.649
									1287.81	50.7674	2429.38	21.9155	2432.56	65.3927	2433.02	245.676
									1288.25	76.1696	2430.78	67.6243	2433.96	-24.66	2434.41	-0.91729
									1288.69	115.472	2432.17	80.98	2435.35	61.1248	2435.81	116.507
									1289.13	102.874	2433.57	111.999	2436.75	205.072	2437.21	93.8318
									1289.58	38.3012	2434.96	57.2545	2438.15	75.0195	2438.6	-234.761
									1290.02	97.7034	2436.36	30.9533	2439.54	198.904	2440	204.663
									1290.46	97.0056	2437.75	123.759	2440.94	96.7517	2441.39	74.0707
									1290.9	74.4078	2439.15	-49.1122	2442.34	10.8891	2442.79	71.3952
									1291.35	-102.165	2440.54	207.064	2443.73	147.819	2444.18	41.6757
									1291.79	83.2372	2441.93	44.1564	2445.13	18.7317	2445.58	72.2257
									1292.23	182.639	2443.33	-11.1685	2446.52	105.561	2446.97	-1.17825
									1292.67	179.942	2444.72	55.3415	2447.92	-33.5258	2448.37	181.272
									1293.12	263.369	2446.11	-99.5684	2449.31	73.4037	2449.76	161.868
									1293.56	248.771	2447.5	107.212	2450.71	22.3168	2451.15	-61.4361
									1294	274.173	2448.9	141.577	2452.1	143.146	2452.55	-2.98616
									1294.44	255.475	2450.29	75.2968	2453.5	26.0594	2453.94	207.61
									1294.88	314.878	2451.68	76.6168	2454.89	90.9888	2455.33	-125.794
									1295.33	410.305	2453.07	59.6269	2456.28	101.918	2456.72	-5.09799
									1295.77	555.707	2454.46	71.2569	2457.68	118.731	2458.12	77.352
									1296.21	475.009	2455.85	31.947	2459.07	117.661	2459.51	-96.0519
									1296.65	606.411	2457.25	46.182	2460.46	102.59	2460.9	-41.4559
									1297.1	667.839	2458.64	56.5121	2461.85	51.5198	2462.29	-166.76
									1297.54	655.241	2460.02	76.8172	2463.25	40.3329	2463.68	-36.1638
									1297.98	632.643	2461.41	81.8473	2464.64	-22.7377	2465.07	88.4323
									1298.42	385.945	2462.81	33.1023	2466.03	138.192	2466.46	43.0284
									1298.86	435.347	2464.19	84.6874	2467.42	81.0212	2467.85	55.7244
									1299.31	464.775	2465.58	32.7674	2468.81	125.951	2469.24	-25.6795
									1299.75	328.177	2466.97	-78.9425	2470.2	-33.1199	2470.63	126.917
									1300.19	265.479	2468.36	71.9276	2471.59	-32.1904	2472.02	145.613
									1300.63	414.881	2469.75	27.4976	2472.99	-23.3773	2473.41	70.2086
									1301.07	322.283	2471.14	48.0977	2474.38	-96.4479	2474.8	-225.195
									1301.51	309.686	2472.52	-18.2572	2475.76	192.498	2476.19	-132.599
									1301.96	379.013	2473.91	1.76286	2477.15	-70.5726	2477.58	102.097
									1302.4	178.415	2475.3	4.27292	2478.54	0.25683	2478.97	-251.307
									1302.84	327.817	2476.69	36.553	2479.93	-12.8137	2480.35	-62.565
									1303.28	305.219	2478.07	119.628	2481.32	48.1157	2481.74	4.03105
									1303.72	416.622	2479.46	101.168	2482.71	133.045	2483.13	0.72711
									1304.16	225.924	2480.85	-53.3218	2484.1	123.875	2484.52	33.3232
									1304.61	251.351	2482.23	34.5033	2485.49	158.804	2485.9	-263.935
									1305.05	176.753	2483.62	-34.4489	2486.88	3.73354	2487.29	96.6614
									1305.49	214.155	2485.01	-30.628	2488.26	48.5793	2488.68	211.357
									1305.93	339.457	2486.39	88.8316	2489.65	77.5088	2490.06	194.1
									1306.37	162.86	2487.78	64.9225	2491.04	10.4382	2491.45	-107.304
									1306.81	244.262	2489.16	-19.3879	2492.42	-12.616	2492.84	-42.7083
									1307.25	197.664	2490.55	17.853	2493.81	158.213	2494.22	-23.8662
									1307.69	246.966	2491.93	91.9927	2495.2	83.1429	2495.61	126.73
									1308.13	322.368	2493.32	113.924	2496.59	-15.9276	2496.99	111.472
									1308.58	309.796	2494.7	35.5632	2497.97	-68.9818	2498.38	180.068
									1309.02	161.198	2496.08	37.6028	2499.36	129.848	2499.76	-183.09
									1309.46	188.6	2497.47	-33.8863	2500.74	62.7934	2501.14	77.6523
									1309.9	173.902	2498.85	-42.0767	2502.13	185.723	2502.53	230.248
									1310.34	281.304	2500.23	64.273	2503.51	204.669	2503.91	77.0905
									1310.78	314.707	2501.61	8.88261	2504.9	-124.502	2505.3	195.687
									1311.22	180.109	2503	49.5535	2506.28	162.444	2506.68	114.429
									1311.66	183.411	2504.38	111.343	2507.67	77.3733	2508.06	135.171
									1312.1	146.813	2505.76	103.093	2509.05	121.34	2509.45	75.8668
									1312.54	116.215	2507.14	116.202	2510.43	-134.067	2510.83	112.609
									1312.99	223.643	2508.52	90.872	2511.82	-79.3781	2512.21	141.351
									1313.43	212.945	2509.91	46.4729	2513.2	263.315	2513.59	36.0932
									1313.87	140.347	2511.29	44.3126	2514.58	-78.0925	2514.98	112.789
									1314.31	163.749	2512.67	17.1322	2515.97	226.597	2516.36	187.531
									1314.75	201.151	2514.05	105.792	2517.35	107.289	2517.74	16.2736
									1315.19	194.554	2515.43	51.7815	2518.73	-40.0177	2519.12	-20.9843
									1315.63	337.856	2516.81	18.6211	2520.11	48.5751	2520.5	205.858
									1316.07	43.2679	2518.19	27.6708	2521.5	-2.73581	2521.88	60.5999
									1316.51	210.66	2519.57	-3.1396	2522.88	-62.043	2523.26	175.342
									1316.95	60.0223	2520.95	5.88004	2524.26	44.6498	2524.64	-17.9158
									1317.39	153.364	2522.33	-54.8603	2525.64	63.2426	2526.02	132.926
									1317.83	80.7866	2523.71	38.0897	2527.02	-208.065	2527.4	-34.3315
									1318.27	196.169	2525.08	30.089	2528.4	96.6282	2528.78	-55.5894
									1318.71	71.541	2526.46	49.4635	2529.78	33.321	2530.16	-176.904
									1319.15	66.9232	2527.84	-9.87209	2531.16	55.9138	2531.54	-140.487
									1319.6	124.3	2529.22	-60.2576	2532.54	-81.3934	2532.92	-60.1696
									1320.04	135.703	2530.59	56.1217	2533.92	213.299	2534.3	-229.852
									1320.48	241.105	2531.97	85.4361	2535.3	105.992	2535.67	-89.257
									1320.92	228.507	2533.35	52.9206	2536.68	-31.415	2537.05	-130.94
									1321.35	199.784	2534.73	39.855	2538.06	83.2778	2538.43	-178.623
									1321.79	35.1963	2536.1	18.2044	2539.44	111.971	2539.81	-148.305
									1322.23	20.5785	2537.48	181.359	2540.81	66.6671	2541.18	-31.7099
									1322.68	120.016	2538.85	8.85813	2542.19	263.26	2542.56	-123.393
									1323.12	37.3579	2540.23	-24.0274	2543.57	63.9527	2543.94	-161.075
									1323.56	226.72	2541.61	2.80701	2544.95	250.645	2545.31	-196.58
									1324	10.1223	2542.98	121.846	2546.32	35.242	2546.69	-298.163
									1324.44	73.4945	2544.36	54.7408	2547.7	-44.0652	2548.07	-235.846
									1324.88	130.827	2545.73	-34.5199	2549.08	-135.372	2549.44	92.6497
									1325.32	122.259	2547.11	11.1846	2550.45	17.3241	2550.82	-571.033
									1325.76	67.6311	2548.48	66.3639	2551.83	189.917	2552.19	-174.438
									1326.19	221.008	2549.85	45.9132	2553.21	74.6097	2553.57	-146.12
									1326.63	138.41	2551.23	-53.2923	2554.58	11.3061	2554.94	-71.6251
									1327.07	39.7426	2552.6	48.957	2555.96	181.999	2556.32	-275.308
									1327.51	101.125	2553.98	-5.44854	2557.33	-91.4046	2557.69	-168.713
									1327.95	166.517	2555.35	94.4108	2558.71	-120.712	2559.07	-50.3953
									1328.39	-12.1209	2556.72	75.0301	2560.09	115.981	2560.44	-219.9
									1328.83	31.2613	2558.09	135.939	2561.46	-33.3225	2561.81	-581.305
									1329.27	100.644	2559.47	-49.3961	2562.83	-10.726	2563.19	-562.987
									1329.71	70.0257	2560.84	42.3233	2564.21	-110.033	2564.56	-60.4919
									1330.15	-26.6021	2562.21	42.2626	2565.58	230.663	2565.93	-333.997
									1330.59	38.7801	2563.58	186.682	2566.96	-4.64394	2567.3	-379.401
									1331.03	80.1623	2564.95	75.3613	2568.33	-18.0475	2568.68	-45.084
									1331.47	125.534	2566.32	65.1406	2569.7	84.649	2570.05	-422.589
									1331.91	-37.0834	2567.69	165.56	2571.07	11.3455	2571.42	-270.093
									1332.35	-39.7012	2569.07	128.144	2572.45	235.938	2572.79	-127.498
									1332.79	71.671	2570.44	11.9737	2573.82	316.635	2574.16	-349.002
									1333.23	41.0532	2571.81	94.8731	2575.19	-40.6688	2575.53	-388.507
									1333.67	12.4354	2573.18	23.651	2576.56	-59.9723	2576.91	-234.19
									1334.11	27.8076	2574.55	20.7734	2577.94	132.621	2578.28	-299.595
									1334.54	165.125	2575.92	-6.42421	2579.31	79.317	2579.65	-275.099
									1334.98	62.5469	2577.29	73.0282	2580.68	146.013	2581.02	-60.6038
									1335.42	59.9291	2578.65	105.627	2582.05	76.3489	2582.39	-346.108
									1335.86	-0.69872	2580.02	68.3392	2583.42	29.4733	2583.76	-485.513
									1336.3	20.6835	2581.39	63.9916	2584.79	-81.3024	2585.13	-417.018
									1336.74	50.0656	2582.76	59.584	2586.16	-10.0781	2586.49	-612.344
									1337.18	97.4378	2584.13	128.206	2587.53	-28.8538	2587.86	-91.8488
									1337.62	78.82	2585.49	120.465	2588.9	20.2706	2589.23	-87.2535
									1338.06	-27.7978	2586.86	56.6674	2590.27	89.4949	2590.6	-266.758
									1338.5	45.5744	2588.23	42.5598	2591.64	50.7192	2591.97	-268.263
									1338.94	50.9566	2589.6	22.3922	2593.01	-30.0565	2593.34	-161.667
									1339.38	44.3388	2590.96	16.3908	2594.38	-52.9321	2594.7	-146.994
									1339.81	-36.3141	2592.33	83.1032	2595.75	16.2922	2596.07	-130.499
									1340.25	23.0681	2593.7	75.7956	2597.11	-4.39606	2597.44	-92.0031
									1340.69	132.45	2595.06	8.41415	2598.48	154.728	2598.81	-65.4078
									1341.13	-88.1675	2596.43	64.4266	2599.85	127.953	2600.17	-110.734
									1341.57	-36.7953	2597.79	42.2051	2601.22	95.1769	2601.54	-238.239
									1342.01	86.5868	2599.16	69.0675	2602.59	20.4012	2602.91	-259.744
									1342.45	111.969	2600.52	0.15613	2603.95	63.613	2604.27	-148.97
									1342.88	-116.684	2601.89	108.659	2605.32	106.837	2605.64	-388.475
									1343.32	-31.3016	2603.25	-46.1029	2606.69	136.062	2607	-95.8012
									1343.76	-175.919	2604.62	107.94	2608.05	117.373	2608.37	122.694
									1344.2	95.4527	2605.98	86.8681	2609.42	0.49769	2609.73	-228.532
									1344.64	78.8349	2607.34	63.0067	2610.78	179.809	2611.1	-98.0369
									1345.08	-51.7829	2608.71	102.749	2612.15	149.034	2612.46	-57.3634
									1345.51	-38.4357	2610.07	151.939	2613.52	176.258	2613.83	-66.868
									1345.95	-75.0536	2611.43	60.1375	2614.88	261.47	2615.19	-162.095
									1346.39	26.3286	2612.8	85.1483	2616.25	-39.3059	2616.55	-439.421
									1346.83	87.7008	2614.16	131.277	2617.61	-53.9941	2617.92	-358.926
									1347.27	79.083	2615.52	219.075	2618.97	273.318	2619.28	113.748
									1347.7	-85.5599	2616.88	28.9132	2620.34	80.442	2620.64	28.5213
									1348.14	-116.178	2618.25	84.004	2621.7	211.754	2622.01	141.017
									1348.58	-118.805	2619.61	154.372	2623.07	298.978	2623.37	53.6902
									1349.02	-21.4233	2620.97	99.3306	2624.43	278.19	2624.73	-88.4706
									1349.46	45.9589	2622.33	71.6488	2625.79	15.5015	2626.09	84.2265
									1349.9	32.9111	2623.69	146.717	2627.16	-27.2742	2627.45	-119.076
									1350.33	49.0982	2625.05	166.335	2628.52	164.038	2628.82	-180.542
									1350.77	12.4104	2626.41	166.014	2629.88	275.249	2630.18	-133.745
									1351.21	27.5326	2627.77	162.042	2631.24	126.561	2631.54	136.952
									1351.65	109.755	2629.13	248.5	2632.61	83.7854	2632.9	-80.3511
									1352.09	28.527	2630.49	114.728	2633.97	161.097	2634.26	82.3461
									1352.52	-58.1559	2631.85	171.007	2635.33	116.309	2635.62	161.143
									1352.96	14.7063	2633.21	125.685	2636.69	375.621	2636.98	-108.16
									1353.4	6.25847	2634.57	157.453	2638.05	14.9323	2638.34	140.537
									1353.84	3.56066	2635.93	159.322	2639.41	108.244	2639.7	29.2346
									1354.27	61.5278	2637.29	94.1699	2640.77	-4.54421	2641.06	138.032
									1354.71	58.09	2638.65	192.048	2642.13	-15.2325	2642.42	32.7288
									1355.15	84.3222	2640	137.964	2643.49	170.079	2643.78	-14.574
									1355.59	-144.456	2641.36	94.0421	2644.85	-46.609	2645.14	168.123
									1356.03	-52.0134	2642.72	123.24	2646.21	62.6028	2646.49	127.083
									1356.46	-5.53631	2644.08	200.229	2647.57	111.914	2647.85	29.7806
									1356.9	-11.9841	2645.43	171.544	2648.93	117.226	2649.21	314.478
									1357.34	8.76806	2646.79	158.193	2650.29	153.046	2650.57	-10.8252
									1357.77	7.5452	2648.15	177.561	2651.65	-31.7552	2651.93	-58.028
									1358.21	58.0474	2649.5	124.307	2653.01	-6.55641	2653.28	62.8324
									1358.65	-17.8004	2650.86	219.125	2654.37	164.642	2654.64	-34.4705
									1359.09	3.07176	2652.21	134.471	2655.72	169.712	2656	40.3266
									1359.52	9.6689	2653.57	192.909	2657.08	170.911	2657.35	87.187
									1359.96	24.6211	2654.93	92.4272	2658.44	98.1093	2658.71	-198.116
									1360.4	-72.0167	2656.28	228.023	2659.8	277.308	2660.07	98.5813
									1360.84	49.3155	2657.63	150.739	2661.15	232.377	2661.42	-18.4584
									1361.27	-113.637	2658.99	149.517	2662.51	173.576	2662.78	-95.7612
									1361.71	-12.2052	2660.34	119.043	2663.86	156.746	2664.13	-101.618
									1362.15	-14.133	2661.7	217.731	2665.22	123.944	2665.49	35.7957
									1362.58	-98.0659	2663.05	140.137	2666.58	95.0432	2666.84	-56.753
									1363.02	-77.5437	2664.41	100.065	2667.93	278.213	2668.2	-13.3391
									1363.46	-2.21151	2665.76	138.221	2669.29	241.411	2669.55	-101.988
									1363.9	-46.9593	2667.11	93.3663	2670.64	136.581	2670.91	-286.574
									1364.33	29.6078	2668.46	143.412	2672	331.679	2672.26	106.877
									1364.77	30.29	2669.82	121.75	2673.35	20.8489	2673.61	116.229
									1365.21	-86.2878	2671.17	54.686	2674.71	170.048	2674.97	-258.357
									1365.64	-113.091	2672.52	73.5817	2676.06	311.117	2676.32	150.994
									1366.08	65.5515	2673.87	33.4374	2677.42	354.316	2677.67	206.445
									1366.52	-80.0463	2675.23	86.4757	2678.77	245.485	2679.02	203.796
									1366.95	-63.4492	2676.58	70.4714	2680.12	208.655	2680.38	81.2103
									1367.39	-18.577	2677.93	146.357	2681.48	57.7533	2681.73	-35.3385
									1367.83	21.2752	2679.28	25.4929	2682.83	264.923	2683.08	18.0128
									1368.26	-44.3676	2680.63	-8.31143	2684.18	138.092	2684.43	37.3641
									1368.7	90.5045	2681.98	71.0743	2685.54	105.291	2685.78	144.715
									1369.14	26.8767	2683.33	79.62	2686.89	140.36	2687.14	360.229
									1369.57	52.5539	2684.68	47.4557	2688.24	333.53	2688.49	23.5805
									1370.01	20.8861	2686.03	77.0014	2689.59	34.699	2689.84	294.932
									1370.45	-3.76176	2687.38	128.577	2690.94	275.868	2691.19	190.283
									1370.88	-19.0946	2688.73	43.9629	2692.3	74.9671	2692.54	203.734
									1371.32	3.17756	2690.08	14.9786	2693.65	86.1365	2693.89	91.0857
									1371.76	34.99	2691.43	-106.086	2695	79.3059	2695.24	152.437
									1372.19	-11.6834	2692.77	92.6074	2696.35	178.475	2696.59	374.539
									1372.63	14.7666	2694.12	-6.16684	2697.7	231.545	2697.94	390.876
									1373.06	23.1731	2695.47	1.85887	2699.05	158.714	2699.29	-186.888
									1373.5	-24.1669	2696.82	32.7946	2700.4	121.883	2700.64	-26.6509
									1373.94	-22.4069	2698.17	-16.1897	2701.75	170.953	2701.98	83.6944
									1374.37	-15.1204	2699.52	14.426	2703.1	72.1221	2703.33	-179.969
									1374.81	-16.6604	2700.86	143.763	2704.45	-12.7085	2704.68	190.268
									1375.24	0.79618	2702.21	35.2225	2705.8	148.461	2706.03	70.5044
									1375.68	-14.6538	2703.56	100.222	2707.15	239.53	2707.38	88.7411
									1376.12	-7.51386	2704.9	-43.1562	2708.49	-55.3298	2708.72	275.186
									1376.55	-7.05729	2706.25	9.15309	2709.84	97.8396	2710.07	147.423
									1376.99	-58.0873	2707.59	9.21513	2711.19	205.009	2711.42	-84.3403
									1377.42	-62.5207	2708.94	22.6144	2712.54	134.078	2712.76	370.105
									1377.86	-23.1708	2710.29	-2.6063	2713.89	173.248	2714.11	186.342
									1378.3	52.1292	2711.63	12.0957	2715.23	56.3877	2715.46	-7.42172
									1378.73	27.7758	2712.98	-8.00498	2716.58	-4.4429	2716.8	42.9236
									1379.17	-21.7542	2714.32	23.547	2717.93	346.626	2718.15	-52.7398
									1379.6	-68.6977	2715.67	-0.08366	2719.27	119.766	2719.49	195.606
									1380.04	32.7723	2717.01	7.15837	2720.62	-111.064	2720.84	109.842
									1380.47	-4.75114	2718.35	12.0704	2721.97	-129.895	2722.18	-99.8125
									1380.91	-104.021	2719.7	77.3997	2723.31	-66.8548	2723.53	82.5241
									1381.35	-30.5512	2721.04	43.3417	2724.66	25.8141	2724.87	216.869
									1381.78	1.32539	2722.38	86.0938	2726	20.0044	2726.22	169.106
									1382.22	10.4354	2723.73	51.253	2727.35	198.147	2727.56	137.451
									1382.65	12.2119	2725.07	1.32508	2728.69	274.337	2728.9	183.897
									1383.09	9.23191	2726.41	15.9071	2730.04	-55.4205	2730.25	-109.867
									1383.52	-34.4615	2727.75	86.0691	2731.38	2.76979	2731.59	186.479
									1383.96	-12.0516	2729.1	-83.2116	2732.73	80.9122	2732.93	150.824
									1384.4	-36.7416	2730.44	103.27	2734.07	-38.8975	2734.28	-12.8395
									1384.83	-42.325	2731.78	-17.4575	2735.41	113.293	2735.62	263.506
									1385.27	-73.805	2733.12	146.705	2736.76	133.535	2736.96	-430.149
									1385.7	-56.7685	2734.46	75.8766	2738.1	47.6255	2738.31	12.0878
									1386.14	-172.858	2735.8	-10.4942	2739.44	91.8158	2739.65	136.533
									1386.57	-142.302	2737.14	41.5083	2740.79	308.058	2740.99	10.8783
									1387.01	-75.1419	2738.48	15.3908	2742.13	114.248	2742.33	127.224
									1387.44	-4.58536	2739.83	-23.063	2743.47	98.3388	2743.67	19.6689
									1387.88	-66.5154	2741.16	1.89582	2744.82	278.581	2745.01	286.014
									1388.31	-61.9088	2742.51	38.522	2746.16	202.771	2746.35	174.359
									1388.75	-44.0288	2743.84	66.6008	2747.5	256.962	2747.69	314.705
									1389.18	-71.6623	2745.18	7.43331	2748.84	-54.948	2749.03	135.15
									1389.62	-61.8523	2746.52	19.6458	2750.18	373.242	2750.37	197.495
									1390.05	-128.726	2747.86	77.6783	2751.52	377.433	2751.71	51.8406
									1390.49	-67.3157	2749.2	72.7308	2752.86	253.523	2753.05	262.186
									1390.92	-84.0192	2750.54	34.9233	2754.2	205.713	2754.39	566.631
									1391.36	-43.3192	2751.88	81.4358	2755.54	415.903	2755.73	356.976
									1391.79	-125.773	2753.21	46.7046	2756.88	408.094	2757.07	161.322
									1392.23	-78.0327	2754.55	129.217	2758.22	110.184	2758.41	483.667
									1392.66	54.5439	2755.89	158.75	2759.56	-9.62577	2759.75	496.112
									1393.1	-119.556	2757.23	0.4021	2760.9	104.564	2761.09	376.458
									1393.53	-12.6096	2758.56	92.4809	2762.24	370.755	2762.42	224.911
									1393.97	-40.4496	2759.9	23.9534	2763.58	210.845	2763.76	283.257
									1394.4	-90.673	2761.24	96.2959	2764.92	429.035	2765.1	365.702
									1394.83	-138.236	2762.57	82.7247	2766.26	205.226	2766.43	310.156
									1395.27	-6.14645	2763.91	36.7772	2767.6	353.416	2767.77	358.501
									1395.71	-178.066	2765.24	48.9861	2768.93	435.454	2769.11	-81.1535
									1396.15	-173.987	2766.58	101.529	2770.27	307.644	2770.45	449.292
									1396.59	-79.8965	2767.92	89.761	2771.61	275.835	2771.78	261.746
									1397.03	8.18345	2769.25	113.4	2772.95	280.025	2773.12	398.091
									1397.47	-47.7366	2770.58	65.7787	2774.28	294.063	2774.45	252.645
									1397.91	-129.647	2771.92	79.4012	2775.62	440.253	2775.79	102.99
									1398.35	-129.567	2773.25	37.64	2776.96	464.443	2777.12	333.444
									1398.79	-169.487	2774.59	97.5325	2778.29	308.482	2778.46	279.789
									1399.23	-155.397	2775.92	89.0613	2779.63	450.672	2779.79	330.343
									1399.67	-213.317	2777.25	92.8302	2780.96	408.81	2781.13	162.689
									1400.11	38.7633	2778.59	80.1026	2782.3	397	2782.46	383.142
									1400.55	-87.1467	2779.92	145.511	2783.63	351.038	2783.8	193.488
									1400.99	-253.067	2781.25	99.1303	2784.97	347.229	2785.13	-301.958
									1401.43	-188.987	2782.59	117.883	2786.3	415.367	2786.47	169.636
									1401.86	-38.8302	2783.92	115.212	2787.64	491.557	2787.8	-13.2675
									1402.3	-0.75023	2785.25	71.7604	2788.97	157.595	2789.13	109.83
									1402.74	-98.6702	2786.58	77.6993	2790.31	329.785	2790.46	283.027
									1403.18	-70.5803	2787.92	76.3217	2791.64	301.923	2791.8	150.23
									1403.62	-126.5	2789.25	52.8006	2792.98	414.114	2793.13	265.327
									1404.06	-82.4203	2790.58	117.359	2794.31	166.152	2794.46	304.424
									1404.5	-90.3303	2791.91	141.828	2795.64	296.29	2795.79	349.621
									1404.94	-84.2504	2793.24	67.527	2796.98	408.48	2797.13	460.825
									1405.38	-86.1704	2794.57	57.9858	2798.31	224.618	2798.46	1177.92
									1405.82	-46.0804	2795.9	149.555	2799.64	416.656	2799.79	541.019
									1406.26	-142	2797.23	49.3035	2800.97	186.795	2801.12	254.216
									1406.69	-115.854	2798.56	18.9423	2802.3	328.933	2802.45	379.313
									1407.13	-145.764	2799.89	85.8511	2803.64	293.023	2803.78	206.41
									1407.57	-1.69391	2801.22	14.05	2804.97	159.161	2805.11	99.6074
									1408.01	-69.6039	2802.55	0.29878	2806.3	331.299	2806.44	106.704
									1408.45	-105.514	2803.88	22.5976	2807.63	-22.5627	2807.77	259.801
									1408.89	-37.434	2805.21	68.1564	2808.96	183.475	2809.1	226.899
									1409.33	-103.354	2806.53	56.3016	2810.29	271.614	2810.43	338.096
									1409.77	-121.274	2807.86	31.6704	2811.62	-18.2484	2811.76	99.1926
									1410.21	0.82595	2809.19	75.4992	2812.95	195.89	2813.09	-93.7104
									1410.64	-23.0375	2810.52	77.608	2814.28	47.9278	2814.42	-90.6134
									1411.08	-38.9475	2811.85	29.0268	2815.61	80.066	2815.74	96.4769
									1411.52	-140.868	2813.17	-45.108	2816.94	198.204	2817.07	97.5739
									1411.96	-116.788	2814.5	-10.9292	2818.27	26.3422	2818.4	86.671
									1412.4	-50.6976	2815.83	98.2296	2819.6	-89.6197	2819.73	191.768
									1412.84	-140.618	2817.15	92.7948	2820.93	-161.482	2821.06	300.965
									1413.28	-142.538	2818.48	16.2287	2822.26	146.656	2822.38	65.9553
									1413.71	-70.3811	2819.8	45.054	2823.58	-109.258	2823.71	-2.94767
									1414.15	-60.3011	2821.13	66.3646	2824.91	60.7805	2825.04	-11.8506
									1414.59	-58.2211	2822.46	79.0153	2826.24	10.9187	2826.36	193.24
									1415.03	-36.1711	2823.78	84.8906	2827.57	-92.9432	2827.69	44.3367
									1415.47	-142.051	2825.11	123.451	2828.89	103.043	2829.02	-94.5663
									1415.91	-77.9712	2826.43	142.727	2830.22	79.1808	2830.34	-73.576
									1416.34	48.2054	2827.76	105.197	2831.55	101.319	2831.67	-58.379
									1416.78	-97.7346	2829.08	56.0226	2832.88	-164.543	2832.99	212.611
									1417.22	-97.6547	2830.41	62.6333	2834.2	-74.557	2834.32	259.708
									1417.66	8.41533	2831.73	140.539	2835.53	43.5811	2835.64	-35.2014
									1418.1	-79.4847	2833.05	195.914	2836.85	-26.333	2836.97	-150.104
									1418.54	-87.4047	2834.38	273.695	2838.18	-62.1949	2838.29	230.886
									1418.97	80.7918	2835.7	268.9	2839.5	81.36	2839.62	15.983
									1419.41	-159.168	2837.02	312.475	2840.83	81.5704	2840.94	-2.92676
									1419.85	-125.088	2838.35	379.126	2842.16	35.7807	2842.27	146.17
									1420.29	-164.998	2839.67	431.361	2843.48	-14.0917	2843.59	157.161
									1420.73	-98.9182	2840.99	560.996	2844.8	71.9358	2844.91	-109.849
									1421.16	-114.772	2842.31	635.202	2846.13	146.146	2846.24	131.348
									1421.6	-164.682	2843.64	716.282	2847.45	206.274	2847.56	156.393
									1422.04	-78.6517	2844.96	876.298	2848.78	226.484	2848.88	169.54
									1422.48	-38.4817	2846.28	1003.08	2850.1	176.512	2850.2	146.687
									1422.91	-56.3452	2847.6	1110.2	2851.42	264.639	2851.53	241.921
									1423.35	31.7248	2848.92	1099.91	2852.75	254.85	2852.85	81.0679
									1423.79	-80.2052	2850.24	1099.33	2854.07	92.8771	2854.17	128.215
									1424.23	-113.644	2851.56	1164.94	2855.39	161.005	2855.49	135.362
									1424.66	-77.3405	2852.88	1113.26	2856.72	437.215	2856.81	40.6093
									1425.1	-48.9861	2854.2	1031.67	2858.04	247.343	2858.13	-196.244
									1425.54	-266.572	2855.52	1039.69	2859.36	327.37	2859.45	374.904
									1425.98	-60.1775	2856.84	1086.01	2860.68	309.498	2860.77	242.051
									1426.42	-17.8232	2858.16	1083.92	2862	325.625	2862.1	291.285
									1426.85	6.50037	2859.48	1022.44	2863.32	485.753	2863.41	354.445
									1427.29	-125.135	2860.8	1098.85	2864.64	513.78	2864.73	153.592
									1427.73	21.209	2862.12	1025.77	2865.97	341.991	2866.05	214.839
									1428.17	63.5633	2863.43	1117.28	2867.29	358.118	2867.37	395.986
									1428.6	59.8869	2864.75	1072.69	2868.61	298.246	2868.69	355.134
									1429.04	56.3412	2866.07	1077.91	2869.93	586.273	2870.01	340.281
									1429.48	-73.3045	2867.39	1074.62	2871.25	534.401	2871.33	575.528
									1429.92	91.0498	2868.71	1106.54	2872.57	564.528	2872.65	378.675
									1430.35	57.3734	2870.02	1155.25	2873.89	520.656	2873.97	479.822
									1430.79	175.728	2871.34	1170.76	2875.21	680.684	2875.28	664.983
									1431.23	188.082	2872.66	1297.88	2876.52	652.728	2876.6	328.23
									1431.66	134.406	2873.97	1338.09	2877.84	694.856	2877.92	443.377
									1432.1	190.86	2875.29	1333.9	2879.16	826.884	2879.24	722.524
									1432.54	139.214	2876.61	1356.32	2880.48	921.011	2880.55	589.684
									1432.97	179.538	2877.92	1404.83	2881.8	789.139	2881.87	916.932
									1433.41	189.892	2879.24	1464.74	2883.11	823.183	2883.19	972.079
									1433.85	352.246	2880.55	1501.25	2884.43	945.211	2884.5	717.239
									1434.29	186.601	2881.87	1657.47	2885.75	1047.34	2885.82	830.386
									1434.72	374.924	2883.18	1538.38	2887.07	1019.47	2887.14	763.633
									1435.16	319.279	2884.5	1526.49	2888.38	1087.51	2888.45	1090.79
									1435.6	419.733	2885.81	1533.4	2889.7	1091.54	2889.77	937.941
									1436.03	312.056	2887.13	1568.12	2891.02	1045.67	2891.08	1089.2
									1436.47	290.411	2888.44	1482.33	2892.33	1047.71	2892.4	976.349
									1436.91	440.765	2889.75	1420.94	2893.65	1203.84	2893.71	1081.51
									1437.34	503.089	2891.07	1490.45	2894.97	1171.87	2895.03	1170.66
									1437.78	509.443	2892.38	1537.06	2896.28	1127.91	2896.34	1117.92
									1438.22	455.797	2893.69	1594.17	2897.6	1290.04	2897.66	1273.06
									1438.65	400.221	2895.01	1521.39	2898.91	1450.08	2898.97	1446.22
									1439.09	468.575	2896.32	1495.7	2900.23	1392.11	2900.28	1475.38
									1439.53	650.929	2897.63	1466.81	2901.54	1566.16	2901.6	1256.63
									1439.96	633.253	2898.94	1586.42	2902.85	1640.2	2902.91	1389.79
									1440.4	689.607	2900.25	1661.03	2904.17	1518.23	2904.22	1546.95
									1440.84	575.962	2901.57	1630.94	2905.48	1548.27	2905.54	1492.1
									1441.27	606.285	2902.88	1622.85	2906.8	1464.4	2906.85	1723.36
									1441.71	622.64	2904.19	1690.76	2908.11	1572.44	2908.16	1810.52
									1442.15	643.094	2905.5	1659.77	2909.42	1680.39	2909.47	1855.68
									1442.58	621.417	2906.81	1621.98	2910.74	1616.52	2910.78	1934.84
									1443.02	503.772	2908.12	1617.79	2912.05	1554.56	2912.09	1868.1
									1443.45	576.095	2909.43	1670	2913.36	1968.61	2913.41	1891.25
									1443.89	568.45	2910.74	1653.81	2914.67	1878.55	2914.72	1820.41
									1444.33	548.804	2912.05	1554.92	2915.99	1836.68	2916.03	1883.57
									1444.76	491.127	2913.36	1680.63	2917.3	1908.72	2917.34	1832.83
									1445.2	471.582	2914.67	1738.94	2918.61	2166.77	2918.65	2009.99
									1445.64	471.936	2915.98	1742.55	2919.92	1976.71	2919.96	2371.15
									1446.07	336.26	2917.29	1780.56	2921.23	2046.76	2921.27	2250.41
									1446.51	416.614	2918.6	1821.97	2922.54	2094.8	2922.58	2039.57
									1446.94	266.937	2919.91	1816.48	2923.85	2150.85	2923.89	2178.73
									1447.38	391.292	2921.21	1793.29	2925.16	2362.79	2925.2	2239.89
									1447.81	325.615	2922.52	1785.9	2926.47	2088.84	2926.51	2277.15
									1448.25	221.97	2923.83	1813.41	2927.78	2156.88	2927.82	2384.31
									1448.69	346.424	2925.14	1894.62	2929.09	2234.83	2929.13	2525.47
									1449.12	362.748	2926.44	1958.12	2930.4	2216.87	2930.43	2692.65
									1449.56	363.102	2927.75	2059.33	2931.71	1988.92	2931.74	2385.91
									1449.99	311.425	2929.06	1994.24	2933.02	2084.96	2933.05	2339.07
									1450.43	447.78	2930.36	1949.64	2934.33	2126.91	2934.36	2378.23
									1450.87	360.134	2931.67	1980.55	2935.64	2424.95	2935.66	2263.4
									1451.3	300.458	2932.98	2003.96	2936.95	2143	2936.97	2630.66
									1451.74	244.912	2934.28	1997.77	2938.26	2301.04	2938.28	2387.82
									1452.17	273.235	2935.59	1934.48	2939.56	2250.9	2939.58	2453
									1452.61	151.59	2936.89	1963.28	2940.87	2186.95	2940.89	2304.16
									1453.04	329.913	2938.2	2002.29	2942.18	2090.99	2942.2	2287.42
									1453.48	212.268	2939.5	1912.1	2943.49	1923.04	2943.5	2386.59
									1453.91	324.591	2940.81	1796.51	2944.79	2354.9	2944.81	2355.75
									1454.35	466.945	2942.11	1758.01	2946.1	2094.94	2946.12	2378.91
									1454.79	169.3	2943.42	1770.82	2947.41	2038.99	2947.42	2398.19
									1455.22	223.723	2944.72	1721.33	2948.71	2072.95	2948.72	2561.36
									1455.66	348.078	2946.03	1624.54	2950.02	2082.89	2950.03	2164.52
									1456.09	290.401	2947.33	1570.14	2951.32	1862.86	2951.34	2127.78
									1456.53	280.756	2948.63	1544.24	2952.63	1846.9	2952.64	2160.95
									1456.96	269.079	2949.94	1548.65	2953.94	1968.95	2953.94	2114.13
									1457.4	231.433	2951.24	1430.46	2955.24	1924.81	2955.25	2273.29
									1457.83	403.757	2952.54	1447.96	2956.55	1874.85	2956.55	1992.56
									1458.27	254.211	2953.85	1420.17	2957.85	1880.82	2957.86	2057.72
									1458.7	232.535	2955.15	1314.18	2959.16	1774.76	2959.16	2058.9
									1459.14	280.889	2956.45	1303.18	2960.46	1606.72	2960.46	1942.07
									1459.57	247.213	2957.75	1285.29	2961.76	1860.68	2961.76	2065.34
									1460.01	285.567	2959.05	1214.99	2963.07	1574.73	2963.07	1878.5
									1460.44	295.891	2960.35	1112.49	2964.37	1866.59	2964.37	1653.68
									1460.88	216.245	2961.66	1167.4	2965.67	1518.55	2965.67	1522.85
									1461.31	254.568	2962.96	1138.01	2966.98	1478.6	2966.97	1756.13
									1461.75	233.023	2964.26	1096.71	2968.28	1628.56	2968.28	1511.29
									1462.18	295.346	2965.56	1079.12	2969.58	1556.42	2969.58	1670.46
									1462.62	183.701	2966.86	999.373	2970.89	1386.47	2970.88	1463.63
									1463.05	204.024	2968.16	985.007	2972.19	1466.43	2972.18	1458.91
									1463.49	382.378	2969.46	925.361	2973.49	1188.39	2973.48	1092.08
									1463.92	252.702	2970.76	915.416	2974.79	1284.25	2974.78	1349.25
									1464.36	279.056	2972.06	869.01	2976.09	1324.21	2976.08	1376.43
									1464.79	215.48	2973.36	808.295	2977.4	1146.26	2977.38	1321.7
									1465.23	301.834	2974.65	791.664	2978.7	1298.12	2978.68	1256.88
									1465.66	192.158	2975.95	747.728	2980	1092.08	2979.98	1042.05
									1466.1	240.512	2977.25	724.653	2981.3	1048.04	2981.28	1025.32
									1466.53	288.836	2978.55	620.327	2982.6	960.007	2982.58	934.496
									1466.96	265.159	2979.85	594.242	2983.9	825.869	2983.88	1087.67
									1467.4	201.513	2981.14	621.981	2985.2	1055.83	2985.18	1082.84
									1467.83	303.837	2982.44	594.445	2986.5	743.793	2986.48	990.118
									1468.27	276.291	2983.74	565.149	2987.8	847.755	2987.77	683.305
									1468.7	150.615	2985.04	552.964	2989.1	867.617	2989.07	910.478
									1469.14	236.969	2986.33	510.213	2990.4	817.579	2990.37	629.652
									1469.57	225.293	2987.63	461.847	2991.7	723.541	2991.67	590.926
									1470.01	177.647	2988.93	539.482	2992.99	613.42	2992.96	502.113
									1470.44	93.9706	2990.22	493.421	2994.29	483.282	2994.26	413.286
									1470.87	168.294	2991.52	412.535	2995.59	679.244	2995.56	568.46
									1471.31	88.7484	2992.81	348.044	2996.89	503.206	2996.85	501.747
									1471.74	81.072	2994.11	354.389	2998.18	575.085	2998.15	302.921
									1472.18	173.426	2995.4	321.428	2999.48	484.947	2999.45	320.094
									1472.61	77.7498	2996.7	297.702	3000.78	648.909	3000.74	603.281
									1473.05	-87.8859	2997.99	268.411	3002.08	216.871	3002.04	460.555
									1473.48	-23.5523	2999.29	271.056	3003.37	328.75	3003.34	319.729
									1473.91	6.78123	3000.58	259.075	3004.67	404.612	3004.63	290.916
									1474.35	-54.8445	3001.88	245.939	3005.97	298.574	3005.93	460.089
									1474.78	-44.5109	3003.17	216.358	3007.26	38.4534	3007.22	89.3765
									1475.21	137.853	3004.46	277.757	3008.56	72.3154	3008.52	488.55
									1475.65	62.207	3005.76	292.632	3009.85	206.195	3009.81	51.7371
									1476.08	-19.4695	3007.05	264.201	3011.15	140.157	3011.1	463.024
									1476.52	-59.1052	3008.34	281.1	3012.45	276.119	3012.4	-57.8022
									1476.95	77.2084	3009.64	326.324	3013.74	245.898	3013.69	125.385
									1477.38	-68.4281	3010.93	343.713	3015.04	241.86	3014.99	116.558
									1477.82	-26.0638	3012.22	286.452	3016.33	27.739	3016.28	219.845
									1478.25	30.2798	3013.51	226.431	3017.62	379.618	3017.57	305.032
									1478.69	24.7528	3014.8	212.85	3018.92	13.4802	3018.86	132.219
									1479.12	-70.469	3016.1	232.195	3020.21	-16.6406	3020.16	-160.607
									1479.55	60.3092	3017.39	194.804	3021.51	31.3214	3021.45	232.68
									1479.99	-26.8616	3018.68	151.463	3022.8	129.201	3022.74	101.867
									1480.42	125.887	3019.97	98.8317	3024.09	-33.0202	3024.03	39.0541
									1480.85	-27.2952	3021.26	130.581	3025.38	174.859	3025.33	-7.77224
									1481.29	-70.4759	3022.55	95.6598	3026.68	-21.179	3026.62	418.991
									1481.72	-17.6978	3023.84	36.2788	3027.97	8.70024	3027.91	-93.3094
									1482.15	-80.9096	3025.13	32.0278	3029.26	-67.12	3029.2	-7.60941
									1482.59	63.9097	3026.42	44.3468	3030.55	-24.5733	3030.49	36.0906
									1483.02	12.6879	3027.71	69.6759	3031.85	-60.0006	3031.78	-42.1094
									1483.45	-86.524	3029	-46.5651	3033.14	72.4461	3033.07	281.591
									1483.89	-97.7047	3030.29	-70.9261	3034.43	62.9928	3034.36	53.2907
									1484.32	-106.927	3031.58	51.1829	3035.72	97.5396	3035.65	142.991
									1484.75	133.892	3032.87	95.8919	3037.01	48.0863	3036.94	-99.2092
									1485.19	-89.319	3034.16	-5.15234	3038.3	184.533	3038.23	-153.509
									1485.62	23.4591	3035.44	4.20318	3039.59	-6.92024	3039.52	28.1908
									1486.05	-77.7527	3036.73	47.8605	3040.88	23.6265	3040.81	-142.009
									1486.48	-16.9745	3038.02	82.4578	3042.17	-43.8268	3042.1	-14.3091
									1486.92	-20.1552	3039.31	91.9951	3043.46	-1.38005	3043.39	-220.609
									1487.35	-15.3771	3040.59	137.231	3044.75	49.1667	3044.68	195.091
									1487.78	-120.589	3041.88	151.388	3046.04	-42.2866	3045.96	267.148
									1488.22	-29.7696	3043.17	98.5152	3047.33	136.26	3047.25	6.84835
									1488.65	-86.9915	3044.45	68.0907	3048.62	196.707	3048.54	-153.452
									1489.08	-12.2033	3045.74	25.248	3049.91	45.2536	3049.83	148.248
									1489.52	38.616	3047.03	57.4153	3051.2	-98.1997	3051.11	-169.694
									1489.95	-140.596	3047.92	141.892	3052.49	-47.6529	3052.4	278.006
									1490.38	-137.818	3049.21	69.5894	3053.77	4.76783	3053.69	-49.7941
									1490.81	-113.039	3050.5	156.507	3055.06	-62.6854	3054.97	-413.337
									1491.25	41.7898	3051.79	67.4539	3056.35	-98.1387	3056.26	-33.1367
									1491.68	-113.432	3053.08	166.521	3057.64	-51.692	3057.55	193.063
									1492.11	5.34614	3054.37	17.4685	3058.92	42.8288	3058.83	-170.479
									1492.55	10.1754	3055.66	70.8358	3060.21	-93.6838	3060.12	-46.2793
									1492.98	20.9536	3056.95	85.2031	3061.5	24.9347	3061.4	60.1781
									1493.41	-52.2682	3058.23	-47.7714	3062.78	181.411	3062.69	40.3781
									1493.84	-53.4801	3059.52	42.0359	3064.07	270.03	3063.97	70.8355
									1494.27	13.2981	3060.81	165.843	3065.36	174.648	3065.26	-28.9644
									1494.71	72.1174	3062.1	131.8	3066.64	179.225	3066.54	5.49297
									1495.14	-75.0944	3063.38	125.636	3067.93	81.7433	3067.83	-120.307
									1495.57	-68.3163	3064.67	72.4133	3069.21	242.32	3069.11	204.15
									1496	76.4619	3065.96	73.3106	3070.5	246.938	3070.4	-113.65
									1496.44	-44.7088	3067.24	103.436	3071.78	197.515	3071.68	-51.1922
									1496.87	34.0694	3068.53	43.7034	3073.07	302.033	3072.96	139.265
									1497.3	-15.1525	3069.81	111.109	3074.35	224.61	3074.25	-497.48
									1497.73	-70.3643	3071.1	-68.2266	3075.64	109.228	3075.53	263.144
									1498.17	-39.545	3072.39	94.0079	3076.92	365.805	3076.81	93.7678
									1498.6	27.2332	3073.67	-25.8309	3078.2	232.281	3078.09	104.392
									1499.03	48.0113	3074.96	43.0935	3079.49	220.9	3079.38	357.072
									1499.46	24.7995	3076.24	69.1548	3080.77	227.476	3080.66	49.696
									1499.9	-188.381	3077.53	-33.2908	3082.05	371.953	3081.94	348.32
									1500.33	18.4069	3078.81	38.4904	3083.34	176.571	3083.22	66.9438
									1500.76	-12.8149	3080.09	97.7817	3084.62	459.148	3084.5	529.568
									1501.19	-70.0367	3081.38	131.746	3085.9	473.724	3085.78	422.092
									1501.62	52.7515	3082.66	3.70733	3087.18	478.201	3087.07	548.772
									1502.05	107.53	3083.95	33.5318	3088.47	446.819	3088.35	417.396
									1502.49	-7.65108	3085.23	28.293	3089.75	397.396	3089.63	266.02
									1502.92	-40.8629	3086.51	69.5942	3091.03	255.972	3090.91	456.644
									1503.35	-32.0847	3087.79	27.3355	3092.31	94.449	3092.19	485.268
									1503.78	92.6934	3089.08	-37.6801	3093.59	337.025	3093.47	377.891
									1504.21	-10.5284	3090.36	32.8811	3094.87	189.602	3094.75	716.515
									1504.65	-17.6991	3091.64	64.1624	3096.15	150.178	3096.03	463.139
									1505.08	53.0791	3092.92	87.1136	3097.43	318.655	3097.31	365.763
									1505.51	119.857	3094.2	-71.1352	3098.72	359.274	3098.58	450.331
									1505.94	-5.35461	3095.49	118.209	3100	423.85	3099.86	550.955
									1506.37	39.4236	3096.77	-75.0295	3101.27	186.385	3101.14	477.578
									1506.8	110.202	3098.05	15.7617	3102.55	300.861	3102.42	610.202
									1507.24	-4.96898	3099.33	-30.5471	3103.83	307.438	3103.7	632.826
									1507.67	29.8092	3100.61	0.99417	3105.11	238.014	3104.98	567.45
									1508.1	126.587	3101.89	92.3254	3106.39	484.491	3106.25	236.018
									1508.53	3.37552	3103.17	-13.5334	3107.67	313.067	3107.53	628.641
									1508.96	96.1537	3104.45	37.6366	3108.95	257.644	3108.81	561.265
									1509.39	70.9319	3105.73	-2.17986	3110.23	362.22	3110.09	807.889
									1509.82	71.72	3107.01	1.41366	3111.51	166.697	3111.36	434.457
									1510.25	142.498	3108.29	27.9772	3112.78	279.231	3112.64	557.081
									1510.69	159.317	3109.57	76.3307	3114.06	395.808	3113.92	561.705
									1511.12	126.86	3110.85	12.3042	3115.34	292.384	3115.19	482.272
									1511.55	-5.43331	3112.12	32.1178	3116.61	152.819	3116.47	432.896
									1511.98	52.2738	3113.4	81.3913	3117.89	257.395	3117.74	631.463
									1512.41	175.991	3114.68	14.1548	3119.17	329.972	3119.02	400.087
									1512.84	101.698	3115.96	0.03829	3120.44	140.506	3120.29	472.655
									1513.27	51.4053	3117.24	-11.3282	3121.72	136.983	3121.57	223.279
									1513.7	77.1224	3118.51	74.0054	3123	185.559	3122.84	505.846
									1514.13	70.8295	3119.79	-10.9411	3124.27	208.094	3124.12	198.47
									1514.57	-91.4936	3121.07	69.5924	3125.55	98.6702	3125.39	423.037
									1515	154.224	3122.34	-2.27405	3126.82	289.105	3126.67	283.661
									1515.43	165.931	3123.62	48.5195	3128.1	61.6812	3127.94	178.229
									1515.86	75.6378	3124.9	29.023	3129.37	308.216	3129.21	324.796
									1516.29	219.315	3126.17	33.7465	3130.65	38.6922	3130.49	119.42
									1516.72	75.0621	3127.45	30.02	3131.92	259.227	3131.76	331.988
									1517.15	80.7692	3128.73	32.0735	3133.2	-10.1968	3133.03	290.555
									1517.58	44.4863	3130	26.4771	3134.47	30.3377	3134.31	361.179
									1518.01	62.1935	3131.28	9.20063	3135.74	-43.2278	3135.58	273.746
									1518.44	29.9006	3132.55	11.4742	3137.02	85.3487	3136.85	66.314
									1518.87	-20.3822	3133.83	75.1077	3138.29	-214.506	3138.12	306.881
									1519.31	127.295	3135.1	5.60126	3139.56	37.896	3139.4	159.505
									1519.74	97.0017	3136.38	-44.3852	3140.84	-169.713	3140.67	350.073
									1520.17	12.7189	3137.65	43.1783	3142.11	-15.3109	3141.94	18.6402
									1520.6	72.426	3138.92	-11.7286	3143.38	131.092	3143.21	75.2077
									1521.03	62.1332	3140.2	44.7832	3144.66	51.5823	3144.48	291.775
									1521.46	67.8503	3141.47	103.337	3145.93	87.8847	3145.75	266.343
									1521.89	17.5574	3142.74	103.72	3147.2	126.287	3147.02	-5.0899
									1522.32	-26.7354	3144.02	85.3917	3148.47	56.6897	3148.29	269.478
									1522.75	-79.0183	3145.29	-14.7449	3149.74	-4.90789	3149.56	244.045
									1523.18	142.689	3146.56	36.0285	3151.01	-170.605	3150.83	76.6125
									1523.61	112.396	3147.84	36.6103	3152.29	-24.1148	3152.1	-140.82
									1524.04	-23.8869	3149.11	101.354	3153.56	-23.7123	3153.37	-82.2526
									1524.47	49.8203	3150.38	22.5171	3154.83	-197.41	3154.64	378.315
									1524.9	121.527	3151.65	35.8605	3156.1	56.9926	3155.91	414.882
									1525.33	-144.755	3152.92	77.9839	3157.37	-244.605	3157.18	133.45
									1525.76	94.9517	3154.19	13.6373	3158.64	-86.2024	3158.45	-15.9827
									1526.19	100.659	3155.46	36.5907	3159.91	-151.9	3159.72	-191.415
									1526.62	112.376	3156.73	60.154	3161.18	96.5025	3160.98	243.096
									1527.05	96.0831	3158.01	28.2158	3162.45	-153.095	3162.25	9.66323
									1527.48	93.7902	3159.28	40.1892	3163.71	43.2192	3163.52	-75.8693
									1527.91	101.507	3160.55	52.4526	3164.98	57.5216	3164.79	136.698
									1528.34	265.204	3161.82	-41.074	3166.25	17.9241	3166.05	7.20919
									1528.77	120.922	3163.09	11.0194	3167.52	-23.6734	3167.32	-52.2234
									1529.2	110.639	3164.36	51.2728	3168.79	52.729	3168.59	38.3441
									1529.63	96.3459	3165.63	-13.1038	3170.06	-28.9685	3169.86	-11.0884
									1530.06	2.05306	3166.89	6.0712	3171.32	7.34574	3171.12	-50.5774
									1530.49	109.77	3168.16	-43.7354	3172.59	-50.2518	3172.39	377.99
									1530.92	127.477	3169.43	115.108	3173.86	116.151	3173.65	322.501
									1531.35	97.1845	3170.7	79.5188	3175.12	8.36491	3174.92	203.069
									1531.78	138.882	3171.97	151.674	3176.39	-59.2326	3176.19	-68.2542
									1532.21	90.6088	3173.24	126.58	3177.66	-62.8302	3177.45	268.489
									1532.64	214.276	3174.5	59.0973	3178.92	-48.6159	3178.72	249.339
									1533.07	66.033	3175.77	21.3128	3180.19	-222.213	3179.98	194.083
									1533.5	-14.2598	3177.04	12.0983	3181.46	28.189	3181.25	232.932
									1533.93	91.4473	3178.31	-26.0862	3182.72	80.5033	3182.51	349.676
									1534.36	53.1644	3179.57	54.0014	3183.99	-11.1943	3183.77	-9.58063
									1534.79	128.862	3180.84	20.0869	3185.25	19.12	3185.04	391.269
									1535.22	46.5787	3182.11	15.0624	3186.52	-12.4776	3186.3	398.013
									1535.65	-15.7041	3183.37	68.29	3187.78	-78.1633	3187.57	318.862
									1536.07	-3.9667	3184.64	1.48551	3189.05	-101.861	3188.83	289.606
									1536.5	79.7404	3185.9	20.1831	3190.31	-63.5466	3190.09	356.349
									1536.93	25.4576	3187.17	31.3286	3191.58	-95.1441	3191.36	427.199
									1537.36	181.175	3188.44	67.0241	3192.84	-16.8299	3192.62	299.943
									1537.79	108.872	3189.7	7.31167	3194.1	321.384	3193.88	342.686
									1538.22	-33.411	3190.96	-23.9108	3195.37	121.787	3195.14	243.43
									1538.65	60.2961	3192.23	71.7248	3196.63	114.101	3196.41	270.279
									1539.08	115.963	3193.49	16.3323	3197.89	-31.5847	3197.67	697.023
									1539.51	165.76	3194.76	-53.9922	3199.16	144.718	3198.93	685.767
									1539.94	179.458	3196.02	21.5254			3200.19	292.51
									1540.37	67.1347	3197.29	36.3409
									1540.8	74.8518	3198.55	18.4685
									1541.22	30.5893	3199.81	-11.3839
									1541.65	36.2964
									1542.08	58.0135
									1542.51	53.7207
									1542.94	87.4278
									1543.37	157.165
									1543.8	234.862
									1544.23	66.5592
									1544.66	36.2764
									1545.08	159.984
									1545.51	61.721
									1545.94	67.4381
									1546.37	35.1452
									1546.8	144.872
									1547.23	68.5695
									1547.66	38.2766
									1548.08	66.0141
									1548.51	181.691
									1548.94	35.4383
									1549.37	27.1455
									1549.8	4.86263
									1550.23	52.5698
									1550.66	104.277
									1551.08	-39.9757
									1551.51	171.701
									1551.94	125.399
									1552.37	33.1558
									1552.8	30.8629
									1553.22	116.62
									1553.65	44.3175
									1554.08	92.0146
									1554.51	63.7118
									1554.94	87.4089
									1555.36	81.1363
									1555.79	128.933
									1556.22	8.61061
									1556.65	-69.6822
									1557.08	178.025
									1557.51	-36.258
									1557.93	63.4495
									1558.36	41.1866
									1558.79	68.9437
									1559.22	42.6109
									1559.64	124.368
									1560.07	170.065
									1560.5	11.7726
									1560.93	51.4597
									1561.35	143.187
									1561.78	52.8843
									1562.21	24.6414
									1562.64	-57.6414
									1563.06	128.106
									1563.49	73.8032
									1563.92	107.5
									1564.34	51.2277
									1564.77	80.9249
									1565.2	186.722
									1565.63	20.3892
									1566.05	-11.8734
									1566.48	45.8437
									1566.91	-86.4491
									1567.34	-6.74199
									1567.76	-10.9946
									1568.19	-71.2874
									1568.62	-29.5803
									1569.04	-3.84284
									1569.47	-28.1257
									1569.9	-170.419
									1570.32	119.309
									1570.75	47.006
									1571.18	-25.2569
									1571.6	20.5306
									1572.03	-95.8023
									1572.46	-32.0951
									1572.88	-6.35769
									1573.31	-14.6406
									1573.74	13.0466
									1574.16	6.77402
									1574.59	-1.52884
									1575.02	-21.7717
									1575.44	53.9957
									1575.87	-46.3171
									1576.3	-20.61
									1576.72	-78.8726
									1577.15	98.8146
									1577.58	28.5117
									1578	118.339
									1578.43	8.0363
									1578.85	-6.23626
									1579.28	99.4609
									1579.71	-18.842
									1580.13	8.88546
									1580.56	70.5826
									1580.98	168.31
									1581.41	0.10717
									1581.84	-52.2257
									1582.26	61.5318
									1582.69	-12.7711
									1583.11	140.956
									1583.54	114.653
									1583.97	-33.6094
									1584.39	-9.82196
									1584.82	-22.1248
									1585.24	49.6026
									1585.67	43.2998
									1586.09	37.0272
									1586.52	120.724
									1586.95	-37.5785
									1587.37	6.14891
									1587.8	13.946
									1588.22	117.673
									1588.65	-36.6294
									1589.07	99.0981
									1589.5	16.7952
									1589.92	16.5226
									1590.35	58.2198
									1590.78	-31.9831
									1591.2	-6.25565
									1591.63	65.4415
									1592.05	52.7363
									1592.48	59.7571
									1592.9	86.7309
									1593.33	-48.2484
									1593.75	164.725
									1594.18	65.8462
									1594.6	120.82
									1595.03	95.8407
									1595.45	132.814
									1595.88	61.8352
									1596.3	184.809
									1596.73	53.8298
									1597.15	142.904
									1597.58	-54.1057
									1598	44.8981
									1598.42	61.8719
									1598.85	12.8926
									1599.28	-100.067
									1599.7	-69.0828
									1600.12	53.8609
									1600.55	128.982
									1600.97	-20.0745
									1601.4	52.9762
									1601.82	-164.05
									1602.25	-3.02925
									1602.67	-6.02548
									1603.1	22.9653
									1603.52	-14.0109
									1603.94	85.0128
									1604.37	48.0336
									1604.79	-3.00264
									1605.22	8.02813
									1605.64	-48.9781
									1606.07	40.0227
									1606.49	-42.9536
									1606.91	70.0702
									1607.34	7.06097
									1607.76	-31.9453
									1608.19	85.0855
									1608.61	0.06927
									1609.03	65.033
									1609.46	-69.9062
									1609.88	15.0776
									1610.31	50.1483
									1610.73	3.10211
									1611.15	-53.9141
									1611.58	-154.873
									1612	-79.8896
									1612.43	-28.8588
									1612.85	-157.865
									1613.27	-76.8813
									1613.7	-47.8505
									1614.12	13.1433
									1614.54	-145.873
									1614.97	-76.8422
									1615.39	46.1516
									1615.81	-22.8647
									1616.24	-111.834
									1616.66	-46.8401
									1617.08	34.1436
									1617.51	-40.8256
									1617.93	58.1682
									1618.35	-60.8481
									1618.78	-1.8173
									1619.2	121.126
									1619.62	-11.8398
									1620.05	-22.809
									1620.47	60.7131
									1620.89	89.6849
									1621.32	62.6557
									1621.74	-16.3626
									1622.16	-5.39086
									1622.58	15.5809
									1623.01	108.592
									1623.43	-94.4666
									1623.85	116.515
									1624.28	-80.5241
									1624.7	-145.542
									1625.12	-22.5706
									1625.54	88.3611
									1625.97	113.422
									1626.39	4.35368
									1626.81	-134.665
									1627.23	118.307
									1627.66	-72.722
									1628.08	158.23
									1628.5	-0.7686
									1628.92	82.2531
									1629.35	-74.8161
									1629.77	-23.8443
									1630.19	11.1274
									1630.61	-99.8909
									1631.04	131.06
									1631.46	-79.9483
									1631.88	-2.9766
									1632.3	28.0051
									1632.73	42.9759
									1633.15	103.968
									1633.57	154.929
									1633.99	187.891
									1634.41	94.8529
									1634.84	11.8537
									1635.26	68.8254
									1635.68	91.8371
									1636.1	112.799
									1636.52	-20.2494
									1636.95	182.721
									1637.37	57.7031
									1637.79	34.6748
									1638.21	-40.3434
									1638.63	168.668
									1639.06	69.5991
									1639.48	154.591
									1639.9	-32.4474
									1640.32	182.514
									1640.74	165.476
									1641.16	74.4778
									1641.59	87.4986
									1642.01	222.46
									1642.43	125.422
									1642.85	180.384
									1643.27	121.345
									1643.69	98.3072
									1644.11	117.269
									1644.53	128.231
									1644.96	207.291
									1645.38	242.253
									1645.8	137.215
									1646.22	114.177
									1646.64	97.1384
									1647.06	172.1
									1647.48	85.0619
									1647.9	212.124
									1648.32	281.085
									1648.75	300.046
									1649.17	181.008
									1649.59	289.97
									1650.01	342.931
									1650.43	191.893
									1650.85	500.855
									1651.27	263.916
									1651.69	374.878
									1652.11	273.84
									1652.53	320.802
									1652.95	425.763
									1653.38	458.724
									1653.8	415.686
									1654.22	502.748
									1654.64	411.709
									1655.06	590.671
									1655.48	555.633
									1655.9	592.595
									1656.32	485.556
									1656.74	650.518
									1657.16	545.48
									1657.58	616.541
									1658	705.503
									1658.42	680.465
									1658.84	497.427
									1659.26	410.388
									1659.68	657.35
									1660.1	460.312
									1660.52	607.374
									1660.94	622.335
									1661.36	527.297
									1661.78	512.259
									1662.2	581.22
									1662.62	550.182
									1663.04	445.144
									1663.46	368.106
									1663.88	471.167
									1664.3	434.129
									1664.72	355.091
									1665.14	350.053
									1665.56	385.014
									1665.98	259.976
									1666.4	286.938
									1666.82	309.999
									1667.24	214.961
									1667.66	177.923
									1668.08	94.8847
									1668.5	175.846
									1668.92	262.808
									1669.34	199.77
									1669.76	202.732
									1670.18	165.793
									1670.59	178.756
									1671.02	77.7168
									1671.43	192.679
									1671.85	49.6511
									1672.27	118.603
									1672.69	133.565
									1673.11	82.6263
									1673.53	103.588
									1673.95	6.52977
									1674.37	41.5015
									1674.79	28.4732
									1675.21	109.435
									1675.63	-25.5733
									1676.04	131.359
									1676.46	94.421
									1676.88	21.3528
									1677.3	40.3245
									1677.72	49.3062
									1678.14	68.278
									1678.56	47.2497
									1678.98	-135.769
									1679.39	95.154
									1679.81	-103.824
									1680.23	91.1775
									1680.65	8.12923
									1681.07	51.1009
									1681.49	114.063
									1681.91	-78.9456
									1682.33	46.0261
									1682.74	25.0088
									1683.16	21.9805
									1683.58	98.9722
									1684	-8.06604
									1684.42	-79.0943
									1684.84	107.857
									1685.25	-75.1399
									1685.67	-0.16822
									1686.09	-87.1965
									1686.51	107.805
									1686.93	24.757
									1687.34	-26.2704
									1687.76	148.691
									1688.18	63.6831
									1688.6	44.6548
									1689.02	-96.3635
									1689.43	-27.3909
									1689.85	15.5809
									1690.27	-11.4374
									1690.69	125.524
									1691.11	-3.49394
									1691.52	3.4887
									1691.94	-163.54
[truncated: 3,872 more rows]

## Sheet: Fig. 2
Fig. 2A	Raman shift	NGO-5 scaffold	Raman shift	Degradation product			Wavelength	Pre-CTL	Wavelength	Post-CTL			Wavelength	Pre-NGO-5	Wavelength	Post-NGO-5
	500.848	-63.1701	500.848	2393.97		Fig. 2B	650.868	75.8	599.763	96.8916		Fig. 2C	649.904	88.419	599.763	97.3461		Fig. 2F
	502.605	14.8281	502.605	2530.98			651.832	75.5	600.727	97.0174			650.868	87.9285	600.727	97.2472			CTL	GA	NGO-1	NGO-5	NGO-10
	504.361	82.8283	504.361	2450			652.796	75.2	601.691	97.1703			651.832	87.5341	601.691	97.098			9.578	96.999	50.551	100.049	91.866
	506.12	30.8127	506.12	2634.99			653.761	75.1	602.655	97.3707			652.796	87.2694	602.655	96.9026			10.697	99.348	54.626	85.223	85.578
	507.876	50.8129	507.876	2602.01			654.725	75.1	603.62	97.6186			653.761	87.1477	603.62	96.665			11.287	105.668	53.466	83.249	105.347
	509.631	60.815	509.631	2601.05			655.689	75.2	604.584	97.8979			654.725	87.1632	604.584	96.3926			15.031	97.376	61.051	104.086	84.395
	511.387	126.815	511.387	2832.08			656.653	75.3	605.548	98.1836			655.689	87.2963	605.548	96.0992
	513.142	52.8174	513.142	2581.12			657.618	75.5	606.513	98.4502			656.653	87.5194	606.513	95.8072
	514.896	244.812	514.896	2938.17			658.582	75.8	607.477	98.6766			657.618	87.8023	607.477	95.5449		Fig. 2G
	516.651	222.814	516.651	2615.11			659.546	76.1	608.441	98.8492			658.582	88.1156	608.441	95.34				CTL				GA				NGO-1				NGO-5				NGO-10
	518.405	100.818	518.405	2870.16			660.51	76.4	609.405	98.96			659.546	88.4347	609.405	95.2114			MMP-1	41	37	38	38.0282	8	16	10	9.9723	29	27	27	25.5605	22	23	20	19.0355	24	20	21	17.4242
	520.158	28.8239	520.158	2739.22			661.475	76.6	610.369	99.0044			660.51	88.741	610.369	95.1628			MMP-2	32.2581	34.359	33.75	44.523	19.3333	14.1243	15.6028	15.5115	20.8333	20.0935	24.5283	21.1196	11.6095	18.2045	18.2879	12.7219	15.5963	15.2263	15.3846	17.4699
	521.911	182.83	521.911	2640.28			662.439	76.8	611.334	98.9785			661.475	89.0222	611.334	95.1822			MMP-9	29.3103	30.2752	25.2381	34.5515	19.883	10.5769	15.7692	16.8285	13.5802	15.1515	16.9742	14.8148	6.54762	9.57747	10	9.84849	6.20155	9.52381	7.18954	9.84849
	523.664	256.836	523.664	2875.35			663.403	76.9	612.298	98.8797			662.439	89.2709	612.298	95.2468
	525.417	262.832	525.417	2906.41			664.367	77	613.262	98.709			663.403	89.482	613.262	95.3319		Fig. 2H
	527.169	276.84	527.169	2855.49			665.332	77	614.226	98.475			664.367	89.6512	614.226	95.4209				CTL				GA				NGO-1				NGO-5				NGO-10
	528.921	256.848	528.921	2990.57			666.296	76.9	615.191	98.1964			665.332	89.7731	615.191	95.512			MMP-1	0.3363	0.3208	0.2908	0.3361	0.1378	0.1369	0.1426	0.1367	0.1764	0.1771	0.177	0.1786	0.1508	0.158	0.1573	0.1616	0.1482	0.1606	0.1619	0.1516
	530.673	326.856	530.673	2909.64			667.26	76.9	616.155	97.9004			666.296	89.8429	616.155	95.6193			MMP-2	0.4445	0.4146	0.4348	0.4034	0.1291	0.1327	0.1311	0.1255	0.1846	0.2114	0.2352	0.2349	0.1589	0.1461	0.1478	0.1418	0.1435	0.1474	0.1587	0.1464
	532.424	338.866	532.424	2924.73			668.224	76.8	617.119	97.6163			667.26	89.8582	617.119	95.7665			MMP-9	0.3743	0.3741	0.3535	0.2639	0.1139	0.1127	0.1156	0.117	0.1766	0.17	0.1684	0.1645	0.1109	0.1206	0.1219	0.122	0.1261	0.115	0.1188	0.1249
	534.175	342.866	534.175	2967.82			669.189	76.8	618.083	97.3655			668.224	89.8233	618.083	95.9762
	535.926	306.876	535.926	2930.91			670.153	76.9	619.048	97.1529			669.188	89.7495	619.048	96.257		Fig. 2I
	537.676	262.888	537.676	2932.02			671.117	76.9	620.012	96.9658			670.153	89.6511	620.012	96.5943				CTL				GA				NGO-1				NGO-5				NGO-10
	539.426	314.9	539.426	2787.12			672.081	77	620.976	96.7797			671.117	89.5408	620.976	96.9514			MMP-1	15.6269	15.7704	15.9138	15.5	63.0922	64.3598	64.2446	65	50.317	46.4832	53.4021	45	65.2667	68.8722	68.9195	65.8	67.6556	67.8957	70.6259	67.45
	541.176	278.912	541.176	2990.22			673.046	77.1	621.94	96.5686			672.081	89.4263	621.94	97.2755			MMP-2	21.6192	21.9856	22.0772	21.4359	58.1534	59.8616	58.1913	58.9126	33.5208	33.9893	34.718	34.666	55.2639	55.5661	56.3218	57.0271	58.8296	59.9501	59.6915	60.2518
	542.925	128.926	542.925	2719.34			674.01	77.1	622.905	96.3208			673.045	89.3105	622.905	97.5127			MMP-9	25.0168	25.4192	25.4862	28.5714	48.3235	49.4543	50.0774	51.0005	43.6446	46.0714	46.7061	45.8847	51.7959	54.0615	53.5927	53.3974	54.5479	54.916	55.4884	56.1018
	544.674	246.93	544.674	2838.45			674.974	77.1	623.869	96.0475			674.01	89.1938	623.869	97.6231
	546.422	276.945	546.422	2821.48			675.938	77.1	624.833	95.7858			674.974	89.0756	624.833	97.595
	548.171	250.959	548.171	2738.6			676.903	77.1	625.797	95.5886			675.938	88.9562	625.797	97.4485
	549.919	150.975	549.919	2773.73			677.867	77.1	626.762	95.5093			676.903	88.8378	626.762	97.2288
	551.666	282.993	551.666	2658.87			678.831	77.2	627.726	95.5821			677.867	88.7262	627.726	96.9929
	553.413	175.001	553.413	2750.01			679.795	77.3	628.69	95.8113			678.831	88.6312	628.69	96.7928
	555.158	235.022	555.158	2471.18			680.76	77.5	629.654	96.1659			679.795	88.5668	629.654	96.6644
	556.905	211.04	556.905	2382.32			681.724	77.6	630.619	96.5871			680.76	88.5493	630.619	96.6249
	558.651	-64.9401	558.651	2603.47			682.688	77.8	631.583	96.9995			681.724	88.5931	631.583	96.6744
	560.397	-38.9204	560.397	2600.63			683.652	77.9	632.547	97.3283			682.688	88.7072	632.547	96.8016
	562.143	3.09938	562.143	2565.78			684.617	78	633.511	97.5154			683.652	88.8897	633.511	96.9883
	563.888	57.1111	563.888	2438.95			685.581	78.2	634.476	97.5303			684.616	89.1254	634.476	97.2114
	565.633	39.155	565.633	2296.11			686.545	78.3	635.44	97.3758			685.581	89.3859	635.44	97.4411
	567.377	0.11659	567.377	2287.3			687.509	78.5	636.404	97.0862			686.545	89.6353	636.404	97.6421
	569.12	29.0796	569.12	2344.49			688.474	78.6	637.368	96.7217			687.509	89.8378	637.368	97.7744
	570.864	-103.959	570.864	2233.67			689.438	78.8	638.333	96.3608			688.473	89.9669	638.333	97.8047
	572.607	50.9943	572.607	2382.86			690.402	78.9	639.297	96.0882			689.438	90.0118	639.297	97.7154
	574.35	-38.0427	574.35	2496.05			691.366	78.9	640.261	95.9774			690.402	89.9787	640.261	97.5166
	576.093	-19.0796	576.093	2219.15			692.331	79	641.225	96.0719			691.366	89.8881	641.225	97.2455
	577.836	-34.1166	577.836	2412.34			693.295	79	642.19	96.3695			692.331	89.7682	642.19	96.9553
	579.576	76.8507	579.576	2321.57			694.259	79	643.154	96.8196			693.295	89.6481	643.154	96.7002
	581.318	59.8152	581.318	2216.78			695.223	79	644.118	97.333			694.259	89.5511	644.118	96.5199
	583.06	-51.2304	583.06	2243.98			696.188	79	645.082	97.8041			695.223	89.4907	645.082	96.4352
	584.801	49.7355	584.801	2225.2			697.152	79	646.047	98.1404			696.188	89.4697	646.047	96.4505
	586.542	72.7014	586.542	2388.42			698.116	79	647.011	98.2883			697.152	89.4815	647.011	96.5602
	588.28	123.671	588.28	2295.68			699.08	79.1	647.975	98.2504			698.116	89.5132	647.975	96.7526
	590.021	130.637	590.021	2358.9			700.045	79.2	648.939	98.0816			699.08	89.549	648.939	97.0097
	591.76	47.5961	591.76	2480.14			701.009	79.4	649.904	97.8683			700.044	89.5748	649.904	97.3029
	593.5	52.5634	593.5	2403.38			701.973	79.5	650.868	97.697			701.009	89.5815	650.868	97.5889
	595.237	159.535	595.237	2404.65			702.937	79.7	651.832	97.6244			701.973	89.5673	651.832	97.8155
	596.976	96.5036	596.976	2347.89			703.902	79.8	652.796	97.6651			702.937	89.5382	652.796	97.934
	598.715	197.472	598.715	2487.14			704.866	80	653.761	97.7935			703.902	89.506	653.761	97.9189
	600.453	202.432	600.453	2550.39			705.83	80	654.725	97.9601			704.866	89.4848	654.725	97.7797
	602.189	175.405	602.189	2531.68			706.794	80	655.689	98.1088			705.83	89.4852	655.689	97.5631
	603.927	228.375	603.927	2590.94			707.759	79.9	656.653	98.1942			706.794	89.5108	656.653	97.3368
	605.664	201.347	605.664	2614.11			708.723	79.8	657.618	98.1911			707.759	89.5548	657.618	97.1655
	607.401	338.319	607.401	2407.38			709.687	79.7	658.582	98.0964			708.723	89.6015	658.582	97.0868
	609.135	339.294	609.135	2664.69			710.651	79.4	659.546	97.9243			709.687	89.6306	659.546	97.1004
	610.872	220.256	610.872	2547.96			711.615	79.2	660.51	97.6993			710.651	89.6237	660.51	97.1713
	612.608	371.229	612.608	2547.24			712.58	78.9	661.475	97.451			711.615	89.5708	661.475	97.2453
	614.341	336.206	614.341	2816.56			713.544	78.7	662.439	97.2114			712.58	89.4742	662.439	97.2675
	616.076	283.18	616.076	2671.86			714.508	78.5	663.403	97.0141			713.544	89.3497	663.403	97.1984
	617.811	420.155	617.811	2547.15			715.472	78.4	664.367	96.893			714.508	89.2228	664.367	97.0253
	619.544	481.132	619.544	2794.48			716.437	78.4	665.332	96.876			715.472	89.1226	665.332	96.7702
	621.278	410.098	621.278	2691.79			717.401	78.6	666.296	96.9742			716.437	89.0757	666.296	96.488
	623.012	187.074	623.012	2683.1			718.365	78.9	667.26	97.1684			717.401	89.1006	667.26	96.251
	624.744	358.052	624.744	2696.43			719.33	79.2	668.224	97.4073			718.365	89.2047	668.224	96.1193
	626.477	357.029	626.477	2497.75			720.294	79.6	669.189	97.6265			719.33	89.3848	669.189	96.1126
	628.21	320.007	628.21	2591.08			721.258	80	670.153	97.778			720.294	89.6298	670.153	96.2055
	629.941	318.977	629.941	2426.42			722.222	80.4	671.117	97.8468			721.258	89.9244	671.117	96.3496
	631.673	319.955	631.673	2517.76			723.187	80.7	672.081	97.8442			722.222	90.2533	672.081	96.5003
	633.403	292.937	633.403	2647.12			724.151	81	673.046	97.793			723.187	90.6038	673.046	96.63
	635.135	425.915	635.135	2656.45			725.115	81.4	674.01	97.7137			724.151	90.9673	674.01	96.7289
	636.866	252.895	636.866	2405.7			726.079	81.8	674.974	97.6188			725.115	91.3393	674.974	96.7986
	638.595	165.868	638.595	2415.08			727.043	82.4	675.938	97.5134			726.079	91.7185	675.938	96.846
	640.326	424.848	640.326	2422.42			728.008	83	676.903	97.4006			727.043	92.1038	676.903	96.8786
	642.054	191.832	642.054	2297.81			728.972	83.7	677.867	97.287			728.008	92.4922	677.867	96.9036
	643.784	240.814	643.784	2357.17			729.936	84.4	678.831	97.1871			728.972	92.877	678.831	96.9275
	645.513	299.797	645.513	2132.55			730.9	85	679.795	97.1224			729.936	93.247	679.795	96.9575
	647.241	248.771	647.241	2047.93			731.865	85.6	680.76	97.115			730.9	93.588	680.76	97.0011
	648.97	7.75382	648.97	2133.31			732.829	86.2	681.724	97.1797			731.865	93.8856	681.724	97.0649
	650.696	178.741	650.696	2058.72			733.793	86.6	682.688	97.3167			732.829	94.1302	682.688	97.1527
	652.425	161.724	652.425	1962.09			734.758	86.9	683.652	97.5088			733.793	94.3201	683.652	97.2626
	654.151	174.711	654.151	1945.51			735.722	87.2	684.617	97.7245			734.757	94.4632	684.617	97.3867
	655.878	185.697	655.878	1836.91			736.686	87.4	685.581	97.9267			735.722	94.5758	685.581	97.5128
	657.604	194.674	657.604	2028.32			737.65	87.6	686.545	98.0835			736.686	94.6784	686.545	97.6272
	659.331	135.659	659.331	1879.72			738.615	87.8	687.509	98.1768			737.65	94.7905	687.509	97.7198
	661.056	42.6479	661.056	1827.14			739.579	88	688.474	98.2064			738.614	94.9254	688.474	97.7852
	662.782	79.635	662.782	1774.56			740.543	88.3	689.438	98.1853			739.579	95.0884	689.438	97.8246
	664.506	36.6249	664.506	1572			741.507	88.6	690.402	98.1328			740.543	95.2768	690.402	97.8425
	666.232	-74.398	666.232	1733.31			742.471	88.9	691.366	98.0656			741.507	95.4835	691.366	97.8449
	667.955	-42.9415	667.955	1838.76			743.436	89.2	692.331	97.9937			742.471	95.7003	692.331	97.8366
	669.68	60.3379	669.68	1700.18			744.4	89.5	693.295	97.9192			743.436	95.9223	693.295	97.82
	671.403	-2.37776	671.403	1539.64			745.364	89.8	694.259	97.8401			744.4	96.1477	694.259	97.7956
	673.127	-13.0959	673.127	1655.07			746.328	90.1	695.223	97.7552			745.364	96.3765	695.223	97.7639
	674.849	-9.80917	674.849	1770.54			747.293	90.3	696.188	97.6679			746.328	96.6063	696.188	97.7266
	676.573	-2.53728	676.573	1693.98			748.257	90.5	697.152	97.5872			747.293	96.8297	697.152	97.6874
	678.294	-89.2482	678.294	1689.45			749.221	90.7	698.116	97.5255			748.257	97.034	698.116	97.6523
	680.016	-23.9615	680.016	1764.92			750.186	90.9	699.08	97.4937			749.221	97.2032	699.08	97.6279
	681.738	35.3252	681.738	1634.38			751.15	91	700.045	97.4974			750.185	97.3235	700.045	97.6196
	683.459	-5.38567	683.459	1835.86			752.114	91.1	701.009	97.5335			751.15	97.388	701.009	97.6299
	685.181	147.891	685.181	1829.32			753.078	91.2	701.973	97.5912			752.114	97.4007	701.973	97.6577
	686.901	91.1826	686.901	1930.81			754.043	91.4	702.937	97.6553			753.078	97.3763	702.937	97.698
	688.62	30.4765	688.62	1836.32			755.007	91.5	703.902	97.7109			754.042	97.3367	703.902	97.7436
	690.341	57.7656	690.341	1739.79			755.971	91.6	704.866	97.7476			755.007	97.3048	704.866	97.7864
	692.06	209.059	692.06	1845.3			756.935	91.7	705.83	97.7619			755.971	97.2973	705.83	97.8196
	693.78	100.351	693.78	2118.79			757.899	91.8	706.794	97.7563			756.935	97.3209	706.794	97.8389
	695.499	179.635	695.499	1970.19			758.864	91.9	707.759	97.7369			757.899	97.3704	707.759	97.8439
	697.216	164.934	697.216	2013.72			759.828	92	708.723	97.7104			758.864	97.4322	708.723	97.8375
	698.936	92.2252	698.936	2135.21			760.792	92.1	709.687	97.6815			759.828	97.4897	709.687	97.8259
	700.653	349.524	700.653	1972.74			761.756	92.2	710.651	97.6526			760.792	97.5295	710.651	97.8166
	702.37	234.823	702.37	2068.27			762.721	92.3	711.615	97.6235			761.756	97.5461	711.615	97.8161
	704.088	344.109	704.088	2171.78			763.685	92.4	712.58	97.5935			762.721	97.5438	712.58	97.8285
	705.805	173.408	705.805	2169.31			764.649	92.5	713.544	97.5616			763.685	97.535	713.544	97.8542
	707.521	312.709	707.521	2160.85			765.614	92.7	714.508	97.5277			764.649	97.5366	714.508	97.8892
	709.238	266.008	709.238	2280.38			766.578	92.8	715.472	97.492			765.613	97.5649	715.472	97.9256
	710.953	353.311	710.953	2083.94			767.542	93	716.437	97.455			766.578	97.6303	716.437	97.954
	712.668	384.615	712.668	2275.49			768.506	93.2	717.401	97.4182			767.542	97.7355	717.401	97.9657
	714.385	427.903	714.385	2313.02			769.471	93.4	718.365	97.3849			768.506	97.8745	718.365	97.9549
	716.099	475.209	716.099	2168.59			770.435	93.6	719.33	97.3612			769.47	98.0344	719.33	97.9208
	717.813	296.515	717.813	2176.16			771.399	93.8	720.294	97.3562			770.435	98.1993	720.294	97.8672
	719.526	359.824	719.526	2195.74			772.363	93.9	721.258	97.3804			771.399	98.3531	721.258	97.8017
	721.242	279.125	721.242	2355.28			773.327	94	722.222	97.4421			772.363	98.4831	722.222	97.7331
	722.955	442.423	722.955	2190.86			774.292	94	723.187	97.5445			773.327	98.5813	723.187	97.6699
	724.667	349.734	724.667	2214.35			775.256	94	724.151	97.6823			774.292	98.6442	724.151	97.6179
	726.382	351.037	726.382	2115.91			776.22	94	725.115	97.8417			775.256	98.6727	725.115	97.5811
	728.094	382.348	728.094	2235.5			777.184	93.9	726.079	98.0028			776.22	98.6695	726.079	97.5613
	729.805	327.661	729.805	1985.11			778.149	93.9	727.043	98.1445			777.184	98.6382	727.043	97.5599
	731.516	296.965	731.516	2076.71			779.113	93.8	728.008	98.2506			778.149	98.5822	728.008	97.5786
	733.227	262.278	733.227	2206.32			780.077	93.8	728.972	98.3135			779.113	98.5051	728.972	97.619
	734.94	243.586	734.94	1789.9			781.041	93.9	729.936	98.3361			780.077	98.411	729.936	97.682
	736.65	436.902	736.65	1979.52			782.006	93.9	730.9	98.3304			781.041	98.3055	730.9	97.7663
	738.36	238.217	738.36	1989.14			782.97	94.1	731.865	98.3123			782.006	98.1958	731.865	97.8678
	740.07	187.533	740.07	1724.76			783.934	94.3	732.829	98.2962			782.97	98.0912	732.829	97.9789
	741.78	300.838	741.78	1672.38			784.898	94.5	733.793	98.2905			783.934	98.0014	733.793	98.0902
	743.491	162.151	743.491	1835.98			785.863	94.7	734.758	98.295			784.898	97.936	734.758	98.1918
	745.199	163.472	745.199	1571.63			786.827	94.9	735.722	98.303			785.863	97.9019	735.722	98.2763
	746.908	210.79	746.908	1571.26			787.791	95.1	736.686	98.3054			786.827	97.9023	736.686	98.3394
	748.616	186.11	748.616	1486.91			788.755	95.3	737.65	98.2954			787.791	97.9352	737.65	98.3808
	750.324	87.4306	750.324	1550.55			789.72	95.5	738.615	98.2722			788.755	97.9934	738.615	98.4034
	752.031	68.7434	752.031	1492.21			790.684	95.7	739.579	98.2427			789.72	98.0645	739.579	98.4115
	753.74	-131.939	753.74	1423.74			791.648	95.9	740.543	98.2184			790.684	98.1335	740.543	98.4089
	755.447	-76.6158	755.447	1263.4			792.612	96	741.507	98.2119			791.648	98.1843	741.507	98.3987
	757.153	-73.2906	757.153	1313.07			793.577	96.2	742.471	98.2302			792.612	98.2039	742.471	98.3818
	758.859	68.0346	758.859	1400.74			794.541	96.3	743.436	98.272			793.577	98.1851	743.436	98.359
	760.565	7.34978	760.565	1164.41			795.505	96.4	744.4	98.3268			794.541	98.1289	744.4	98.3326
	762.271	-103.325	762.271	1112.08			796.469	96.5	745.364	98.3776			795.505	98.0449	745.364	98.3071
	763.976	-43.9974	763.976	1161.77			797.434	96.5	746.328	98.4069			796.469	97.9486	746.328	98.2894
	765.681	19.3302	765.681	1121.45			798.398	96.6	747.293	98.4027			797.434	97.8574	747.293	98.2871
	767.385	-121.003	767.385	1115.15			799.362	96.6	748.257	98.363			798.398	97.7854	748.257	98.3061
	769.091	17.7881	769.091	920.818			800.326	96.6	749.221	98.2974			799.362	97.7396	749.221	98.3475
	770.795	-65.4098	770.795	994.515			801.291	96.7	750.186	98.2236			800.326	97.7178	750.186	98.4065
	772.499	-44.6078	772.499	960.211			802.255	96.7	751.15	98.1616			801.291	97.7102	751.15	98.4725
	774.202	-49.8054	774.202	1191.92			803.219	96.8	752.114	98.1275			802.255	97.7037	752.114	98.5327
	775.905	-129.003	775.905	1277.63			804.183	96.8	753.078	98.128			803.219	97.6871	753.078	98.5753
	777.608	59.7894	777.608	1119.34			805.148	96.9	754.043	98.1596			804.183	97.6546	754.043	98.594
	779.31	-35.4078	779.31	1001.06			806.112	97	755.007	98.2109			805.148	97.608	755.007	98.5901
	781.012	-144.605	781.012	1152.79			807.076	97	755.971	98.2672			806.112	97.5548	755.971	98.5724
	782.714	46.1977	782.714	1328.41			808.04	97.1	756.935	98.3172			807.076	97.5038	756.935	98.5538
	784.415	-30.9992	784.415	1354.14			809.005	97.1	757.899	98.3562			808.04	97.4614	757.899	98.5474
	786.116	83.804	786.116	1321.88			809.969	97.2	758.864	98.3877			809.005	97.428	758.864	98.5618
	787.817	34.5971	787.817	1131.61			810.933	97.2	759.828	98.4207			809.969	97.399	759.828	98.5984
	789.517	175.401	789.517	1129.36			811.897	97.1	760.792	98.4654			810.933	97.3664	760.792	98.6522
	791.217	52.2041	791.217	1331.11			812.862	97.1	761.756	98.5284			811.897	97.3237	761.756	98.7134
	792.917	145.008	792.917	1412.86			813.826	97.1	762.721	98.6098			812.862	97.2683	762.721	98.7709
	794.616	-10.1885	794.616	1434.62			814.79	97.1	763.685	98.7024			813.826	97.2037	763.685	98.8161
	796.315	172.605	796.315	1498.38			815.754	97.1	764.649	98.7941			814.79	97.1372	764.649	98.845
	798.014	191.409	798.014	1268.14			816.719	97.2	765.614	98.8712			815.754	97.0778	765.614	98.8578
	799.712	104.214	799.712	1351.92			817.683	97.4	766.578	98.922			816.719	97.0322	766.578	98.8585
	801.41	163.018	801.41	1621.69			818.647	97.6	767.542	98.94			817.683	97.0033	767.542	98.852
	803.108	305.822	803.108	1603.47			819.611	97.7	768.506	98.9245			818.647	96.9899	768.506	98.8423
	804.806	242.626	804.806	1753.24			820.576	97.9	769.471	98.88			819.611	96.9884	769.471	98.8323
	806.503	179.421	806.503	1723.03			821.54	98.1	770.435	98.8148			820.576	96.9947	770.435	98.8234
	808.198	336.226	808.198	1638.84			822.504	98.2	771.399	98.739			821.54	97.0057	771.399	98.8164
	809.894	401.031	809.894	1708.64			823.468	98.3	772.363	98.6623			822.504	97.0192	772.363	98.813
	811.59	473.836	811.59	1686.34			824.433	98.3	773.327	98.5922			823.468	97.0333	773.327	98.8147
	813.286	466.641	813.286	1756.14			825.397	98.4	774.292	98.5336			824.433	97.0448	774.292	98.8232
	814.982	271.436	814.982	1857.94			826.361	98.4	775.256	98.4889			825.397	97.0495	775.256	98.8391
	816.677	554.241	816.677	1825.75			827.325	98.5	776.22	98.4577			826.361	97.0428	776.22	98.8613
	818.372	411.047	818.372	1809.57			828.29	98.6	777.184	98.4385			827.325	97.0216	777.184	98.8865
	820.066	477.853	820.066	1787.39			829.254	98.6	778.149	98.4283			828.29	96.9859	778.149	98.9102
	821.761	374.658	821.761	1633.2			830.218	98.7	779.113	98.424			829.254	96.9381	779.113	98.9285
	823.453	435.464	823.453	1871.06			831.182	98.9	780.077	98.4225			830.218	96.8821	780.077	98.9393
	825.146	470.26	825.146	1768.9			832.147	99	781.041	98.4203			831.182	96.8207	781.041	98.9442
	826.839	361.067	826.839	1602.73			833.111	99	782.006	98.4139			832.147	96.7535	782.006	98.9475
	828.532	495.873	828.532	1776.57			834.075	99.1	782.97	98.3997			833.111	96.6763	782.97	98.9554
	830.225	522.679	830.225	1872.41			835.039	99.1	783.934	98.3738			834.075	96.583	783.934	98.9729
	831.917	443.485	831.917	1732.26			836.004	99	784.898	98.3334			835.039	96.468	784.898	99.0019
	833.607	412.282	833.607	1612.14			836.968	99	785.863	98.2781			836.004	96.3299	785.863	99.039
	835.299	505.089	835.299	1615.99			837.932	98.8	786.827	98.2102			836.968	96.1726	786.827	99.0764
	836.991	457.895	836.991	1765.84			838.896	98.7	787.791	98.1355			837.932	96.0043	787.791	99.1037
	838.682	416.702	838.682	1563.71			839.861	98.5	788.755	98.0618			838.896	95.8351	788.755	99.1111
	840.372	411.509	840.372	1715.49			840.825	98.3	789.72	97.9967			839.861	95.673	789.72	99.0936
	842.061	402.317	842.061	1375.38			841.789	98.2	790.684	97.9453			840.825	95.5217	790.684	99.053
	843.751	395.114	843.751	1409.25			842.753	98.1	791.648	97.9076			841.789	95.3801	791.648	98.998
	845.441	289.921	845.441	1203.13			843.718	97.9	792.612	97.8786			842.753	95.2447	792.612	98.9414
	847.13	420.729	847.13	1267.02			844.682	97.8	793.577	97.8492			843.718	95.1128	793.577	98.8968
	848.817	315.537	848.817	1146.94			845.646	97.7	794.541	97.8098			844.682	94.9848	794.541	98.8733
	850.506	332.345	850.506	1172.83			846.61	97.7	795.505	97.7536			845.646	94.8649	795.505	98.873
	852.195	119.142	852.195	1034.72			847.575	97.6	796.469	97.6799			846.61	94.7595	796.469	98.8905
	853.883	361.95	853.883	878.622			848.539	97.6	797.434	97.594			847.575	94.6736	797.434	98.9154
	855.569	142.759	855.569	1192.55			849.503	97.6	798.398	97.5066			848.539	94.6085	798.398	98.9364
	857.257	185.567	857.257	870.455			850.467	97.7	799.362	97.4296			849.503	94.5598	799.362	98.946
	858.944	164.375	858.944	1074.37			851.432	97.7	800.326	97.373			850.467	94.5192	800.326	98.9426
	860.631	213.173	860.631	940.287			852.396	97.8	801.291	97.342			851.432	94.4768	801.291	98.9311
	862.315	213.983	862.315	796.242			853.36	97.9	802.255	97.3359			852.396	94.425	802.255	98.9194
	864.002	176.791	864.002	540.159			854.324	98	803.219	97.35			853.36	94.3607	803.219	98.9153
	865.688	121.6	865.688	824.088			855.289	98	804.183	97.3773			854.324	94.2853	804.183	98.9223
	867.371	34.4094	867.371	718.056			856.253	98.1	805.148	97.4115			855.289	94.2043	805.148	98.9389
	869.057	23.2181	869.057	779.885			857.217	98.1	806.112	97.4485			856.253	94.1252	806.112	98.9595
	870.742	54.0171	870.742	759.827			858.181	98.1	807.076	97.4864			857.217	94.0552	807.076	98.9776
	872.425	148.827	872.425	605.795			859.146	98.2	808.04	97.5253			858.181	94.0015	808.04	98.989
	874.109	13.6363	874.109	429.75			860.11	98.2	809.005	97.5656			859.146	93.9706	809.005	98.994
	875.793	0.44572	875.793	529.705			861.074	98.2	809.969	97.6081			860.11	93.9684	809.969	98.9967
	877.475	73.2559	877.475	537.685			862.038	98.3	810.933	97.6534			861.074	93.9996	810.933	99.0028
	879.158	6.06563	879.158	481.653			863.003	98.3	811.897	97.7025			862.038	94.0664	811.897	99.016
	880.84	-89.1342	880.84	539.634			863.967	98.3	812.862	97.7573			863.003	94.1666	812.862	99.0361
	882.522	-32.3241	882.522	497.615			864.931	98.3	813.826	97.8195			863.967	94.293	813.826	99.0584
	884.205	7.42721	884.205	501.583			865.895	98.3	814.79	97.8902			864.931	94.4347	814.79	99.0765
	885.885	108.047	885.885	593.589			866.86	98.3	815.754	97.9682			865.895	94.5803	815.754	99.085
	887.567	188.658	887.567	501.57			867.824	98.3	816.719	98.0496			866.86	94.7222	816.719	99.0829
	889.247	73.2681	889.247	307.577			868.788	98.3	817.683	98.1281			867.824	94.8595	817.683	99.0742
	890.928	55.8837	890.928	479.571			869.752	98.2	818.647	98.1963			868.788	95.0001	818.647	99.0663
	892.609	-11.5008	892.609	531.564			870.717	98.2	819.611	98.2482			869.752	95.1578	819.611	99.0669
	894.287	125.127	894.287	575.597			871.681	98.1	820.576	98.2803			870.717	95.3484	820.576	99.0793
	895.968	33.7426	895.968	505.591			872.645	98.1	821.54	98.2922			871.681	95.5842	821.54	99.1017
	897.646	154.36	897.646	815.523			873.609	98.2	822.504	98.2865			872.645	95.8695	822.504	99.1267
	899.325	124.984	899.325	507.542			874.574	98.3	823.468	98.2674			873.609	96.1985	823.468	99.1453
	901.003	63.6118	901.003	783.575			875.538	98.4	824.433	98.2392			874.573	96.5567	824.433	99.1508
	902.682	260.236	902.682	671.594			876.502	98.5	825.397	98.2059			875.538	96.9246	825.397	99.1418
	904.359	176.867	904.359	817.64			877.466	98.6	826.361	98.1713			876.502	97.2823	826.361	99.1235
	906.037	181.485	906.037	723.672			878.431	98.7	827.325	98.1398			877.466	97.6139	827.325	99.1051
	907.713	264.121	907.713	877.731			879.395	98.8	828.29	98.1167			878.431	97.9103	828.29	99.0963
	909.391	340.749	909.391	897.763			880.359	98.9	829.254	98.108			879.395	98.1696	829.254	99.1021
	911.066	395.389	911.066	1031.83			881.323	99	830.218	98.1187			880.359	98.3961	830.218	99.1213
	912.744	410.016	912.744	1223.87			882.288	99.1	831.182	98.151			881.323	98.5973	831.182	99.1466
	914.419	314.656	914.419	1137.94			883.252	99.2	832.147	98.2019			882.288	98.7811	832.147	99.1676
	916.095	417.282	916.095	1002			884.216	99.3	833.111	98.263			883.252	98.9537	833.111	99.1755
	917.769	511.886	917.769	1160.08			885.18	99.4	834.075	98.3221			884.216	99.1181	834.075	99.1667
	919.445	370.562	919.445	1126.14			886.145	99.4	835.039	98.3668			885.18	99.2742	835.039	99.1438
	921.119	483.206	921.119	1226.22			887.109	99.5	836.004	98.3884			886.144	99.4196	836.004	99.1145
	922.794	399.846	922.794	1164.29			888.073	99.5	836.968	98.385			887.109	99.5511	836.968	99.088
	924.467	604.534	924.467	1254.39			889.037	99.6	837.932	98.3624			888.073	99.6662	837.932	99.0711
	926.14	567.152	926.14	1120.49			890.002	99.6	838.896	98.3315			889.037	99.7639	838.896	99.0659
	927.814	481.766	927.814	1308.47			890.966	99.6	839.861	98.305			890.001	99.8444	839.861	99.0698
	929.486	712.388	929.486	1486.58			891.93	99.7	840.825	98.2929			890.966	99.9088	840.825	99.0764
	931.16	615.102	931.16	1446.67			892.894	99.7	841.789	98.299			891.93	99.9572	841.789	99.0791
	932.831	627.728	932.831	1364.79			893.859	99.7	842.753	98.3204			892.894	99.9886	842.753	99.0724
	934.504	624.346	934.504	1394.89			894.823	99.7	843.718	98.3493			893.859	100	843.718	99.0533
	936.175	655.072	936.175	1527.01			895.787	99.7	844.682	98.3751			894.823	99.9882	844.682	99.0208
	937.846	643.698	937.846	1339.13			896.751	99.6	845.646	98.3884			895.787	99.951	845.646	98.9756
	939.518	646.32	939.518	1489.24			897.716	99.5	846.61	98.3824			896.751	99.8891	846.61	98.9195
	941.188	626.951	941.188	1251.38			898.68	99.5	847.575	98.354			897.716	99.8067	847.575	98.8554
	942.857	571.685	942.857	1351.53			899.644	99.4	848.539	98.3038			898.68	99.7108	848.539	98.7875
	944.529	608.307	944.529	1247.64			900.608	99.2	849.503	98.2354			899.644	99.6095	849.503	98.7214
	946.197	554.945	946.197	1181.8			901.573	99.1	850.467	98.1541			900.608	99.5088	850.467	98.6628
	947.866	463.68	947.866	1303.95			902.537	99	851.432	98.0662			901.572	99.4107	851.432	98.6166
	949.536	636.31	949.536	1294.08			903.501	98.9	852.396	97.979			902.537	99.3123	852.396	98.5853
	951.204	586.948	951.204	912.243			904.465	98.8	853.36	97.8991			903.501	99.2068	853.36	98.5676
	952.872	603.586	952.872	1064.4			905.43	98.7	854.324	97.8325			904.465	99.0861	854.324	98.559
	954.541	394.321	954.541	1036.45			906.394	98.6	855.289	97.7834			905.429	98.9439	855.289	98.5532
	956.208	418.963	956.208	1038.63			907.358	98.5	856.253	97.7538			906.394	98.7775	856.253	98.5436
	957.875	455.605	957.875	646.803			908.322	98.3	857.217	97.7439			907.358	98.5883	857.217	98.5262
	959.544	410.239	959.544	710.951			909.287	98	858.181	97.7522			908.322	98.3808	858.181	98.501
	961.21	292.956	961.21	581.139			910.251	97.8	859.146	97.7763			909.287	98.1604	859.146	98.4721
	962.875	433.636	962.875	729.339			911.215	97.5	860.11	97.8134			910.251	97.9317	860.11	98.4467
	964.541	308.283	964.541	681.526			912.179	97.2	861.074	97.8608			911.215	97.6974	861.074	98.433
	966.208	381.025	966.208	547.701			913.144	96.9	862.038	97.9152			912.179	97.459	862.038	98.4374
	967.873	189.666	967.873	529.901			914.108	96.6	863.003	97.973			913.144	97.2173	863.003	98.4628
	969.538	240.346	969.538	438.101			915.072	96.5	863.967	98.0301			914.108	96.9738	863.967	98.5071
	971.202	334.981	971.202	416.315			916.036	96.4	864.931	98.0825			915.072	96.7308	864.931	98.5636
	972.868	159.697	972.868	208.502			917	96.3	865.895	98.1269			916.036	96.4906	865.895	98.6233
	974.531	156.385	974.531	236.728			917.965	96.3	866.86	98.162			917	96.2542	866.86	98.6768
	976.195	93.07	976.195	316.941			918.929	96.3	867.824	98.1883			917.965	96.0212	867.824	98.7172
	977.858	53.7585	977.858	235.168			919.893	96.4	868.788	98.2085			918.929	95.7903	868.788	98.7425
	979.52	8.44116	979.52	47.4067			920.857	96.4	869.752	98.2269			919.893	95.5607	869.752	98.7555
	981.185	93.1216	981.185	-84.393			921.822	96.5	870.717	98.2477			920.857	95.3344	870.717	98.7634
	982.847	207.814	982.847	131.846			922.786	96.5	871.681	98.2746			921.822	95.1173	871.681	98.7749
	984.509	150.507	984.509	-240.015			923.75	96.5	872.645	98.3098			922.786	94.9186	872.645	98.7978
	986.17	91.2035	986.17	28.2371			924.715	96.5	873.609	98.3535			923.75	94.7487	873.609	98.8361
	987.831	5.89019	987.831	74.489			925.679	96.5	874.574	98.4048			924.715	94.6153	874.574	98.8891
	989.494	-21.4213	989.494	58.7152			926.643	96.4	875.538	98.4616			925.679	94.521	875.538	98.952
	991.155	17.2754	991.155	-151.033			927.607	96.4	876.502	98.5219			926.643	94.4618	876.502	99.0175
	992.815	-14.0238	992.815	-120.768			928.572	96.4	877.466	98.5833			927.607	94.4282	877.466	99.0791
	994.475	4.67688	994.475	-228.503			929.536	96.3	878.431	98.644			928.572	94.4079	878.431	99.1328
	996.134	-100.618	996.134	-216.225			930.5	96.3	879.395	98.7025			929.536	94.3892	879.395	99.1784
	997.794	-31.9276	997.794	-83.9604			931.464	96.3	880.359	98.7577			930.5	94.3633	880.359	99.2194
	999.453	154.757	999.453	-95.6826			932.428	96.3	881.323	98.8092			931.464	94.3254	881.323	99.2609
	1001.11	85.3744	1001.11	-99.379			933.393	96.3	882.288	98.8572			932.428	94.2737	882.288	99.3071
	1002.77	-20.4534	1002.77	-35.1141			934.357	96.3	883.252	98.9026			933.393	94.2087	883.252	99.3601
	1004.43	91.7188	1004.43	-176.849			935.321	96.3	884.216	98.9466			934.357	94.1321	884.216	99.4189
	1006.09	-42.1091	1006.09	55.4156			936.285	96.3	885.18	98.9901			935.321	94.0465	885.18	99.48
	1007.74	18.145	1007.74	-88.1904			937.25	96.3	886.145	99.0336			936.285	93.9564	886.145	99.539
	1009.4	-55.6828	1009.4	34.0745			938.214	96.3	887.109	99.0763			937.25	93.8678	887.109	99.5923
	1011.06	-41.5106	1011.06	230.339			939.178	96.4	888.073	99.1163			938.214	93.788	888.073	99.6381
	1012.72	-23.3384	1012.72	-165.496			940.143	96.4	889.037	99.1516			939.178	93.7236	889.037	99.6764
	1014.37	136.946	1014.37	200.898			941.107	96.4	890.002	99.18			940.143	93.6774	890.002	99.7082
	1016.03	17.0878	1016.03	129.163			942.071	96.4	890.966	99.2003			941.107	93.6474	890.966	99.7344
	1017.68	163.322	1017.68	145.557			943.035	96.4	891.93	99.2129			942.071	93.6256	891.93	99.7553
	1019.34	143.564	1019.34	167.822			944	96.5	892.894	99.2192			943.035	93.6005	892.894	99.7696
	1020.99	259.798	1020.99	200.216			944.964	96.5	893.859	99.2217			944	93.5609	893.859	99.7758
	1022.65	167.94	1022.65	266.481			945.928	96.5	894.823	99.2227			944.964	93.4995	894.823	99.7722
	1024.3	210.174	1024.3	84.8749			946.892	96.5	895.787	99.2241			945.928	93.4158	895.787	99.7588
	1025.96	180.417	1025.96	371.14			947.856	96.4	896.751	99.2266			946.892	93.3153	896.751	99.7366
	1027.61	400.651	1027.61	421.534			948.821	96.3	897.716	99.2299			947.856	93.2073	897.716	99.7083
	1029.26	284.885	1029.26	595.928			949.785	96.3	898.68	99.233			948.821	93.1007	898.68	99.6773
	1030.92	297.127	1030.92	444.193			950.749	96.2	899.644	99.2348			949.785	92.9997	899.644	99.6474
	1032.57	315.361	1032.57	478.587			951.713	96.1	900.608	99.2345			950.749	92.9027	900.608	99.6217
	1034.22	297.595	1034.22	458.981			952.678	96.1	901.573	99.2319			951.713	92.8032	901.573	99.6025
	1035.87	349.829	1035.87	597.375			953.642	96	902.537	99.2268			952.678	92.692	902.537	99.5904
	1037.53	374.071	1037.53	605.64			954.606	96	903.501	99.2196			953.642	92.5616	903.501	99.5847
	1039.18	336.306	1039.18	592.034			955.571	95.9	904.465	99.2101			954.606	92.4084	904.465	99.5828
	1040.83	266.54	1040.83	872.328			956.535	95.8	905.43	99.1978			955.57	92.2334	905.43	99.5814
	1042.48	488.874	1042.48	756.722			957.499	95.7	906.394	99.1817			956.535	92.0408	906.394	99.5766
	1044.13	445.108	1044.13	799.116			958.463	95.6	907.358	99.1609			957.499	91.8359	907.358	99.5654
	1045.78	443.342	1045.78	681.51			959.428	95.4	908.322	99.135			958.463	91.6223	908.322	99.5464
	1047.43	567.576	1047.43	853.904			960.392	95.3	909.287	99.104			959.427	91.4009	909.287	99.5199
	1049.08	479.91	1049.08	662.298			961.356	95.1	910.251	99.0696			960.392	91.1704	910.251	99.4886
	1050.73	496.144	1050.73	752.692			962.32	94.9	911.215	99.0337			961.356	90.9284	911.215	99.4554
	1052.38	456.378	1052.38	701.086			963.284	94.8	912.179	98.9996			962.32	90.6736	912.179	99.4233
	1054.03	430.712	1054.03	889.48			964.249	94.6	913.144	98.9699			963.284	90.4072	913.144	99.3933
	1055.68	478.947	1055.68	813.874			965.213	94.4	914.108	98.9471			964.249	90.133	914.108	99.365
	1057.32	601.273	1057.32	952.397			966.177	94.2	915.072	98.9323			965.213	89.8571	915.072	99.3367
	1058.97	291.507	1058.97	590.791			967.141	94	916.036	98.9247			966.177	89.5871	916.036	99.3063
	1060.62	339.841	1060.62	891.185			968.106	93.9	917	98.9219			967.141	89.331	917	99.2734
	1062.26	502.167	1062.26	955.708			969.07	93.8	917.965	98.9203			968.106	89.0962	917.965	99.2391
	1063.91	334.401	1063.91	730.102			970.034	93.7	918.929	98.9158			969.07	88.8888	918.929	99.2065
	1065.56	292.635	1065.56	590.496			970.999	93.7	919.893	98.9049			970.034	88.7129	919.893	99.179
	1067.2	397.061	1067.2	795.019			971.963	93.7	920.857	98.8859			970.998	88.5701	920.857	99.1592
	1068.85	421.295	1068.85	771.313			972.927	93.7	921.822	98.8593			971.963	88.4594	921.822	99.1481
	1070.49	431.621	1070.49	699.836			973.891	93.7	922.786	98.8277			972.927	88.3771	922.786	99.1446
	1072.14	365.955	1072.14	610.23			974.856	93.8	923.75	98.7954			973.891	88.3182	923.75	99.1459
	1073.78	338.281	1073.78	542.753			975.82	93.8	924.715	98.7666			974.855	88.2777	924.715	99.149
	1075.43	476.515	1075.43	523.147			976.784	93.8	925.679	98.7446			975.82	88.2521	925.679	99.1513
	1077.07	308.841	1077.07	689.671			977.748	93.9	926.643	98.7305			976.784	88.2402	926.643	99.1509
	1078.72	279.175	1078.72	420.065			978.712	93.9	927.607	98.7232			977.748	88.243	927.607	99.1469
	1080.36	537.501	1080.36	650.588			979.677	93.9	928.572	98.7199			978.712	88.2635	928.572	99.1382
	1082	341.827	1082	445.111			980.641	94	929.536	98.7165			979.677	88.305	929.536	99.1232
	1083.65	348.161	1083.65	645.505			981.605	94	930.5	98.7095			980.641	88.3707	930.5	99.1002
	1085.29	274.487	1085.29	574.028			982.569	94.1	931.464	98.6963			981.605	88.4624	931.464	99.0679
	1086.93	304.813	1086.93	450.551			983.534	94.1	932.428	98.6762			982.569	88.5806	932.428	99.0263
	1088.57	125.139	1088.57	261.074			984.498	94.1	933.393	98.6499			983.534	88.7246	933.393	98.9779
	1090.21	205.565	1090.21	217.597			985.462	94.1	934.357	98.6191			984.498	88.892	934.357	98.9268
	1091.86	135.8	1091.86	457.991			986.427	94	935.321	98.5857			985.462	89.0791	935.321	98.8785
	1093.5	196.126	1093.5	46.5145			987.391	94	936.285	98.5517			986.426	89.2807	936.285	98.8375
	1095.14	212.552	1095.14	409.038			988.355	93.9	937.25	98.5181			987.391	89.4907	937.25	98.8064
	1096.78	176.878	1096.78	211.461			989.319	93.7	938.214	98.4861			988.355	89.7025	938.214	98.7848
	1098.42	71.2036	1098.42	243.984			990.283	93.6	939.178	98.4561			989.319	89.9101	939.178	98.77
	1100.06	291.53	1100.06	238.507			991.248	93.4	940.143	98.4287			990.283	90.1086	940.143	98.7578
	1101.7	125.956	1101.7	199.03			992.212	93.3	941.107	98.404			991.248	90.2946	941.107	98.744
	1103.34	52.2816	1103.34	179.553			993.176	93.1	942.071	98.382			992.212	90.4657	942.071	98.7261
	1104.97	174.7	1104.97	-27.7944			994.14	92.9	943.035	98.3619			993.176	90.6195	943.035	98.7033
	1106.61	-76.8745	1106.61	86.7287			995.105	92.8	944	98.3427			994.14	90.7532	944	98.676
	1108.25	35.4515	1108.25	63.2518			996.069	92.6	944.964	98.3227			995.105	90.8632	944.964	98.6454
	1109.89	-12.2225	1109.89	-122.129			997.033	92.5	945.928	98.3003			996.069	90.9459	945.928	98.6124
	1111.53	145.232	1111.53	7.50029			997.997	92.3	946.892	98.2743			997.033	90.9984	946.892	98.5774
	1113.16	123.507	1113.16	99.1908			998.962	92.1	947.856	98.2445			997.997	91.0206	947.856	98.5404
	1114.8	-170.447	1114.8	-35.18			999.926	92	948.821	98.2111			998.962	91.0151	948.821	98.5018
	1116.44	151.598	1116.44	66.4491			1000.89	91.8	949.785	98.1754			999.926	90.9871	949.785	98.4624
	1118.07	-56.2268	1118.07	24.1397			1001.85	91.6	950.749	98.139			1000.89	90.943	950.749	98.4237
	1119.71	35.9183	1119.71	31.7688			1002.82	91.4	951.713	98.1034			1001.85	90.888	951.713	98.3874
	1121.34	-47.9063	1121.34	25.4594			1003.78	91.2	952.678	98.0701			1002.82	90.8249	952.678	98.3547
	1122.98	-7.86108	1122.98	127.089			1004.75	91	953.642	98.0399			1003.78	90.7532	953.642	98.3262
	1124.61	48.4143	1124.61	350.679			1005.71	90.8	954.606	98.0136			1004.75	90.6697	954.606	98.3014
	1126.25	-9.54051	1126.25	82.3082			1006.68	90.6	955.571	97.9916			1005.71	90.57	955.571	98.2797
	1127.88	86.6349	1127.88	151.999			1007.64	90.4	956.535	97.9741			1006.68	90.4504	956.535	98.2603
	1129.52	-147.32	1129.52	103.628			1008.6	90.1	957.499	97.9613			1007.64	90.3082	957.499	98.2429
	1131.15	-139.045	1131.15	209.318			1009.57	89.9	958.463	97.9528			1008.6	90.1428	958.463	98.2275
	1132.78	87.1308	1132.78	355.009			1010.53	89.7	959.428	97.9482			1009.57	89.9542	959.428	98.2141
	1134.42	-18.824	1134.42	294.638			1011.5	89.4	960.392	97.9466			1010.53	89.7432	960.392	98.202
	1136.05	59.4514	1136.05	254.329			1012.46	89.1	961.356	97.9468			1011.5	89.5101	961.356	98.1898
	1137.68	-0.37321	1137.68	248.019			1013.42	88.9	962.32	97.9474			1012.46	89.2556	962.32	98.1753
	1139.31	-16.1978	1139.31	431.71			1014.39	88.6	963.284	97.9472			1013.42	88.9814	963.284	98.1566
	1140.95	-66.1526	1140.95	383.339			1015.35	88.4	964.249	97.9451			1014.39	88.6906	964.249	98.1324
	1142.58	-33.8772	1142.58	293.03			1016.32	88.1	965.213	97.9402			1015.35	88.3876	965.213	98.1034
	1144.21	-37.7019	1144.21	228.72			1017.28	87.9	966.177	97.9322			1016.32	88.0769	966.177	98.0718
	1145.84	68.4735	1145.84	370.411			1018.25	87.6	967.141	97.9214			1017.28	87.7619	967.141	98.0414
	1147.47	-55.2511	1147.47	504.101			1019.21	87.3	968.106	97.9082			1018.25	87.4431	968.106	98.0163
	1149.1	-49.0757	1149.1	369.792			1020.17	87	969.07	97.8936			1019.21	87.1186	969.07	98
	1150.73	39.0997	1150.73	621.482			1021.14	86.7	970.034	97.8786			1020.17	86.7847	970.034	97.9947
	1152.36	189.275	1152.36	403.173			1022.1	86.4	970.999	97.8646			1021.14	86.4382	970.999	98.0012
	1153.99	77.5505	1153.99	572.763			1023.07	86	971.963	97.8529			1022.1	86.0784	971.963	98.0188
	1155.62	-46.2741	1155.62	582.454			1024.03	85.6	972.927	97.8445			1023.07	85.7074	972.927	98.046
	1157.25	51.9013	1157.25	600.145			1025	85.2	973.891	97.8403			1024.03	85.3297	973.891	98.0804
	1158.87	142.307	1158.87	439.896			1025.96	84.8	974.856	97.8406			1025	84.95	974.856	98.1199
	1160.5	-25.1883	1160.5	661.587			1026.92	84.4	975.82	97.8459			1025.96	84.5715	975.82	98.1619
	1162.13	104.13	1162.13	645.278			1027.89	84.1	976.784	97.856			1026.92	84.1942	976.784	98.204
	1163.76	105.448	1163.76	510.968			1028.85	83.7	977.748	97.8709			1027.89	83.816	977.748	98.2442
	1165.38	-11.1082	1165.38	544.72			1029.82	83.4	978.712	97.8902			1028.85	83.4338	978.712	98.281
	1167.01	130.21	1167.01	534.411			1030.78	83.2	979.677	97.9134			1029.82	83.0461	979.677	98.3137
	1168.64	75.5285	1168.64	390.101			1031.75	83	980.641	97.9394			1030.78	82.6546	980.641	98.3426
	1170.26	196.972	1170.26	725.853			1032.71	82.8	981.605	97.9669			1031.75	82.2631	981.605	98.3689
	1171.89	96.2902	1171.89	537.544			1033.67	82.6	982.569	97.994			1032.71	81.8767	982.569	98.3939
	1173.51	103.634	1173.51	591.296			1034.64	82.5	983.534	98.019			1033.67	81.4991	983.534	98.4188
	1175.14	144.952	1175.14	508.986			1035.6	82.4	984.498	98.0404			1034.64	81.1313	984.498	98.4438
	1176.76	176.395	1176.76	700.738			1036.57	82.3	985.462	98.0574			1035.6	80.7711	985.462	98.4686
	1178.39	-40.2863	1178.39	486.429			1037.53	82.3	986.427	98.0699			1036.57	80.415	986.427	98.4921
	1180.01	239.057	1180.01	634.081			1038.5	82.3	987.391	98.0787			1037.53	80.0599	987.391	98.5125
	1181.64	-9.62461	1181.64	693.771			1039.46	82.3	988.355	98.0852			1038.5	79.7043	988.355	98.5282
	1183.26	-10.1812	1183.26	689.523			1040.42	82.3	989.319	98.0905			1039.46	79.3496	989.319	98.5377
	1184.88	125.162	1184.88	699.275			1041.39	82.2	990.283	98.0955			1040.42	78.9979	990.283	98.54
	1186.51	66.4805	1186.51	476.966			1042.35	82.2	991.248	98.1004			1041.39	78.6516	991.248	98.5346
	1188.13	159.924	1188.13	550.718			1043.32	82.2	992.212	98.1045			1042.35	78.3114	992.212	98.5214
	1189.75	61.2673	1189.75	514.47			1044.28	82.1	993.176	98.1071			1043.32	77.9767	993.176	98.5016
	1191.37	46.6107	1191.37	496.222			1045.25	82.1	994.14	98.1073			1044.28	77.6462	994.14	98.4772
	1192.99	129.954	1192.99	383.974			1046.21	82	995.105	98.1047			1045.25	77.3196	995.105	98.4514
	1194.62	65.3724	1194.62	245.664			1047.17	82	996.069	98.0993			1046.21	76.998	996.069	98.4275
	1196.24	36.7158	1196.24	229.416			1048.14	82	997.033	98.0919			1047.17	76.6835	997.033	98.4089
	1197.86	142.059	1197.86	283.168			1049.1	81.9	997.997	98.0831			1048.14	76.3781	997.997	98.3973
	1199.48	75.5025	1199.48	144.92			1050.07	81.9	998.962	98.0736			1049.1	76.082	998.962	98.393
	1201.1	312.846	1201.1	254.672			1051.03	81.9	999.926	98.0638			1050.07	75.7934	999.926	98.394
	1202.72	80.1893	1202.72	426.424			1051.99	81.8	1000.89	98.0538			1051.03	75.5098	1000.89	98.3971
	1204.34	-76.4673	1204.34	168.176			1052.96	81.8	1001.85	98.0435			1051.99	75.23	1001.85	98.3988
	1205.96	-75.0239	1205.96	121.928			1053.92	81.8	1002.82	98.0326			1052.96	74.9569	1002.82	98.396
	1207.58	-1.68053	1207.58	85.5798			1054.89	81.8	1003.78	98.0204			1053.92	74.6978	1003.78	98.3869
	1209.19	183.688	1209.19	161.393			1055.85	81.8	1004.75	98.0061			1054.89	74.4636	1004.75	98.3715
	1210.81	-0.86872	1210.81	133.145			1056.82	81.8	1005.71	97.9885			1055.85	74.2656	1005.71	98.3507
	1212.43	72.4747	1212.43	74.8971			1057.78	81.8	1006.68	97.9663			1056.82	74.1118	1006.68	98.326
	1214.05	-34.182	1214.05	22.6491			1058.74	81.8	1007.64	97.938			1057.78	74.0047	1007.64	98.299
	1215.67	87.1614	1215.67	-63.5989			1059.71	81.9	1008.6	97.9025			1058.74	73.9408	1008.6	98.2712
	1217.28	-13.8446	1217.28	-109.786			1060.67	81.9	1009.57	97.8595			1059.71	73.9132	1009.57	98.2437
	1218.9	164.666	1218.9	177.966			1061.64	82	1010.53	97.8098			1060.67	73.9142	1010.53	98.2179
	1220.52	205.176	1220.52	-110.282			1062.6	82.1	1011.5	97.755			1061.64	73.9381	1011.5	98.1946
	1222.13	37.7923	1222.13	-80.5108			1063.57	82.3	1012.46	97.6972			1062.6	73.9825	1012.46	98.1744
	1223.75	228.303	1223.75	139.959			1064.53	82.5	1013.42	97.6387			1063.57	74.0469	1013.42	98.1568
	1225.36	260.819	1225.36	138.547			1065.49	82.6	1014.39	97.5812			1064.53	74.1308	1014.39	98.1399
	1226.98	179.329	1226.98	-12.9828			1066.46	82.8	1015.35	97.5258			1065.49	74.2323	1015.35	98.1207
	1228.59	363.945	1228.59	-86.3943			1067.42	82.9	1016.32	97.4729			1066.46	74.3473	1016.32	98.0955
	1230.21	368.456	1230.21	246.075			1068.39	83.1	1017.28	97.4228			1067.42	74.4713	1017.28	98.0616
	1231.82	412.972	1231.82	-165.336			1069.35	83.2	1018.25	97.3759			1068.39	74.6012	1018.25	98.0178
	1233.44	293.482	1233.44	71.1336			1070.32	83.3	1019.21	97.3332			1069.35	74.7368	1019.21	97.9653
	1235.05	452.098	1235.05	-54.2779			1071.28	83.3	1020.17	97.2961			1070.32	74.8803	1020.17	97.9076
	1236.66	434.614	1236.66	64.2106			1072.24	83.3	1021.14	97.2659			1071.28	75.0346	1021.14	97.8487
	1238.28	543.125	1238.28	-43.3197			1073.21	83.3	1022.1	97.2441			1072.24	75.2001	1022.1	97.7925
	1239.89	537.74	1239.89	13.2688			1074.17	83.2	1023.07	97.2311			1073.21	75.3728	1023.07	97.7406
	1241.5	654.256	1241.5	151.857			1075.14	83.1	1024.03	97.2269			1074.17	75.5437	1024.03	97.6928
	1243.11	642.772	1243.11	-41.5543			1076.1	83	1025	97.2305			1075.14	75.7017	1025	97.647
	1244.72	707.288	1244.72	125.034			1077.07	82.9	1025.96	97.2408			1076.1	75.837	1025.96	97.6008
	1246.34	763.899	1246.34	5.50394			1078.03	82.8	1026.92	97.2562			1077.07	75.9451	1026.92	97.5528
	1247.95	738.415	1247.95	124.092			1078.99	82.7	1027.89	97.2752			1078.03	76.0293	1027.89	97.5031
	1249.56	708.931	1249.56	116.681			1079.96	82.6	1028.85	97.2961			1078.99	76.0998	1028.85	97.4537
	1251.17	927.547	1251.17	75.2693			1080.92	82.6	1029.82	97.3171			1079.96	76.1712	1029.82	97.4076
	1252.78	1020.06	1252.78	181.858			1081.89	82.6	1030.78	97.3362			1080.92	76.2582	1030.78	97.3677
	1254.39	894.579	1254.39	174.446			1082.85	82.6	1031.75	97.351			1081.89	76.372	1031.75	97.3354
	1256	1147.09	1256	229.035			1083.82	82.8	1032.71	97.3596			1082.85	76.5188	1032.71	97.3106
	1257.61	1147.71	1257.61	209.623			1084.78	82.9	1033.67	97.3608			1083.82	76.6998	1033.67	97.2914
	1259.22	1158.23	1259.22	206.212			1085.74	83.1	1034.64	97.3546			1084.78	76.9135	1034.64	97.2751
	1260.82	1096.75	1260.82	328.919			1086.71	83.4	1035.6	97.3417			1085.74	77.1571	1035.6	97.2592
	1262.43	1199.36	1262.43	339.507			1087.67	83.6	1036.57	97.3241			1086.71	77.4284	1036.57	97.2416
	1264.04	1489.88	1264.04	435.996			1088.64	83.9	1037.53	97.3037			1087.67	77.7258	1037.53	97.221
	1265.65	1336.4	1265.65	304.584			1089.6	84.1	1038.5	97.282			1088.64	78.0477	1038.5	97.1967
	1267.25	1384.92	1267.25	521.291			1090.57	84.4	1039.46	97.2597			1089.6	78.3921	1039.46	97.1683
	1268.86	1639.53	1268.86	431.88			1091.53	84.6	1040.42	97.2365			1090.57	78.7555	1040.42	97.1353
	1270.47	1586.05	1270.47	530.468			1092.49	84.8	1041.39	97.2116			1091.53	79.1344	1041.39	97.0974
	1272.08	1782.57	1272.08	543.057			1093.46	84.9	1042.35	97.1842			1092.49	79.525	1042.35	97.0544
	1273.68	1919.19	1273.68	451.764			1094.42	85.1	1043.32	97.1535			1093.46	79.9248	1043.32	97.0069
	1275.29	1929.7	1275.29	476.352			1095.39	85.2	1044.28	97.1197			1094.42	80.333	1044.28	96.9557
	1276.89	1982.22	1276.89	541.06			1096.35	85.3	1045.25	97.0832			1095.39	80.7498	1045.25	96.9025
	1278.5	1872.74	1278.5	595.648			1097.32	85.4	1046.21	97.0445			1096.35	81.1765	1046.21	96.8483
	1280.1	2307.36	1280.1	626.355			1098.28	85.5	1047.17	97.0042			1097.32	81.6136	1047.17	96.794
	1281.71	2173.88	1281.71	628.944			1099.24	85.6	1048.14	96.9629			1098.28	82.061	1048.14	96.7399
	1283.31	2182.4	1283.31	525.651			1100.21	85.8	1049.1	96.9207			1099.24	82.5168	1049.1	96.6854
	1284.91	2469.02	1284.91	712.358			1101.17	85.9	1050.07	96.8781			1100.21	82.978	1050.07	96.6297
	1286.52	2461.54	1286.52	436.946			1102.14	86.1	1051.03	96.8353			1101.17	83.4407	1051.03	96.5721
	1288.12	2518.06	1288.12	549.654			1103.1	86.3	1051.99	96.7931			1102.14	83.9015	1051.99	96.5122
	1289.73	2682.57	1289.73	598.242			1104.07	86.5	1052.96	96.752			1103.1	84.3575	1052.96	96.4503
	1291.33	2621.2	1291.33	462.849			1105.03	86.7	1053.92	96.712			1104.07	84.8071	1053.92	96.3865
	1292.93	2783.72	1292.93	689.556			1105.99	86.8	1054.89	96.6728			1105.03	85.2504	1054.89	96.3217
	1294.53	2736.24	1294.53	710.264			1106.96	87	1055.85	96.6335			1105.99	85.688	1055.85	96.2564
	1296.14	2982.75	1296.14	832.852			1107.92	87.1	1056.82	96.5932			1106.96	86.1211	1056.82	96.1915
	1297.74	2989.38	1297.74	885.559			1108.89	87.1	1057.78	96.5514			1107.92	86.5504	1057.78	96.1279
	1299.34	2941.9	1299.34	626.266			1109.85	87.2	1058.74	96.5087			1108.89	86.9751	1058.74	96.0672
	1300.94	3252.42	1300.94	706.974			1110.82	87.3	1059.71	96.4666			1109.85	87.393	1059.71	96.0113
	1302.54	3391.04	1302.54	831.681			1111.78	87.3	1060.67	96.4272			1110.81	87.8007	1060.67	95.9623
	1304.14	3483.56	1304.14	404.388			1112.74	87.4	1061.64	96.3926			1111.78	88.1943	1061.64	95.9223
	1305.74	3532.08	1305.74	531.095			1113.71	87.6	1062.6	96.3641			1112.74	88.5704	1062.6	95.8924
	1307.34	3458.6	1307.34	511.802			1114.67	87.7	1063.57	96.3419			1113.71	88.9272	1063.57	95.8726
	1308.94	3845.23	1308.94	570.509			1115.64	87.9	1064.53	96.3247			1114.67	89.265	1064.53	95.8617
	1310.54	3859.75	1310.54	661.217			1116.6	88.1	1065.49	96.3106			1115.64	89.5855	1065.49	95.8573
	1312.14	3814.27	1312.14	413.924			1117.56	88.3	1066.46	96.2978			1116.6	89.8915	1066.46	95.8567
	1313.74	3908.89	1313.74	660.631			1118.53	88.5	1067.42	96.2854			1117.56	90.1853	1067.42	95.8569
	1315.33	4113.42	1315.33	833.457			1119.49	88.7	1068.39	96.2736			1118.53	90.4686	1068.39	95.8561
	1316.93	4113.94	1316.93	436.164			1120.46	88.9	1069.35	96.2633			1119.49	90.742	1069.35	95.8533
	1318.53	4046.46	1318.53	574.771			1121.42	89.1	1070.32	96.2555			1120.46	91.0052	1070.32	95.8484
	1320.12	4197.09	1320.12	195.597			1122.38	89.3	1071.28	96.2506			1121.42	91.2579	1071.28	95.8421
	1321.72	4291.61	1321.72	486.304			1123.35	89.5	1072.24	96.2476			1122.38	91.5008	1072.24	95.8355
	1323.32	4478.13	1323.32	303.011			1124.31	89.7	1073.21	96.2442			1123.35	91.7346	1073.21	95.8295
	1324.91	4382.76	1324.91	429.837			1125.28	89.9	1074.17	96.2375			1124.31	91.9601	1074.17	95.8247
	1326.51	4525.28	1326.51	514.544			1126.24	90.1	1075.14	96.2252			1125.28	92.1769	1075.14	95.8214
	1328.11	4603.8	1328.11	321.252			1127.21	90.3	1076.1	96.2064			1126.24	92.3823	1076.1	95.8196
	1329.7	4726.33	1329.7	142.077			1128.17	90.4	1077.07	96.1823			1127.21	92.5714	1077.07	95.8191
	1331.3	4504.95	1331.3	224.785			1129.13	90.5	1078.03	96.1562			1128.17	92.7379	1078.03	95.8198
	1332.89	4609.48	1332.89	353.61			1130.1	90.6	1078.99	96.1332			1129.13	92.8758	1078.99	95.8217
	1334.49	4734	1334.49	200.318			1131.06	90.7	1079.96	96.1182			1130.1	92.9816	1079.96	95.825
	1336.08	4780.62	1336.08	303.144			1132.03	90.7	1080.92	96.1157			1131.06	93.0548	1080.92	95.8304
	1337.67	4919.15	1337.67	163.969			1132.99	90.7	1081.89	96.1284			1132.03	93.0983	1081.89	95.8386
	1339.27	4931.67	1339.27	116.677			1133.96	90.6	1082.85	96.1571			1132.99	93.1172	1082.85	95.8507
	1340.86	4762.2	1340.86	165.502			1134.92	90.5	1083.82	96.2005			1133.96	93.1168	1083.82	95.8677
	1342.45	4864.83	1342.45	138.328			1135.88	90.3	1084.78	96.2561			1134.92	93.1005	1084.78	95.8903
	1344.05	4745.35	1344.05	155.035			1136.85	90.2	1085.74	96.3203			1135.88	93.0696	1085.74	95.9189
	1345.64	4929.87	1345.64	65.7613			1137.81	90	1086.71	96.3895			1136.85	93.0238	1086.71	95.9532
	1347.23	4944.4	1347.23	314.587			1138.78	89.8	1087.67	96.4599			1137.81	92.9623	1087.67	95.9922
	1348.82	4797.03	1348.82	157.413			1139.74	89.6	1088.64	96.528			1138.78	92.8861	1088.64	96.0342
	1350.41	4919.56	1350.41	38.239			1140.71	89.4	1089.6	96.5913			1139.74	92.7985	1089.6	96.0775
	1352	4768.08	1352	99.0648			1141.67	89.2	1090.57	96.6476			1140.71	92.7047	1090.57	96.1202
	1353.6	4620.7	1353.6	87.772			1142.63	89.1	1091.53	96.6964			1141.67	92.611	1091.53	96.1611
	1355.19	4759.23	1355.19	14.5979			1143.6	88.9	1092.49	96.7382			1142.63	92.5223	1092.49	96.1996
	1356.78	4577.76	1356.78	94.1735			1144.56	88.8	1093.46	96.7749			1143.6	92.4411	1093.46	96.2361
	1358.37	4556.28	1358.37	234.524			1145.53	88.6	1094.42	96.8098			1144.56	92.3676	1094.42	96.2718
	1359.96	4496.91	1359.96	278.875			1146.49	88.5	1095.39	96.8469			1145.53	92.3003	1095.39	96.3083
	1361.55	4647.44	1361.55	75.2257			1147.46	88.3	1096.35	96.8902			1146.49	92.2378	1096.35	96.3469
	1363.13	4461.97	1363.13	5.64784			1148.42	88.1	1097.32	96.9427			1147.46	92.1797	1097.32	96.3885
	1364.72	4408.6	1364.72	-86.0014			1149.38	87.9	1098.28	97.0058			1148.42	92.127	1098.28	96.433
	1366.31	4387.12	1366.31	10.3493			1150.35	87.6	1099.24	97.0786			1149.38	92.0815	1099.24	96.48
	1367.9	4295.65	1367.9	254.7			1151.31	87.3	1100.21	97.1586			1150.35	92.044	1100.21	96.5285
	1369.49	4324.18	1369.49	195.051			1152.28	87.1	1101.17	97.2417			1151.31	92.0139	1101.17	96.5781
	1371.07	4102.81	1371.07	41.4729			1153.24	86.8	1102.14	97.3239			1152.28	91.9888	1102.14	96.629
	1372.66	4069.34	1372.66	213.724			1154.21	86.5	1103.1	97.4017			1153.24	91.9657	1103.1	96.6827
	1374.25	4181.86	1374.25	150.074			1155.17	86.2	1104.07	97.473			1154.21	91.9425	1104.07	96.7409
	1375.84	4126.49	1375.84	122.425			1156.13	86	1105.03	97.5378			1155.17	91.9192	1105.03	96.8057
	1377.42	4101.02	1377.42	420.847			1157.1	85.7	1105.99	97.5971			1156.13	91.8984	1105.99	96.8781
	1379.01	3725.55	1379.01	483.198			1158.06	85.5	1106.96	97.6529			1157.1	91.8846	1106.96	96.9577
	1380.59	3958.08	1380.59	169.62			1159.03	85.3	1107.92	97.7067			1158.06	91.8824	1107.92	97.0426
	1382.18	3814.71	1382.18	63.9709			1159.99	85.2	1108.89	97.7594			1159.03	91.8947	1108.89	97.1297
	1383.76	3817.24	1383.76	200.393			1160.95	85	1109.85	97.8108			1159.99	91.9218	1109.85	97.2152
	1385.35	3587.77	1385.35	514.744			1161.92	84.9	1110.82	97.8597			1160.95	91.9614	1110.82	97.296
	1386.93	3612.4	1386.93	507.166			1162.88	84.8	1111.78	97.905			1161.92	92.0097	1111.78	97.3699
	1388.52	3740.93	1388.52	465.517			1163.85	84.7	1112.74	97.9458			1162.88	92.0634	1112.74	97.4362
	1390.1	3463.46	1390.1	361.939			1164.81	84.6	1113.71	97.9819			1163.85	92.1207	1113.71	97.4954
	1391.68	3473.99	1391.68	186.361			1165.78	84.5	1114.67	98.0142			1164.81	92.1822	1114.67	97.5489
	1393.27	3448.62	1393.27	394.712			1166.74	84.4	1115.64	98.044			1165.78	92.2505	1115.64	97.5988
	1394.85	3283.15	1394.85	569.134			1167.7	84.3	1116.6	98.0733			1166.74	92.3293	1116.6	97.647
	1396.43	3245.69	1396.43	443.556			1168.67	84.3	1117.56	98.1037			1167.7	92.4216	1117.56	97.6952
	1398.01	3152.22	1398.01	599.978			1169.63	84.2	1118.53	98.1365			1168.67	92.5294	1118.53	97.7452
	1399.6	3192.85	1399.6	558.229			1170.6	84.2	1119.49	98.1724			1169.63	92.653	1119.49	97.7981
	1401.18	3305.38	1401.18	524.651			1171.56	84.1	1120.46	98.2112			1170.6	92.791	1120.46	97.8542
	1402.76	3147.91	1402.76	689.073			1172.53	84.1	1121.42	98.2521			1171.56	92.9409	1121.42	97.9127
	1404.34	3110.54	1404.34	505.495			1173.49	84.1	1122.38	98.2933			1172.53	93.0998	1122.38	97.9715
	1405.92	3031.08	1405.92	671.917			1174.45	84.1	1123.35	98.3328			1173.49	93.2646	1123.35	98.0273
	1407.5	3145.61	1407.5	576.339			1175.42	84	1124.31	98.368			1174.45	93.4326	1124.31	98.076
	1409.08	2890.14	1409.08	510.762			1176.38	84	1125.28	98.3967			1175.42	93.6012	1125.28	98.1138
	1410.66	3010.77	1410.66	649.184			1177.35	84	1126.24	98.4172			1176.38	93.7683	1126.24	98.1381
	1412.24	2881.31	1412.24	561.606			1178.31	83.9	1127.21	98.4287			1177.35	93.9322	1127.21	98.1479
	1413.82	2853.84	1413.82	562.028			1179.28	83.9	1128.17	98.4312			1178.31	94.0916	1128.17	98.1444
	1415.4	2832.47	1415.4	622.45			1180.24	83.9	1129.13	98.4253			1179.28	94.2455	1129.13	98.1303
	1416.98	2731	1416.98	550.872			1181.2	83.8	1130.1	98.4121			1180.24	94.3926	1130.1	98.1088
	1418.56	2759.53	1418.56	319.294			1182.17	83.8	1131.06	98.3924			1181.2	94.5314	1131.06	98.0832
	1420.14	2652.07	1420.14	767.716			1183.13	83.8	1132.03	98.3671			1182.17	94.66	1132.03	98.0556
	1421.71	2672.71	1421.71	614.21			1184.1	83.8	1132.99	98.3367			1183.13	94.7755	1132.99	98.0272
	1423.29	2621.24	1423.29	520.632			1185.06	83.8	1133.96	98.3015			1184.1	94.8749	1133.96	97.9976
	1424.87	2515.77	1424.87	571.054			1186.03	83.7	1134.92	98.2621			1185.06	94.955	1134.92	97.966
	1426.44	2628.41	1426.44	663.448			1186.99	83.7	1135.88	98.2188			1186.03	95.0132	1135.88	97.9306
	1428.02	2500.94	1428.02	445.87			1187.95	83.6	1136.85	98.1723			1186.99	95.0473	1136.85	97.8899
	1429.6	2501.47	1429.6	498.292			1188.92	83.6	1137.81	98.1228			1187.95	95.0562	1137.81	97.8425
	1431.17	2358.01	1431.17	666.785			1189.88	83.5	1138.78	98.0703			1188.92	95.0398	1138.78	97.7875
	1432.75	2426.64	1432.75	361.208			1190.85	83.3	1139.74	98.0144			1189.88	94.9989	1139.74	97.7247
	1434.32	2419.18	1434.32	443.701			1191.81	83.2	1140.71	97.9544			1190.85	94.9357	1140.71	97.6548
	1435.9	2141.71	1435.9	382.123			1192.78	83	1141.67	97.8903			1191.81	94.8536	1141.67	97.5798
	1437.47	2354.35	1437.47	400.617			1193.74	82.7	1142.63	97.8222			1192.78	94.7573	1142.63	97.502
	1439.05	2358.88	1439.05	375.039			1194.7	82.5	1143.6	97.7516			1193.74	94.6527	1143.6	97.4246
	1440.62	2463.42	1440.62	387.532			1195.67	82.2	1144.56	97.6806			1194.7	94.5462	1144.56	97.3502
	1442.2	2307.95	1442.2	383.954			1196.63	81.9	1145.53	97.6117			1195.67	94.4435	1145.53	97.2811
	1443.77	2194.59	1443.77	272.448			1197.6	81.7	1146.49	97.5475			1196.63	94.3486	1146.49	97.2184
	1445.34	2209.13	1445.34	298.941			1198.56	81.4	1147.46	97.4898			1197.6	94.2633	1147.46	97.1623
	1446.92	2069.66	1446.92	287.364			1199.53	81.2	1148.42	97.4397			1198.56	94.187	1148.42	97.112
	1448.49	2220.2	1448.49	273.857			1200.49	81.1	1149.38	97.397			1199.53	94.1175	1149.38	97.0663
	1450.06	1912.84	1450.06	442.351			1201.45	81	1150.35	97.361			1200.49	94.052	1150.35	97.024
	1451.63	2225.38	1451.63	318.844			1202.42	81	1151.31	97.3306			1201.45	93.9878	1151.31	96.9839
	1453.21	2215.91	1453.21	127.166			1203.38	80.9	1152.28	97.3046			1202.42	93.9233	1152.28	96.9451
	1454.78	2006.55	1454.78	75.6598			1204.35	80.9	1153.24	97.282			1203.38	93.8581	1153.24	96.9072
	1456.35	1979.08	1456.35	122.153			1205.31	81	1154.21	97.2623			1204.35	93.792	1154.21	96.8699
	1457.92	2155.62	1457.92	216.647			1206.28	81	1155.17	97.2452			1205.31	93.7253	1155.17	96.8335
	1459.49	1914.16	1459.49	-30.8597			1207.24	81.1	1156.13	97.2306			1206.28	93.6577	1156.13	96.7989
	1461.06	2106.8	1461.06	359.634			1208.2	81.2	1157.1	97.2188			1207.24	93.5885	1157.1	96.7672
	1462.63	1869.34	1462.63	14.1273			1209.17	81.3	1158.06	97.2105			1208.2	93.5164	1158.06	96.7404
	1464.2	1933.87	1464.2	0.62078			1210.13	81.4	1159.03	97.2068			1209.17	93.4395	1159.03	96.7201
	1465.77	2094.51	1465.77	-4.88572			1211.1	81.6	1159.99	97.2088			1210.13	93.3553	1159.99	96.7078
	1467.34	1985.05	1467.34	365.608			1212.06	81.7	1160.95	97.2175			1211.1	93.2607	1160.95	96.7039
	1468.91	2059.59	1468.91	382.101			1213.03	81.7	1161.92	97.2334			1212.06	93.1519	1161.92	96.7079
	1470.47	2080.13	1470.47	199.195			1213.99	81.7	1162.88	97.2559			1213.03	93.025	1162.88	96.7178
	1472.04	2136.77	1472.04	144.679			1214.95	81.7	1163.85	97.2835			1213.99	92.8766	1163.85	96.7316
	1473.61	1903.31	1473.61	-213.838			1215.92	81.6	1164.81	97.3141			1214.95	92.7051	1164.81	96.7471
	1475.18	1853.85	1475.18	105.646			1216.88	81.4	1165.78	97.3456			1215.92	92.5113	1165.78	96.7633
	1476.74	2012.49	1476.74	95.1942			1217.85	81.2	1166.74	97.3764			1216.88	92.2986	1166.74	96.7805
	1478.31	2021.03	1478.31	64.6776			1218.81	80.9	1167.7	97.4059			1217.85	92.0729	1167.7	96.8001
	1479.88	2181.56	1479.88	-3.83897			1219.78	80.7	1168.67	97.4347			1218.81	91.8408	1168.67	96.8244
	1481.45	1932.1	1481.45	147.544			1220.74	80.4	1169.63	97.4641			1219.78	91.6087	1169.63	96.8551
	1483.01	2044.75	1483.01	141.093			1221.7	80.1	1170.6	97.4954			1220.74	91.3815	1170.6	96.8931
	1484.58	2121.28	1484.58	166.576			1222.67	79.8	1171.56	97.5293			1221.7	91.1616	1171.56	96.9375
	1486.14	2041.83	1486.14	124.125			1223.63	79.4	1172.53	97.5658			1222.67	90.95	1172.53	96.9862
	1487.71	2112.47	1487.71	93.6083			1224.6	79.1	1173.49	97.6039			1223.63	90.7465	1173.49	97.0362
	1489.27	1963.01	1489.27	177.157			1225.56	78.8	1174.45	97.6421			1224.6	90.5512	1174.45	97.0842
	1490.84	1977.55	1490.84	22.6402			1226.52	78.5	1175.42	97.6789			1225.56	90.3646	1175.42	97.1279
	1492.4	1974.09	1492.4	198.189			1227.49	78.2	1176.38	97.713			1226.52	90.1882	1176.38	97.1657
	1493.97	2172.73	1493.97	145.672			1228.45	78	1177.35	97.7437			1227.49	90.0239	1177.35	97.1976
	1495.53	2051.27	1495.53	173.221			1229.42	77.7	1178.31	97.7709			1228.45	89.8738	1178.31	97.2247
	1497.09	2051.82	1497.09	216.769			1230.38	77.5	1179.28	97.7946			1229.42	89.7401	1179.28	97.2483
	1498.66	2146.45	1498.66	-15.7475			1231.35	77.4	1180.24	97.8152			1230.38	89.6247	1180.24	97.2702
	1500.22	2175	1500.22	217.801			1232.31	77.3	1181.2	97.8329			1231.35	89.5293	1181.2	97.2916
	1501.78	2059.54	1501.78	-10.6505			1233.27	77.2	1182.17	97.848			1232.31	89.456	1182.17	97.3131
	1503.34	2084.08	1503.34	376.898			1234.24	77.1	1183.13	97.8605			1233.27	89.4066	1183.13	97.3345
	1504.9	2102.73	1504.9	222.446			1235.2	77.1	1184.1	97.8702			1234.24	89.3824	1184.1	97.355
	1506.47	2385.26	1506.47	213.93			1236.17	77	1185.06	97.8767			1235.2	89.3843	1185.06	97.3733
	1508.03	2303.81	1508.03	293.378			1237.13	77	1186.03	97.8793			1236.17	89.4123	1186.03	97.3878
	1509.59	2226.35	1509.59	434.927			1238.1	77	1186.99	97.8771			1237.13	89.4659	1186.99	97.3973
	1511.15	2160.99	1511.15	378.475			1239.06	77	1187.95	97.869			1238.1	89.5445	1187.95	97.4008
	1512.71	2327.54	1512.71	496.024			1240.02	77	1188.92	97.8545			1239.06	89.6474	1188.92	97.3979
	1514.27	2310.08	1514.27	369.572			1240.99	77.1	1189.88	97.8334			1240.02	89.7738	1189.88	97.3886
	1515.83	2502.73	1515.83	427.121			1241.95	77.2	1190.85	97.8064			1240.99	89.9225	1190.85	97.3734
	1517.39	2445.27	1517.39	332.669			1242.92	77.3	1191.81	97.7746			1241.95	90.0916	1191.81	97.353
	1518.95	2455.81	1518.95	522.218			1243.88	77.5	1192.78	97.7395			1242.92	90.2782	1192.78	97.3282
	1520.51	2648.36	1520.51	281.766			1244.85	77.6	1193.74	97.7023			1243.88	90.4785	1193.74	97.2996
	1522.07	2523	1522.07	693.315			1245.81	77.8	1194.7	97.6635			1244.85	90.689	1194.7	97.2677
	1523.62	2603.55	1523.62	560.928			1246.77	78	1195.67	97.6228			1245.81	90.9064	1195.67	97.2328
	1525.18	2658.09	1525.18	338.477			1247.74	78.2	1196.63	97.5794			1246.77	91.1292	1196.63	97.1954
	1526.74	2648.73	1526.74	550.025			1248.7	78.5	1197.6	97.5321			1247.74	91.3568	1197.6	97.1561
	1528.3	2569.28	1528.3	365.574			1249.67	78.8	1198.56	97.4805			1248.7	91.589	1198.56	97.1153
	1529.86	2801.82	1529.86	419.122			1250.63	79.1	1199.53	97.4251			1249.67	91.8255	1199.53	97.0735
	1531.41	2844.37	1531.41	394.736			1251.6	79.4	1200.49	97.3674			1250.63	92.0642	1200.49	97.0314
	1532.97	2721.01	1532.97	436.284			1252.56	79.7	1201.45	97.3094			1251.6	92.3017	1201.45	96.9894
	1534.52	2921.56	1534.52	343.798			1253.52	80.1	1202.42	97.2535			1252.56	92.5333	1202.42	96.9477
	1536.08	2886.11	1536.08	419.346			1254.49	80.4	1203.38	97.2008			1253.52	92.7548	1203.38	96.9065
	1537.64	2986.75	1537.64	136.895			1255.45	80.7	1204.35	97.1514			1254.49	92.9639	1204.35	96.8659
	1539.19	3141.3	1539.19	542.508			1256.42	81	1205.31	97.1042			1255.45	93.1608	1205.31	96.826
	1540.75	3147.84	1540.75	656.057			1257.38	81.3	1206.28	97.0567			1256.42	93.3491	1206.28	96.7871
	1542.3	3220.39	1542.3	465.671			1258.35	81.5	1207.24	97.0065			1257.38	93.534	1207.24	96.7494
	1543.86	3105.03	1543.86	139.219			1259.31	81.7	1208.2	96.9512			1258.34	93.7209	1208.2	96.7133
	1545.41	3299.58	1545.41	384.833			1260.27	81.8	1209.17	96.8899			1259.31	93.9136	1209.17	96.6793
	1546.96	3372.13	1546.96	478.446			1261.24	81.9	1210.13	96.8226			1260.27	94.1133	1210.13	96.6475
	1548.52	3464.78	1548.52	157.995			1262.2	82	1211.1	96.7505			1261.24	94.3185	1211.1	96.6174
	1550.07	3335.32	1550.07	413.608			1263.17	82.1	1212.06	96.6753			1262.2	94.5261	1212.06	96.5881
	1551.63	3573.87	1551.63	253.157			1264.13	82.2	1213.03	96.5994			1263.17	94.7321	1213.03	96.5578
	1553.18	3572.42	1553.18	306.77			1265.09	82.3	1213.99	96.5246			1264.13	94.9332	1213.99	96.5242
	1554.73	3549.07	1554.73	408.384			1266.06	82.3	1214.95	96.4527			1265.09	95.1263	1214.95	96.4851
	1556.28	3659.61	1556.28	355.997			1267.02	82.4	1215.92	96.3852			1266.06	95.3088	1215.92	96.4385
	1557.84	3936.16	1557.84	303.546			1267.99	82.5	1216.88	96.3232			1267.02	95.4779	1216.88	96.3835
	1559.39	3948.81	1559.39	51.1594			1268.95	82.6	1217.85	96.2675			1267.99	95.6303	1217.85	96.3201
	1560.94	3965.36	1560.94	460.673			1269.92	82.7	1218.81	96.2187			1268.95	95.7631	1218.81	96.2497
	1562.49	3971.9	1562.49	86.2866			1270.88	82.8	1219.78	96.177			1269.92	95.8751	1219.78	96.1739
	1564.04	4154.45	1564.04	155.9			1271.84	83	1220.74	96.1422			1270.88	95.9673	1220.74	96.095
	1565.59	4281.1	1565.59	95.5137			1272.81	83.2	1221.7	96.1141			1271.84	96.0433	1221.7	96.0149
	1567.14	4211.65	1567.14	165.127			1273.77	83.4	1222.67	96.0921			1272.81	96.1089	1222.67	95.9353
	1568.69	4112.2	1568.69	258.741			1274.74	83.5	1223.63	96.0758			1273.77	96.1698	1223.63	95.8573
	1570.24	4446.75	1570.24	246.354			1275.7	83.7	1224.6	96.0649			1274.74	96.2302	1224.6	95.7818
	1571.79	4381.4	1571.79	231.968			1276.66	83.8	1225.56	96.0594			1275.7	96.2915	1225.56	95.7093
	1573.34	4549.95	1573.34	199.582			1277.63	83.9	1226.52	96.0593			1276.66	96.3525	1226.52	95.6407
	1574.89	4402.5	1574.89	153.23			1278.59	84	1227.49	96.0646			1277.63	96.4111	1227.49	95.5763
	1576.43	4507.15	1576.43	-208.741			1279.56	84.1	1228.45	96.0754			1278.59	96.4657	1228.45	95.5165
	1577.98	4603.7	1577.98	161.277			1280.52	84.1	1229.42	96.0912			1279.56	96.5165	1229.42	95.4616
	1579.53	4648.25	1579.53	265.295			1281.49	84.1	1230.38	96.1111			1280.52	96.5662	1230.38	95.4113
	1581.08	4668.8	1581.08	49.3132			1282.45	84.2	1231.35	96.1337			1281.49	96.6188	1231.35	95.3655
	1582.62	4691.45	1582.62	-56.6579			1283.41	84.2	1232.31	96.1575			1282.45	96.6778	1232.31	95.324
	1584.17	4748	1584.17	177.36			1284.38	84.3	1233.27	96.1807			1283.41	96.7447	1233.27	95.2872
	1585.72	4972.55	1585.72	81.3783			1285.34	84.5	1234.24	96.2016			1284.38	96.8188	1234.24	95.2557
	1587.26	5005.2	1587.26	85.3073			1286.31	84.6	1235.2	96.2192			1285.34	96.8967	1235.2	95.2305
	1588.81	5107.75	1588.81	-48.6746			1287.27	84.7	1236.17	96.233			1286.31	96.9743	1236.17	95.2128
	1590.36	5146.3	1590.36	87.3435			1288.24	84.9	1237.13	96.2435			1287.27	97.0487	1237.13	95.2036
	1591.9	5048.86	1591.9	-18.6276			1289.2	85	1238.1	96.2518			1288.24	97.1185	1238.1	95.2036
	1593.45	5123.5	1593.45	71.3905			1290.16	85.2	1239.06	96.2593			1289.2	97.1847	1239.06	95.213
	1594.99	5026.06	1594.99	7.41943			1291.13	85.3	1240.02	96.2678			1290.16	97.2496	1240.02	95.2316
	1596.54	4948.61	1596.54	175.438			1292.09	85.5	1240.99	96.2787			1291.13	97.3152	1240.99	95.259
	1598.08	5023.26	1598.08	77.4665			1293.06	85.6	1241.95	96.2927			1292.09	97.3822	1241.95	95.2943
	1599.62	5069.82	1599.62	-0.5046			1294.02	85.8	1242.92	96.3101			1293.06	97.4499	1242.92	95.3369
	1601.17	5018.37	1601.17	133.513			1294.99	86	1243.88	96.3305			1294.02	97.516	1243.88	95.3857
	1602.71	4944.92	1602.71	127.542			1295.95	86.2	1244.85	96.3532			1294.99	97.5772	1244.85	95.4398
	1604.25	5091.57	1604.25	61.5714			1296.91	86.4	1245.81	96.3771			1295.95	97.6305	1245.81	95.4983
	1605.8	4792.12	1605.8	-8.41053			1297.88	86.6	1246.77	96.4013			1296.91	97.6731	1246.77	95.5598
	1607.34	4822.68	1607.34	-226.382			1298.84	86.8	1247.74	96.4244			1297.88	97.7031	1247.74	95.6231
	1608.88	4723.33	1608.88	75.6474			1299.81	86.9	1248.7	96.445			1298.84	97.7191	1248.7	95.6869
	1610.42	4605.89	1610.42	45.6763			1300.77	86.9	1249.67	96.4618			1299.81	97.7212	1249.67	95.7505
	1611.97	4546.44	1611.97	345.694			1301.74	86.9	1250.63	96.4733			1300.77	97.7107	1250.63	95.8129
	1613.51	4304.99	1613.51	-124.377			1302.7	86.9	1251.6	96.4785			1301.74	97.6905	1251.6	95.8739
	1615.05	4187.64	1615.05	193.652			1303.66	86.9	1252.56	96.4771			1302.7	97.6652	1252.56	95.9337
	1616.59	4142.2	1616.59	-122.319			1304.63	86.8	1253.52	96.4699			1303.66	97.64	1253.52	95.9925
	1618.13	4068.75	1618.13	409.71			1305.59	86.7	1254.49	96.4589			1304.63	97.6196	1254.49	96.051
	1619.67	3919.31	1619.67	125.739			1306.56	86.6	1255.45	96.4473			1305.59	97.6065	1255.45	96.1101
	1621.21	3799.96	1621.21	149.768			1307.52	86.4	1256.42	96.4392			1306.56	97.6006	1256.42	96.1707
	1622.75	3592.52	1622.75	123.797			1308.49	86.3	1257.38	96.4388			1307.52	97.5991	1257.38	96.2334
	1624.29	3409.07	1624.29	201.826			1309.45	86.2	1258.35	96.4501			1308.48	97.5977	1258.35	96.2985
	1625.83	3223.73	1625.83	85.8549			1310.41	86.1	1259.31	96.476			1309.45	97.5928	1259.31	96.3655
	1627.37	3154.28	1627.37	165.884			1311.38	86	1260.27	96.5185			1310.41	97.5823	1260.27	96.4336
	1628.9	2640.84	1628.9	157.924			1312.34	85.9	1261.24	96.5778			1311.38	97.5667	1261.24	96.5011
	1630.44	2599.39	1630.44	239.953			1313.31	85.8	1262.2	96.6533			1312.34	97.5481	1262.2	96.5667
	1631.98	2402.05	1631.98	75.9815			1314.27	85.8	1263.17	96.7427			1313.31	97.529	1263.17	96.6292
	1633.52	2264.6	1633.52	180.01			1315.23	85.9	1264.13	96.8432			1314.27	97.5108	1264.13	96.6884
	1635.05	2065.16	1635.05	256.05			1316.2	85.9	1265.09	96.9512			1315.23	97.4925	1265.09	96.7446
	1636.59	1859.82	1636.59	26.0791			1317.16	86.1	1266.06	97.0625			1316.2	97.4719	1266.06	96.7988
	1638.13	1864.37	1638.13	280.108			1318.13	86.2	1267.02	97.1727			1317.16	97.4461	1267.02	96.8522
	1639.66	1626.93	1639.66	286.048			1319.09	86.4	1267.99	97.2776			1318.13	97.4138	1267.99	96.9052
	1641.2	1509.49	1641.2	48.0768			1320.06	86.5	1268.95	97.3738			1319.09	97.3761	1268.95	96.9577
	1642.74	1212.14	1642.74	166.106			1321.02	86.6	1269.92	97.4589			1320.06	97.3365	1269.92	97.0088
	1644.27	1304.7	1644.27	212.146			1321.98	86.7	1270.88	97.5323			1321.02	97.299	1270.88	97.0578
	1645.81	1213.25	1645.81	264.175			1322.95	86.7	1271.84	97.5949			1321.98	97.2672	1271.84	97.104
	1647.34	1271.91	1647.34	132.214			1323.91	86.6	1272.81	97.6492			1322.95	97.2416	1272.81	97.148
	1648.88	1178.47	1648.88	350.243			1324.88	86.5	1273.77	97.6984			1323.91	97.2203	1273.77	97.1907
	1650.41	1193.03	1650.41	346.283			1325.84	86.3	1274.74	97.7453			1324.88	97.1991	1274.74	97.2339
	1651.94	1019.59	1651.94	342.323			1326.81	86.2	1275.7	97.7921			1325.84	97.173	1275.7	97.2786
	1653.48	1282.24	1653.48	466.352			1327.77	86	1276.66	97.8394			1326.81	97.1382	1276.66	97.3255
	1655.01	1102.8	1655.01	496.392			1328.73	85.8	1277.63	97.8868			1327.77	97.0936	1277.63	97.3736
	1656.55	951.357	1656.55	484.421			1329.7	85.7	1278.59	97.9331			1328.73	97.0409	1278.59	97.4215
	1658.08	1006.02	1658.08	578.46			1330.66	85.5	1279.56	97.9773			1329.7	96.9847	1279.56	97.4673
	1659.61	1084.58	1659.61	534.5			1331.63	85.4	1280.52	98.0187			1330.66	96.931	1280.52	97.5092
	1661.14	939.137	1661.14	104.54			1332.59	85.3	1281.49	98.0579			1331.63	96.886	1281.49	97.5468
	1662.68	911.692	1662.68	196.569			1333.56	85.3	1282.45	98.0961			1332.59	96.8541	1282.45	97.5801
	1664.21	976.351	1664.21	324.609			1334.52	85.3	1283.41	98.1346			1333.56	96.8373	1283.41	97.6101
	1665.74	762.911	1665.74	268.548			1335.48	85.4	1284.38	98.1746			1334.52	96.8341	1284.38	97.638
	1667.27	697.471	1667.27	410.588			1336.45	85.4	1285.34	98.2161			1335.48	96.8398	1285.34	97.6647
	1668.8	892.031	1668.8	428.628			1337.41	85.5	1286.31	98.2584			1336.45	96.8462	1286.31	97.6912
	1670.33	690.691	1670.33	278.668			1338.38	85.6	1287.27	98.2998			1337.41	96.8441	1287.27	97.7178
	1671.86	789.251	1671.86	484.708			1339.34	85.6	1288.24	98.3386			1338.38	96.8259	1288.24	97.7449
	1673.39	857.811	1673.39	356.747			1340.31	85.6	1289.2	98.373			1339.34	96.7889	1289.2	97.7729
	1674.92	816.471	1674.92	500.787			1341.27	85.6	1290.16	98.402			1340.31	96.737	1290.16	97.8017
	1676.45	697.031	1676.45	324.827			1342.23	85.7	1291.13	98.4252			1341.27	96.6801	1291.13	97.8309
	1677.98	717.59	1677.98	210.867			1343.2	85.7	1292.09	98.4427			1342.23	96.6304	1292.09	97.8597
	1679.51	800.15	1679.51	170.907			1344.16	85.7	1293.06	98.455			1343.2	96.5985	1293.06	97.8865
	1681.04	662.81	1681.04	404.946			1345.13	85.8	1294.02	98.4632			1344.16	96.5908	1294.02	97.9098
	1682.57	665.37	1682.57	344.986			1346.09	86	1294.99	98.4685			1345.13	96.6089	1294.99	97.9281
	1684.09	587.936	1684.09	209.037			1347.06	86.2	1295.95	98.4725			1346.09	96.6501	1295.95	97.9411
	1685.62	592.595	1685.62	343.077			1348.02	86.4	1296.91	98.4765			1347.06	96.7083	1296.91	97.9495
	1687.15	563.155	1687.15	389.116			1348.98	86.6	1297.88	98.4818			1348.02	96.7759	1297.88	97.9547
	1688.68	707.715	1688.68	705.156			1349.95	86.8	1298.84	98.489			1348.98	96.8457	1298.84	97.9584
	1690.2	590.281	1690.2	209.207			1350.91	87.1	1299.81	98.4978			1349.95	96.9118	1299.81	97.962
	1691.73	412.94	1691.73	213.147			1351.88	87.3	1300.77	98.5074			1350.91	96.9705	1300.77	97.9658
	1693.26	569.5	1693.26	209.186			1352.84	87.5	1301.74	98.5164			1351.88	97.0195	1301.74	97.9692
	1694.78	622.066	1694.78	421.237			1353.81	87.6	1302.7	98.5233			1352.84	97.057	1302.7	97.9711
	1696.31	424.726	1696.31	183.277			1354.77	87.7	1303.66	98.5274			1353.81	97.0812	1303.66	97.9704
	1697.83	529.291	1697.83	213.327			1355.73	87.7	1304.63	98.529			1354.77	97.0904	1304.63	97.9664
	1699.36	545.851	1699.36	273.367			1356.7	87.8	1305.59	98.5289			1355.73	97.0824	1305.59	97.9594
	1700.88	474.416	1700.88	115.418			1357.66	87.7	1306.56	98.5284			1356.7	97.0554	1306.56	97.9503
	1702.41	405.076	1702.41	289.458			1358.63	87.7	1307.52	98.5288			1357.66	97.0077	1307.52	97.9403
	1703.93	309.642	1703.93	89.5083			1359.59	87.6	1308.49	98.5305			1358.63	96.9376	1308.49	97.9308
	1705.46	412.202	1705.46	305.548			1360.56	87.6	1309.45	98.5332			1359.59	96.843	1309.45	97.9225
	1706.98	158.867	1706.98	153.599			1361.52	87.5	1310.41	98.5361			1360.56	96.7225	1310.41	97.9157
	1708.5	177.432	1708.5	397.649			1362.48	87.3	1311.38	98.5381			1361.52	96.5776	1311.38	97.9105
	1710.03	361.992	1710.03	159.689			1363.45	87.1	1312.34	98.5387			1362.48	96.4137	1312.34	97.9065
	1711.55	458.558	1711.55	145.74			1364.41	87	1313.31	98.5379			1363.45	96.2408	1313.31	97.9037
	1713.07	299.223	1713.07	11.7905			1365.38	86.8	1314.27	98.5362			1364.41	96.0711	1314.27	97.9019
	1714.59	391.788	1714.59	187.841			1366.34	86.6	1315.23	98.5348			1365.38	95.9146	1315.23	97.9007
	1716.12	390.348	1716.12	313.881			1367.31	86.4	1316.2	98.5346			1366.34	95.7763	1316.2	97.8999
	1717.64	132.914	1717.64	-84.1684			1368.27	86.3	1317.16	98.5362			1367.31	95.6545	1317.16	97.899
	1719.16	307.579	1719.16	259.882			1369.23	86.2	1318.13	98.5392			1368.27	95.542	1318.13	97.8976
	1720.68	338.144	1720.68	-12.0671			1370.2	86	1319.09	98.5433			1369.23	95.4277	1319.09	97.8954
	1722.2	130.71	1722.2	235.984			1371.16	85.9	1320.06	98.5473			1370.2	95.2995	1320.06	97.8925
	1723.72	157.375	1723.72	34.0341			1372.13	85.7	1321.02	98.5505			1371.16	95.1481	1321.02	97.8889
	1725.24	153.941	1725.24	-165.915			1373.09	85.5	1321.98	98.5522			1372.13	94.9696	1321.98	97.8847
	1726.76	194.506	1726.76	200.135			1374.05	85.3	1322.95	98.552			1373.09	94.7688	1322.95	97.8795
	1728.28	265.071	1728.28	61.0014			1375.02	85.1	1323.91	98.5498			1374.05	94.5587	1323.91	97.8725
	1729.8	301.737	1729.8	222.566			1375.98	84.9	1324.88	98.5457			1375.02	94.3572	1324.88	97.8628
	1731.32	330.302	1731.32	104.132			1376.95	84.7	1325.84	98.5399			1375.98	94.1823	1325.84	97.8494
	1732.84	288.867	1732.84	-32.3035			1377.91	84.5	1326.81	98.5327			1376.95	94.0477	1326.81	97.8322
	1734.36	201.533	1734.36	47.2616			1378.88	84.4	1327.77	98.5246			1377.91	93.9599	1327.77	97.8116
	1735.88	136.098	1735.88	8.82662			1379.84	84.3	1328.73	98.516			1378.88	93.9185	1328.73	97.7892
	1737.39	186.669	1737.39	-53.6206			1380.8	84.2	1329.7	98.5074			1379.84	93.9174	1329.7	97.7668
	1738.91	251.235	1738.91	55.9444			1381.77	84.3	1330.66	98.4989			1380.8	93.9464	1330.66	97.7463
	1740.43	213.9	1740.43	47.5095			1382.73	84.3	1331.63	98.4907			1381.77	93.9932	1331.63	97.7288
	1741.94	250.471	1741.94	379.062			1383.7	84.3	1332.59	98.4827			1382.73	94.0449	1332.59	97.7146
	1743.46	257.036	1743.46	126.627			1384.66	84.4	1333.56	98.4749			1383.7	94.0893	1333.56	97.7028
	1744.98	47.7015	1744.98	138.092			1385.62	84.4	1334.52	98.4673			1384.66	94.1169	1334.52	97.692
	1746.5	198.267	1746.5	299.657			1386.59	84.4	1335.48	98.4605			1385.62	94.1231	1335.48	97.681
	1748.01	210.838	1748.01	109.21			1387.55	84.3	1336.45	98.4551			1386.59	94.1101	1336.45	97.6689
	1749.53	139.403	1749.53	266.775			1388.52	84.3	1337.41	98.4519			1387.55	94.086	1337.41	97.6561
	1751.04	-15.9259	1751.04	218.328			1389.48	84.3	1338.38	98.4514			1388.52	94.0613	1338.38	97.644
	1752.56	80.6395	1752.56	33.893			1390.45	84.2	1339.34	98.4535			1389.48	94.0445	1339.34	97.635
	1754.07	-0.78966	1754.07	367.446			1391.41	84.2	1340.31	98.4577			1390.45	94.0378	1340.31	97.6313
	1755.59	-32.1243	1755.59	259.011			1392.38	84.2	1341.27	98.463			1391.41	94.0366	1341.27	97.6345
	1757.1	-29.5534	1757.1	240.564			1393.34	84.2	1342.23	98.4684			1392.38	94.0299	1342.23	97.6449
	1758.62	163.012	1758.62	282.129			1394.3	84.2	1343.2	98.4732			1393.34	94.0033	1343.2	97.6615
	1760.13	219.583	1760.13	123.681			1395.27	84.1	1344.16	98.4772			1394.3	93.9441	1344.16	97.6822
	1761.64	206.254	1761.64	533.234			1396.23	84.1	1345.13	98.4805			1395.27	93.8465	1345.13	97.7046
	1763.16	40.371	1763.16	182.799			1397.2	83.9	1346.09	98.4834			1396.23	93.7159	1346.09	97.7259
	1764.67	67.4095	1764.67	418.352			1398.16	83.8	1347.06	98.4861			1397.2	93.568	1347.06	97.7444
	1766.18	134.548	1766.18	113.905			1399.12	83.7	1348.02	98.4885			1398.16	93.4226	1348.02	97.7594
	1767.69	-24.4135	1767.69	365.458			1400.09	83.6	1348.98	98.4907			1399.12	93.2952	1348.98	97.7714
	1769.21	176.636	1769.21	393.023			1401.05	83.5	1349.95	98.4924			1400.09	93.1931	1349.95	97.782
	1770.72	221.674	1770.72	488.475			1402.02	83.4	1350.91	98.4934			1401.05	93.1167	1350.91	97.7935
	1772.23	120.813	1772.23	352.028			1402.98	83.3	1351.88	98.494			1402.02	93.0616	1351.88	97.8073
	1773.74	265.851	1773.74	133.581			1403.95	83.3	1352.84	98.4944			1402.98	93.0225	1352.84	97.8242
	1775.25	140.89	1775.25	401.134			1404.91	83.2	1353.81	98.4949			1403.95	92.9948	1353.81	97.8431
	1776.76	157.928	1776.76	586.686			1405.88	83.1	1354.77	98.4958			1404.91	92.9751	1354.77	97.862
	1778.27	91.0669	1778.27	414.239			1406.84	83	1355.73	98.4971			1405.88	92.9616	1355.73	97.8778
	1779.78	110.105	1779.78	469.792			1407.8	82.9	1356.7	98.4987			1406.84	92.953	1356.7	97.8877
	1781.29	99.1439	1781.29	533.345			1408.77	82.8	1357.66	98.5003			1407.8	92.9486	1357.66	97.8893
	1782.8	270.282	1782.8	522.898			1409.73	82.7	1358.63	98.5014			1408.77	92.9482	1358.63	97.8811
	1784.31	141.321	1784.31	602.45			1410.7	82.6	1359.59	98.5014			1409.73	92.9518	1359.59	97.8633
	1785.82	254.359	1785.82	362.003			1411.66	82.5	1360.56	98.4995			1410.7	92.9595	1360.56	97.837
	1787.33	145.398	1787.33	405.556			1412.62	82.4	1361.52	98.4948			1411.66	92.971	1361.52	97.8045
	1788.84	152.536	1788.84	583.109			1413.59	82.4	1362.48	98.4869			1412.62	92.9847	1362.48	97.769
	1790.34	135.564	1790.34	362.649			1414.55	82.3	1363.45	98.4751			1413.59	92.9964	1363.45	97.7337
	1791.85	78.6026	1791.85	404.202			1415.52	82.3	1364.41	98.46			1414.55	92.9996	1364.41	97.7018
	1793.36	217.741	1793.36	457.755			1416.48	82.4	1365.38	98.4423			1415.52	92.9857	1365.38	97.675
	1794.87	114.78	1794.87	333.307			1417.45	82.4	1366.34	98.4233			1416.48	92.9464	1366.34	97.6541
	1796.37	85.8072	1796.37	536.748			1418.41	82.5	1367.31	98.4045			1417.45	92.8781	1367.31	97.6379
	1797.88	310.846	1797.88	440.301			1419.37	82.6	1368.27	98.3867			1418.41	92.7864	1368.27	97.6238
	1799.39	219.984	1799.39	605.853			1420.34	82.8	1369.23	98.3702			1419.37	92.6867	1369.23	97.6087
	1800.89	223.012	1800.89	637.394			1421.3	82.9	1370.2	98.3547			1420.34	92.5987	1370.2	97.5887
	1802.4	86.0504	1802.4	464.947			1422.27	83.1	1371.16	98.3393			1421.3	92.5378	1371.16	97.5611
	1803.9	211.178	1803.9	924.487			1423.23	83.3	1372.13	98.3232			1422.27	92.5096	1372.13	97.5246
	1805.41	166.217	1805.41	572.04			1424.19	83.6	1373.09	98.3059			1423.23	92.5104	1373.09	97.4801
	1806.91	113.244	1806.91	643.58			1425.16	83.8	1374.05	98.2879			1424.19	92.5319	1374.05	97.4309
	1808.42	256.283	1808.42	599.133			1426.12	84	1375.02	98.2707			1425.16	92.5641	1375.02	97.3817
	1809.92	33.4104	1809.92	546.674			1427.09	84.2	1375.98	98.2556			1426.12	92.599	1375.98	97.3377
	1811.43	10.4489	1811.43	618.227			1428.05	84.4	1376.95	98.244			1427.09	92.6308	1376.95	97.303
	1812.93	161.477	1812.93	571.767			1429.02	84.6	1377.91	98.2363			1428.05	92.6569	1377.91	97.2799
	1814.43	84.6042	1814.43	583.308			1429.98	84.8	1378.88	98.2316			1429.02	92.6761	1378.88	97.2689
	1815.94	215.643	1815.94	690.86			1430.94	84.9	1379.84	98.2285			1429.98	92.6867	1379.84	97.2683
	1817.44	72.6703	1817.44	746.401			1431.91	85.1	1380.8	98.2251			1430.94	92.685	1380.8	97.2753
	1818.94	25.698	1818.94	419.941			1432.87	85.2	1381.77	98.2198			1431.91	92.663	1381.77	97.2863
	1820.44	224.826	1820.44	717.482			1433.84	85.3	1382.73	98.2118			1432.87	92.6085	1382.73	97.2977
	1821.95	141.864	1821.95	732.935			1434.8	85.3	1383.7	98.2012			1433.84	92.5076	1383.7	97.3063
	1823.45	240.892	1823.45	636.475			1435.77	85.3	1384.66	98.1885			1434.8	92.3494	1384.66	97.3098
	1824.95	81.9195	1824.95	616.016			1436.73	85.2	1385.62	98.1747			1435.77	92.1329	1385.62	97.3075
	1826.45	285.047	1826.45	575.556			1437.69	85.1	1386.59	98.1607			1436.73	91.8715	1386.59	97.2996
	1827.95	258.075	1827.95	809.097			1438.66	84.9	1387.55	98.1471			1437.69	91.5901	1387.55	97.2878
	1829.45	193.102	1829.45	536.637			1439.62	84.8	1388.52	98.1341			1438.66	91.3164	1388.52	97.2734
	1830.95	124.23	1830.95	534.178			1440.59	84.6	1389.48	98.122			1439.62	91.0709	1389.48	97.2577
	1832.45	165.258	1832.45	565.718			1441.55	84.5	1390.45	98.1114			1440.59	90.8621	1390.45	97.2402
	1833.95	110.285	1833.95	571.259			1442.52	84.5	1391.41	98.1028			1441.55	90.6871	1391.41	97.2196
	1835.45	31.3131	1835.45	746.799			1443.48	84.4	1392.38	98.097			1442.52	90.5352	1392.38	97.1938
	1836.95	332.441	1836.95	632.34			1444.44	84.4	1393.34	98.0944			1443.48	90.3925	1393.34	97.161
	1838.45	53.4684	1838.45	421.88			1445.41	84.3	1394.3	98.0947			1444.44	90.2457	1394.3	97.1213
	1839.95	150.496	1839.95	693.421			1446.37	84.1	1395.27	98.0965			1445.41	90.0875	1395.27	97.077
	1841.45	239.624	1841.45	598.961			1447.34	84	1396.23	98.0982			1446.37	89.9207	1396.23	97.0324
	1842.95	146.651	1842.95	500.502			1448.3	83.8	1397.2	98.098			1447.34	89.7593	1397.2	96.9931
	1844.45	327.679	1844.45	790.042			1449.27	83.6	1398.16	98.0952			1448.3	89.6244	1398.16	96.9636
	1845.94	86.6958	1845.94	633.57			1450.23	83.5	1399.12	98.0901			1449.27	89.5357	1399.12	96.9461
	1847.44	35.8234	1847.44	651.011			1451.19	83.4	1400.09	98.0844			1450.23	89.5038	1400.09	96.9402
	1848.94	146.851	1848.94	520.551			1452.16	83.4	1401.05	98.0802			1451.19	89.5267	1401.05	96.9437
	1850.43	3.86789	1850.43	550.08			1453.12	83.5	1402.02	98.0792			1452.16	89.5905	1402.02	96.9531
	1851.93	186.996	1851.93	497.62			1454.09	83.5	1402.98	98.0825			1453.12	89.6707	1402.98	96.9654
	1853.43	236.023	1853.43	625.161			1455.05	83.6	1403.95	98.0899			1454.09	89.7338	1403.95	96.9782
	1854.92	251.04	1854.92	676.689			1456.02	83.6	1404.91	98.1001			1455.05	89.7415	1404.91	96.9906
	1856.42	288.068	1856.42	734.229			1456.98	83.6	1405.88	98.1112			1456.02	89.665	1405.88	97.0026
	1857.91	191.184	1857.91	409.758			1457.94	83.5	1406.84	98.1213			1456.98	89.506	1406.84	97.0149
	1859.41	212.212	1859.41	749.298			1458.91	83.3	1407.8	98.1292			1457.94	89.302	1407.8	97.0281
	1860.9	259.229	1860.9	318.826			1459.87	83.1	1408.77	98.1344			1458.91	89.1046	1408.77	97.0426
	1862.4	222.357	1862.4	562.367			1460.84	83	1409.73	98.1376			1459.87	88.9506	1409.73	97.0585
	1863.89	127.373	1863.89	697.895			1461.8	82.9	1410.7	98.1398			1460.84	88.8539	1410.7	97.0756
	1865.39	168.401	1865.39	707.436			1462.77	82.9	1411.66	98.1423			1461.8	88.8146	1411.66	97.0931
	1866.88	191.418	1866.88	612.964			1463.73	83	1412.62	98.1464			1462.77	88.8307	1412.62	97.1104
	1868.37	106.535	1868.37	400.492			1464.69	83.2	1413.59	98.1528			1463.73	88.904	1413.59	97.126
	1869.87	125.562	1869.87	698.032			1465.66	83.4	1414.55	98.1619			1464.69	89.0402	1414.55	97.1382
	1871.36	104.579	1871.36	351.561			1466.62	83.8	1415.52	98.1736			1465.66	89.2464	1415.52	97.145
	1872.85	125.696	1872.85	384.989			1467.59	84.2	1416.48	98.1874			1466.62	89.5292	1416.48	97.1447
	1874.34	42.7127	1874.34	530.517			1468.55	84.6	1417.45	98.2026			1467.59	89.8945	1417.45	97.137
	1875.84	85.7404	1875.84	690.058			1469.52	85.1	1418.41	98.2184			1468.55	90.3489	1418.41	97.1237
	1877.33	294.757	1877.33	533.586			1470.48	85.7	1419.37	98.2339			1469.52	90.8993	1419.37	97.1083
	1878.82	121.874	1878.82	747.114			1471.44	86.4	1420.34	98.2485			1470.48	91.5468	1420.34	97.095
	1880.31	42.8908	1880.31	564.642			1472.41	87.1	1421.3	98.2615			1471.44	92.2745	1421.3	97.0863
	1881.8	187.908	1881.8	392.171			1473.37	88	1422.27	98.2724			1472.41	93.034	1422.27	97.0821
	1883.29	230.924	1883.29	685.699			1474.34	88.9	1423.23	98.28			1473.37	93.7504	1423.23	97.0794
	1884.78	174.041	1884.78	383.227			1475.3	89.7	1424.19	98.283			1474.34	94.3531	1424.19	97.0735
	1886.27	225.058	1886.27	574.755			1476.27	90.5	1425.16	98.2801			1475.3	94.8137	1425.16	97.0597
	1887.76	246.075	1887.76	670.284			1477.23	91.1	1426.12	98.2701			1476.27	95.1525	1426.12	97.0347
	1889.25	11.1916	1889.25	525.812			1478.19	91.6	1427.09	98.2526			1477.23	95.4124	1427.09	96.9982
	1890.74	56.2084	1890.74	601.34			1479.16	92	1428.05	98.2281			1478.19	95.6318	1428.05	96.9526
	1892.23	197.225	1892.23	684.868			1480.12	92.3	1429.02	98.1981			1479.16	95.8326	1429.02	96.9021
	1893.72	8.24198	1893.72	540.396			1481.09	92.6	1429.98	98.1645			1480.12	96.0216	1429.98	96.8509
	1895.21	63.3588	1895.21	459.925			1482.05	92.9	1430.94	98.1289			1481.09	96.1968	1430.94	96.8014
	1896.7	128.376	1896.7	337.453			1483.02	93.1	1431.91	98.0925			1482.05	96.3545	1431.91	96.753
	1898.18	97.3815	1898.18	874.869			1483.98	93.2	1432.87	98.0558			1483.02	96.493	1432.87	96.7027
	1899.67	2.49835	1899.67	536.397			1484.94	93.4	1433.84	98.0187			1483.98	96.6122	1433.84	96.6466
	1901.16	225.515	1901.16	789.925			1485.91	93.5	1434.8	97.981			1484.94	96.7098	1434.8	96.582
	1902.65	-23.4681	1902.65	545.454			1486.87	93.6	1435.77	97.9431			1485.91	96.7764	1435.77	96.5099
	1904.13	5.5379	1904.13	514.97			1487.84	93.6	1436.73	97.9056			1486.87	96.7951	1436.73	96.4349
	1905.62	86.6547	1905.62	674.498			1488.8	93.6	1437.69	97.8696			1487.84	96.7474	1437.69	96.3645
	1907.1	163.661	1907.1	346.014			1489.76	93.5	1438.66	97.8363			1488.8	96.628	1438.66	96.3059
	1908.59	112.677	1908.59	465.542			1490.73	93.3	1439.62	97.8066			1489.76	96.4563	1439.62	96.2631
	1910.08	233.794	1910.08	653.07			1491.69	93.1	1440.59	97.7807			1490.73	96.2707	1440.59	96.2356
	1911.56	-119.2	1911.56	440.586			1492.66	92.9	1441.55	97.7588			1491.69	96.1086	1441.55	96.2194
	1913.05	147.817	1913.05	472.114			1493.62	92.7	1442.52	97.7405			1492.66	95.989	1442.52	96.208
	1914.53	144.823	1914.53	445.63			1494.59	92.5	1443.48	97.7257			1493.62	95.9072	1443.48	96.1946
	1916.02	183.94	1916.02	479.159			1495.55	92.4	1444.44	97.7138			1494.59	95.8413	1444.44	96.1741
	1917.5	212.946	1917.5	496.675			1496.51	92.2	1445.41	97.7036			1495.55	95.7619	1445.41	96.1441
	1918.99	87.9625	1918.99	676.203			1497.48	92	1446.37	97.6937			1496.51	95.6457	1446.37	96.1063
	1920.47	-36.9315	1920.47	737.719			1498.44	91.7	1447.34	97.6822			1497.48	95.4895	1447.34	96.0655
	1921.95	-25.9256	1921.95	395.235			1499.41	91.5	1448.3	97.6672			1498.44	95.3134	1448.3	96.0281
	1923.44	39.0912	1923.44	452.663			1500.37	91.2	1449.27	97.648			1499.41	95.1497	1449.27	95.9996
	1924.92	218.097	1924.92	606.179			1501.34	91	1450.23	97.6248			1500.37	95.0241	1450.23	95.9822
	1926.4	149.203	1926.4	427.695			1502.3	90.9	1451.19	97.5995			1501.34	94.9437	1451.19	95.9748
	1927.88	84.2091	1927.88	441.211			1503.26	90.8	1452.16	97.5752			1502.3	94.8933	1452.16	95.9736
	1929.37	103.226	1929.37	468.739			1504.23	90.8	1453.12	97.5559			1503.26	94.8353	1453.12	95.9738
	1930.85	-41.7681	1930.85	362.255			1505.19	90.7	1454.09	97.5458			1504.23	94.7099	1454.09	95.9715
	1932.33	163.338	1932.33	381.771			1506.16	90.4	1455.05	97.5479			1505.19	94.4449	1455.05	95.9655
	1933.81	28.4397	1933.81	279.287			1507.12	89.9	1456.02	97.5624			1506.16	93.9926	1456.02	95.9586
	1935.29	149.663	1935.29	462.803			1508.09	89.3	1456.98	97.5856			1507.12	93.3858	1456.98	95.956
	1936.77	6.98561	1936.77	648.319			1509.05	88.5	1457.94	97.611			1508.09	92.7427	1457.94	95.9632
	1938.25	128.209	1938.25	363.835			1510.01	87.9	1458.91	97.6325			1509.05	92.1852	1458.91	95.9823
	1939.73	161.432	1939.73	537.351			1510.98	87.4	1459.87	97.6462			1510.01	91.7632	1459.87	96.0113
	1941.21	-49.3455	1941.21	384.867			1511.94	87	1460.84	97.652			1510.98	91.461	1460.84	96.0458
	1942.69	249.977	1942.69	560.383			1512.91	86.7	1461.8	97.6522			1511.94	91.2392	1461.8	96.0813
	1944.17	-46.7995	1944.17	545.899			1513.87	86.5	1462.77	97.6502			1512.91	91.063	1462.77	96.1157
	1945.65	30.4234	1945.65	449.415			1514.84	86.3	1463.73	97.6498			1513.87	90.9088	1463.73	96.1499
	1947.13	-14.2536	1947.13	468.931			1515.8	86.1	1464.69	97.6543			1514.84	90.7616	1464.69	96.1876
	1948.61	-1.03061	1948.61	434.346			1516.76	85.8	1465.66	97.6666			1515.8	90.6095	1465.66	96.2346
	1950.09	12.1924	1950.09	409.862			1517.73	85.6	1466.62	97.6895			1516.76	90.438	1466.62	96.2966
	1951.56	97.403	1951.56	449.366			1518.69	85.3	1467.59	97.7253			1517.73	90.2271	1467.59	96.3774
	1953.04	-51.274	1953.04	570.882			1519.66	85	1468.55	97.7764			1518.69	89.954	1468.55	96.4774
	1954.52	-34.051	1954.52	696.398			1520.62	84.6	1469.52	97.8448			1519.66	89.6019	1469.52	96.5939
	1956	63.1719	1956	365.914			1521.58	84	1470.48	97.9311			1520.62	89.1716	1470.48	96.7209
	1957.47	64.4826	1957.47	581.418			1522.55	83.5	1471.44	98.0329			1521.58	88.6875	1471.44	96.8499
	1958.95	65.7056	1958.95	322.934			1523.51	82.9	1472.41	98.1435			1522.55	88.1889	1472.41	96.972
	1960.43	86.9285	1960.43	540.45			1524.48	82.3	1473.37	98.253			1523.51	87.7128	1473.37	97.0802
	1961.9	18.1392	1961.9	259.953			1525.44	81.8	1474.34	98.3511			1524.48	87.2797	1474.34	97.172
	1963.38	-34.5378	1963.38	577.469			1526.41	81.3	1475.3	98.4314			1525.44	86.8928	1475.3	97.2491
	1964.85	246.673	1964.85	404.973			1527.37	80.9	1476.27	98.4928			1526.41	86.5456	1476.27	97.3158
	1966.33	233.896	1966.33	262.489			1528.33	80.5	1477.23	98.5383			1527.37	86.2302	1477.23	97.3758
	1967.8	95.2065	1967.8	365.993			1529.3	80.1	1478.19	98.5722			1528.33	85.9416	1478.19	97.431
	1969.28	49.8294	1969.28	245.209			1530.26	79.7	1479.16	98.5981			1529.3	85.6773	1479.16	97.481
	1970.75	173.54	1970.75	304.712			1531.23	79.4	1480.12	98.6176			1530.26	85.4363	1480.12	97.5244
	1972.23	85.8631	1972.23	282.728			1532.19	79.1	1481.09	98.6312			1531.23	85.2171	1481.09	97.5597
	1973.7	109.874	1973.7	346.332			1533.16	78.7	1482.05	98.6386			1532.19	85.0179	1482.05	97.5862
	1975.17	110.084	1975.17	435.736			1534.12	78.4	1483.02	98.6401			1533.15	84.8372	1483.02	97.6033
	1976.65	-27.7927	1976.65	611.752			1535.08	78.2	1483.98	98.6368			1534.12	84.6749	1483.98	97.6098
	1978.12	3.51799	1978.12	367.755			1536.05	77.9	1484.94	98.6304			1535.08	84.5312	1484.94	97.6032
	1979.59	185.829	1979.59	388.559			1537.01	77.7	1485.91	98.6218			1536.05	84.4022	1485.91	97.5803
	1981.06	114.339	1981.06	228.163			1537.98	77.5	1486.87	98.6116			1537.01	84.2721	1486.87	97.5382
	1982.54	83.6623	1982.54	471.079			1538.94	77.3	1487.84	98.5985			1537.98	84.1046	1487.84	97.4773
	1984.01	81.3729	1984.01	392.782			1539.9	77	1488.8	98.5807			1538.94	83.8423	1488.8	97.4034
	1985.48	21.0836	1985.48	272.286			1540.87	76.5	1489.76	98.5567			1539.9	83.4293	1489.76	97.3259
	1986.95	35.8942	1986.95	356.89			1541.83	75.9	1490.73	98.5262			1540.87	82.8611	1490.73	97.2544
	1988.42	-84.8951	1988.42	399.793			1542.8	75.2	1491.69	98.4905			1541.83	82.2181	1491.69	97.1937
	1989.89	-54.4845	1989.89	480.497			1543.76	74.5	1492.66	98.4514			1542.8	81.6232	1492.66	97.1419
	1991.36	216.326	1991.36	556.801			1544.73	74	1493.62	98.4107			1543.76	81.1609	1493.62	97.0905
	1992.83	4.33686	1992.83	440.304			1545.69	73.7	1494.59	98.3693			1544.73	80.8458	1494.59	97.0292
	1994.3	48.8475	1994.3	537.108			1546.65	73.5	1495.55	98.3272			1545.69	80.646	1495.55	96.9504
	1995.77	87.9582	1995.77	328.912			1547.62	73.5	1496.51	98.2842			1546.65	80.5165	1496.51	96.8534
	1997.24	95.8688	1997.24	392.616			1548.58	73.5	1497.48	98.2399			1547.62	80.4184	1497.48	96.7465
	1998.71	21.5795	1998.71	354.419			1549.55	73.5	1498.44	98.1945			1548.58	80.3269	1498.44	96.6426
	2000.18	158.59	2000.18	408.523			1550.51	73.5	1499.41	98.1483			1549.55	80.2333	1499.41	96.553
	2001.65	264.601	2001.65	193.127			1551.48	73.6	1500.37	98.102			1550.51	80.1433	1500.37	96.4814
	2003.12	7.41145	2003.12	175.23			1552.44	73.8	1501.34	98.0554			1551.48	80.0705	1501.34	96.4217
	2004.59	166.022	2004.59	214.334			1553.4	74	1502.3	98.0081			1552.44	80.0281	1502.3	96.36
	2006.05	58.2204	2006.05	333.325			1554.37	74.2	1503.26	97.9589			1553.4	80.0191	1503.26	96.2779
	2007.52	76.0311	2007.52	280.529			1555.33	74.5	1504.23	97.9069			1554.37	80.0311	1504.23	96.1579
	2008.99	13.1418	2008.99	244.933			1556.3	74.8	1505.19	97.8511			1555.33	80.0382	1505.19	95.9919
	2010.46	-48.5476	2010.46	460.236			1557.26	75	1506.16	97.7918			1556.3	80.0135	1506.16	95.7883
	2011.92	54.6507	2011.92	313.728			1558.23	75.3	1507.12	97.7302			1557.26	79.9578	1507.12	95.5725
	2013.39	147.961	2013.39	238.832			1559.19	75.6	1508.09	97.6681			1558.23	79.925	1508.09	95.3747
	2014.86	164.772	2014.86	413.935			1560.15	75.8	1509.05	97.6064			1559.19	80.0012	1509.05	95.2142
	2016.32	79.3704	2016.32	181.227			1561.12	76	1510.01	97.5453			1560.15	80.2391	1510.01	95.0927
	2017.79	80.781	2017.79	355.23			1562.08	76.3	1510.98	97.4846			1561.12	80.6279	1510.98	95
	2019.25	2.97938	2019.25	230.222			1563.05	76.7	1511.94	97.424			1562.08	81.1261	1511.94	94.9224
	2020.72	47.99	2020.72	389.426			1564.01	77.1	1512.91	97.3637			1563.05	81.6966	1512.91	94.8487
	2022.18	-0.31162	2022.18	343.117			1564.98	77.5	1513.87	97.3044			1564.01	82.3176	1513.87	94.7725
	2023.65	-7.60097	2023.65	274.321			1565.94	78	1514.84	97.2467			1564.98	82.9762	1514.84	94.6916
	2025.11	142.997	2025.11	221.612			1566.9	78.4	1515.8	97.1912			1565.94	83.6598	1515.8	94.6063
	2026.58	87.108	2026.58	471.616			1567.87	78.9	1516.76	97.1381			1566.9	84.3495	1516.76	94.5174
	2028.04	0.70636	2028.04	253.407			1568.83	79.5	1517.73	97.087			1567.87	85.0194	1517.73	94.425
	2029.5	-41.5953	2029.5	270.099			1569.8	80	1518.69	97.0381			1568.83	85.6429	1518.69	94.3279
	2030.97	-31.6846	2030.97	122.402			1570.76	80.5	1519.66	96.9918			1569.8	86.203	1519.66	94.2257
	2032.43	78.2137	2032.43	219.494			1571.72	81	1520.62	96.9494			1570.76	86.6966	1520.62	94.1202
	2033.89	69.312	2033.89	84.5851			1572.69	81.4	1521.58	96.912			1571.72	87.1311	1521.58	94.0162
	2035.35	70.1104	2035.35	58.2766			1573.65	81.8	1522.55	96.8802			1572.69	87.5161	1522.55	93.9201
	2036.82	49.021	2036.82	273.38			1574.62	82.2	1523.51	96.8532			1573.65	87.8571	1523.51	93.8373
	2038.28	101.119	2038.28	329.772			1575.58	82.6	1524.48	96.829			1574.62	88.1544	1524.48	93.7702
	2039.74	33.3177	2039.74	331.263			1576.55	82.9	1525.44	96.8051			1575.58	88.4076	1525.44	93.7179
	2041.2	38.016	2041.2	218.855			1577.51	83.2	1526.41	96.7795			1576.55	88.6218	1526.41	93.6773
	2042.66	-5.18562	2042.66	284.446			1578.47	83.5	1527.37	96.7511			1577.51	88.8086	1527.37	93.6448
	2044.12	56.6127	2044.12	149.037			1579.44	83.7	1528.33	96.7196			1578.47	88.9821	1528.33	93.6175
	2045.58	8.91105	2045.58	246.129			1580.4	83.9	1529.3	96.6859			1579.44	89.1522	1529.3	93.5941
	2047.05	60.4217	2047.05	254.132			1581.37	84.1	1530.26	96.6511			1580.4	89.3212	1530.26	93.5743
	2048.5	-56.3923	2048.5	195.512			1582.33	84.3	1531.23	96.6166			1581.37	89.4851	1531.23	93.5587
	2049.96	59.9061	2049.96	223.003			1583.3	84.5	1532.19	96.5837			1582.33	89.6373	1532.19	93.5479
	2051.42	57.4044	2051.42	194.894			1584.26	84.6	1533.16	96.5537			1583.3	89.7715	1533.16	93.5419
	2052.88	-43.4973	2052.88	205.486			1585.22	84.7	1534.12	96.5277			1584.26	89.8846	1534.12	93.5398
	2054.34	10.1011	2054.34	198.577			1586.19	84.8	1535.08	96.5071			1585.22	89.9769	1535.08	93.5395
	2055.8	-3.00058	2055.8	284.869			1587.15	84.9	1536.05	96.4931			1586.19	90.0501	1536.05	93.5375
	2057.26	43.1978	2057.26	218.16			1588.12	85	1537.01	96.4866			1587.15	90.1053	1537.01	93.5291
	2058.72	-36.5039	2058.72	264.052			1589.08	85	1537.98	96.488			1588.12	90.141	1537.98	93.5094
	2060.17	-69.2179	2060.17	-8.76928			1590.05	85	1538.94	96.4957			1589.08	90.1538	1538.94	93.4754
	2061.63	-1.81955	2061.63	276.522			1591.01	84.9	1539.9	96.5068			1590.05	90.1403	1539.9	93.429
	2063.09	52.5788	2063.09	50.4136			1591.97	84.9	1540.87	96.5175			1591.01	90.1005	1540.87	93.3789
	2064.55	15.5771	2064.55	136.505			1592.94	84.7	1541.83	96.5246			1591.97	90.0383	1541.83	93.3381
	2066	-20.9368	2066	85.1841			1593.9	84.6	1542.8	96.5274			1592.94	89.9603	1542.8	93.3184
	2067.46	-23.6385	2067.46	147.876			1594.87	84.4	1543.76	96.5272			1593.9	89.8717	1543.76	93.326
	2068.92	-43.3402	2068.92	166.667			1595.83	84.2	1544.73	96.5264			1594.87	89.7734	1544.73	93.3595
	2070.37	0.44585	2070.37	96.0461			1596.8	83.9	1545.69	96.5273			1595.83	89.6609	1545.69	93.4132
	2071.83	-35.7558	2071.83	56.5376			1597.76	83.7	1546.65	96.5312			1596.8	89.5277	1546.65	93.4796
	2073.28	-45.3698	2073.28	118.317			1598.72	83.4	1547.62	96.5385			1597.76	89.3692	1547.62	93.5524
	2074.74	23.4285	2074.74	160.508			1599.69	83	1548.58	96.549			1598.72	89.1862	1548.58	93.6276
	2076.19	29.6146	2076.19	195.187			1600.65	82.7	1549.55	96.5623			1599.69	88.9847	1549.55	93.7038
	2077.65	31.4129	2077.65	-112.421			1601.62	82.3	1550.51	96.5782			1600.65	88.7724	1550.51	93.7822
	2079.1	-18.7011	2079.1	146.358			1602.58	81.9	1551.48	96.5972			1601.62	88.5529	1551.48	93.865
	2080.56	-21.2027	2080.56	101.749			1603.55	81.5	1552.44	96.621			1602.58	88.3226	1552.44	93.9536
	2082.01	-42.9167	2082.01	0.02841			1604.51	81	1553.4	96.6522			1603.55	88.0708	1553.4	94.0471
	2083.46	-138.231	2083.46	-124.492			1605.47	80.5	1554.37	96.6946			1604.51	87.7852	1554.37	94.1411
	2084.92	-70.8324	2084.92	23.099			1606.44	80	1555.33	96.7518			1605.47	87.4591	1555.33	94.2282
	2086.37	12.9537	2086.37	34.3781			1607.4	79.4	1556.3	96.8261			1606.44	87.0971	1556.3	94.3008
	2087.82	-1.46032	2087.82	16.6573			1608.37	78.8	1557.26	96.9149			1607.4	86.7154	1557.26	94.3557
	2089.27	-25.0743	2089.27	114.136			1609.33	78.2	1558.23	97.0099			1608.37	86.3342	1558.23	94.3988
	2090.73	-82.076	2090.73	-44.2721			1610.3	77.6	1559.19	97.0991			1609.33	85.9684	1559.19	94.4447
	2092.18	-75.2899	2092.18	0.10701			1611.26	77.1	1560.15	97.1731			1610.3	85.6198	1560.15	94.509
	2093.63	-35.9039	2093.63	42.6862			1612.22	76.5	1561.12	97.2296			1611.26	85.2756	1561.12	94.5994
	2095.08	-56.0179	2095.08	117.74			1613.19	76	1562.08	97.2725			1612.22	84.9127	1562.08	94.7139
	2096.53	16.9299	2096.53	99.7796			1614.15	75.3	1563.05	97.3084			1613.19	84.5053	1563.05	94.8443
	2097.98	69.9483	2097.98	143.819			1615.12	74.6	1564.01	97.343			1614.15	84.0352	1564.01	94.9808
	2099.43	53.5666	2099.43	169.159			1616.08	73.9	1564.98	97.3806			1615.12	83.5003	1564.98	95.1144
	2100.89	-25.1038	2100.89	196.832			1617.05	73	1565.94	97.4236			1616.08	82.9184	1565.94	95.2387
	2102.33	-46.1966	2102.33	241.438			1618.01	72.1	1566.9	97.4723			1617.05	82.3198	1566.9	95.3505
	2103.78	80.1217	2103.78	104.778			1618.97	71.3	1567.87	97.5255			1618.01	81.7327	1567.87	95.4508
	2105.23	-46.2599	2105.23	119.617			1619.94	70.5	1568.83	97.5808			1618.97	81.1705	1568.83	95.5432
	2106.68	41.2584	2106.68	276.157			1620.9	69.8	1569.8	97.6362			1619.94	80.6277	1569.8	95.6324
	2108.13	62.7768	2108.13	78.7967			1621.87	69.1	1570.76	97.6903			1620.9	80.0866	1570.76	95.721
	2109.58	-14.2049	2109.58	74.7364			1622.83	68.5	1571.72	97.7429			1621.87	79.5281	1571.72	95.8087
	2111.03	148.913	2111.03	78.276			1623.8	67.9	1572.69	97.7941			1622.83	78.9413	1572.69	95.8925
	2112.48	142.132	2112.48	233.216			1624.76	67.3	1573.65	97.844			1623.8	78.331	1573.65	95.9684
	2113.93	50.2502	2113.93	196.155			1625.72	66.7	1574.62	97.8924			1624.76	77.7194	1574.62	96.034
	2115.37	69.6574	2115.37	242.762			1626.69	66.3	1575.58	97.938			1625.72	77.1409	1575.58	96.0906
	2116.81	-44.5354	2116.81	113.368			1627.65	65.9	1576.55	97.9795			1626.69	76.6318	1576.55	96.1426
	2118.26	-53.3171	2118.26	182.207			1628.62	65.6	1577.51	98.016			1627.65	76.2185	1577.51	96.1954
	2119.72	40.0124	2119.72	241.18			1629.58	65.5	1578.47	98.0472			1628.62	75.9105	1578.47	96.2527
	2121.17	-12.6692	2121.17	168.02			1630.55	65.4	1579.44	98.0738			1629.58	75.7003	1579.44	96.3144
	2122.62	-11.3509	2122.62	186.86			1631.51	65.5	1580.4	98.0967			1630.55	75.5665	1580.4	96.3775
	2124.08	31.9786	2124.08	181.833			1632.47	65.6	1581.37	98.1173			1631.51	75.4771	1581.37	96.4375
	2125.53	-154.703	2125.53	246.672			1633.44	65.8	1582.33	98.1366			1632.47	75.3915	1582.33	96.4909
	2126.98	34.5154	2126.98	181.612			1634.4	65.9	1583.3	98.1555			1633.44	75.2652	1583.3	96.5364
	2128.43	55.8337	2128.43	366.452			1635.37	66	1584.26	98.1744			1634.4	75.0639	1584.26	96.575
	2129.88	31.1521	2129.88	295.291			1636.33	66	1585.22	98.1932			1635.37	74.7865	1585.22	96.609
	2131.33	-109.53	2131.33	186.231			1637.29	66	1586.19	98.211			1636.33	74.4775	1586.19	96.6403
	2132.78	-32.2112	2132.78	69.0705			1638.26	66	1587.15	98.2266			1637.29	74.2058	1587.15	96.6696
	2134.24	-94.9817	2134.24	208.044			1639.22	66	1588.12	98.2383			1638.26	74.0229	1588.12	96.6952
	2135.69	124.337	2135.69	286.883			1640.19	66.2	1589.08	98.2453			1639.22	73.9418	1589.08	96.7148
	2137.14	9.65499	2137.14	141.723			1641.15	66.4	1590.05	98.2475			1640.19	73.9466	1590.05	96.7268
	2138.59	164.973	2138.59	252.662			1642.12	66.6	1591.01	98.2458			1641.15	74.0104	1591.01	96.7311
	2140.04	-17.7083	2140.04	207.502			1643.08	66.8	1591.97	98.2423			1642.12	74.1073	1591.97	96.7298
	2141.49	25.6101	2141.49	126.342			1644.04	67.1	1592.94	98.2387			1643.08	74.2159	1592.94	96.7256
	2142.93	-11.1828	2142.93	347.248			1645.01	67.4	1593.9	98.2363			1644.04	74.3216	1593.9	96.7204
	2144.38	164.136	2144.38	200.088			1645.97	67.7	1594.87	98.235			1645.01	74.4162	1594.87	96.7138
	2145.83	55.4539	2145.83	267.027			1646.94	68	1595.83	98.2334			1645.97	74.4986	1595.83	96.7035
	2147.28	40.7723	2147.28	305.867			1647.9	68.2	1596.8	98.2296			1646.94	74.5726	1596.8	96.6862
	2148.73	26.0907	2148.73	290.707			1648.87	68.4	1597.76	98.2222			1647.9	74.6408	1597.76	96.6598
	2150.18	-50.591	2150.18	103.646			1649.83	68.6	1598.72	98.2105			1648.87	74.7002	1598.72	96.6241
	2151.62	150.616	2151.62	274.452			1650.79	68.7	1599.69	98.195			1649.83	74.7409	1599.69	96.5808
	2153.07	-54.0654	2153.07	401.392			1651.76	68.8	1600.65	98.1768			1650.79	74.752	1600.65	96.5322
	2154.52	17.2529	2154.52	192.232			1652.72	68.9	1601.62	98.1571			1651.76	74.7327	1601.62	96.4796
	2155.97	38.5713	2155.97	259.071			1653.69	68.9	1602.58	98.136			1652.72	74.702	1602.58	96.4221
	2157.41	-48.1215	2157.41	247.978			1654.65	69	1603.55	98.1132			1653.69	74.6943	1603.55	96.3576
	2158.86	19.0968	2158.86	108.817			1655.62	69.1	1604.51	98.0875			1654.65	74.7417	1604.51	96.2839
	2160.3	24.404	2160.3	295.724			1656.58	69.3	1605.47	98.0582			1655.62	74.8606	1605.47	96.201
	2161.75	-20.2777	2161.75	342.563			1657.54	69.6	1606.44	98.0247			1656.58	75.053	1606.44	96.1121
	2163.19	17.0295	2163.19	293.369			1658.51	69.9	1607.4	97.9872			1657.54	75.3152	1607.4	96.022
	2164.64	44.3479	2164.64	150.309			1659.47	70.3	1608.37	97.9458			1658.51	75.6428	1608.37	95.9346
	2166.08	37.6551	2166.08	265.115			1660.44	70.8	1609.33	97.9			1659.47	76.0305	1609.33	95.8507
	2167.53	68.8734	2167.53	363.955			1661.4	71.4	1610.3	97.8486			1660.44	76.4701	1610.3	95.766
	2168.97	-27.8194	2168.97	176.861			1662.37	72	1611.26	97.7898			1661.4	76.9473	1611.26	95.6723
	2170.42	109.499	2170.42	213.701			1663.33	72.6	1612.22	97.7221			1662.37	77.4444	1612.22	95.5598
	2171.86	8.80618	2171.86	224.607			1664.29	73.3	1613.19	97.6449			1663.33	77.9447	1613.19	95.4203
	2173.3	16.2332	2173.3	183.413			1665.26	73.9	1614.15	97.5596			1664.29	78.4399	1614.15	95.2507
	2174.75	-0.31048	2174.75	162.253			1666.22	74.6	1615.12	97.4687			1665.26	78.9325	1615.12	95.0545
	2176.19	-74.9663	2176.19	283.159			1667.19	75.2	1616.08	97.3755			1666.22	79.4322	1616.08	94.8409
	2177.63	174.478	2177.63	357.966			1668.15	75.9	1617.05	97.2819			1667.19	79.9484	1617.05	94.6206
	2179.08	123.934	2179.08	220.905			1669.12	76.7	1618.01	97.1877			1668.15	80.4823	1618.01	94.4016
	2180.52	61.3786	2180.52	499.711			1670.08	77.4	1618.97	97.0912			1669.12	81.023	1618.97	94.1861
	2181.96	78.8228	2181.96	278.518			1671.04	78.2	1619.94	96.9898			1670.08	81.5514	1619.94	93.9712
	2183.4	24.2671	2183.4	303.424			1672.01	78.9	1620.9	96.8818			1671.04	82.0517	1620.9	93.7513
	2184.84	87.6113	2184.84	498.23			1672.97	79.5	1621.87	96.7671			1672.01	82.5224	1621.87	93.5214
	2186.29	125.068	2186.29	337.17			1673.94	80.1	1622.83	96.6468			1672.97	82.9776	1622.83	93.2794
	2187.73	-5.4881	2187.73	349.976			1674.9	80.6	1623.8	96.5225			1673.94	83.438	1623.8	93.027
	2189.17	119.956	2189.17	302.782			1675.86	81.2	1624.76	96.3955			1674.9	83.9173	1624.76	92.7693
	2190.61	-8.59962	2190.61	243.689			1676.83	81.7	1625.72	96.266			1675.86	84.416	1625.72	92.5138
	2192.05	-5.25538	2192.05	116.495			1677.79	82.3	1626.69	96.1341			1676.83	84.9235	1626.69	92.2683
	2193.49	78.1889	2193.49	101.401			1678.76	82.9	1627.65	95.9999			1677.79	85.4259	1627.65	92.0389
	2194.93	-6.3669	2194.93	446.207			1679.72	83.5	1628.62	95.8643			1678.76	85.9136	1628.62	91.8282
	2196.37	121.077	2196.37	205.014			1680.69	84	1629.58	95.7294			1679.72	86.387	1629.58	91.634
	2197.81	112.522	2197.81	385.92			1681.65	84.5	1630.55	95.5971			1680.69	86.8551	1630.55	91.4493
	2199.25	65.9658	2199.25	288.726			1682.61	85.1	1631.51	95.4691			1681.65	87.3292	1631.51	91.2631
	2200.68	251.298	2200.68	293.499			1683.58	85.6	1632.47	95.3462			1682.61	87.8105	1632.47	91.0623
	2202.12	-37.2578	2202.12	114.405			1684.54	86.2	1633.44	95.2281			1683.58	88.2787	1633.44	90.837
	2203.56	106.186	2203.56	81.2116			1685.51	86.6	1634.4	95.1139			1684.54	88.6968	1634.4	90.5863
	2205	109.631	2205	410.118			1686.47	87	1635.37	95.0031			1685.51	89.0364	1635.37	90.3233
	2206.44	83.0749	2206.44	180.924			1687.43	87.3	1636.33	94.8965			1686.47	89.2999	1636.33	90.072
	2207.87	-57.493	2207.87	27.697			1688.4	87.5	1637.29	94.7955			1687.43	89.5178	1637.29	89.8571
	2209.31	-88.1487	2209.31	164.603			1689.36	87.7	1638.26	94.7015			1688.4	89.7276	1638.26	89.6919
	2210.75	-86.7045	2210.75	413.41			1690.33	87.9	1639.22	94.615			1689.36	89.9582	1639.22	89.5745
	2212.18	34.7276	2212.18	178.282			1691.29	88.2	1640.19	94.5353			1690.33	90.2254	1640.19	89.492
	2213.62	96.1719	2213.62	157.089			1692.26	88.5	1641.15	94.4609			1691.29	90.5331	1641.15	89.4274
	2215.05	15.604	2215.05	331.862			1693.22	88.8	1642.12	94.3906			1692.26	90.8769	1642.12	89.3651
	2216.49	48.9482	2216.49	174.768			1694.18	89.2	1643.08	94.3236			1693.22	91.2478	1643.08	89.2951
	2217.93	38.3925	2217.93	493.574			1695.15	89.6	1644.04	94.2602			1694.18	91.637	1644.04	89.215
	2219.36	-32.1754	2219.36	222.447			1696.11	90	1645.01	94.2013			1695.15	92.0387	1645.01	89.1302
	2220.8	137.269	2220.8	269.253			1697.08	90.4	1645.97	94.1484			1696.11	92.4502	1645.97	89.0499
	2222.23	50.701	2222.23	320.026			1698.04	90.8	1646.94	94.1023			1697.08	92.8661	1646.94	88.9817
	2223.67	4.14521	2223.67	222.932			1699.01	91.2	1647.9	94.0624			1698.04	93.2699	1647.9	88.9271
	2225.1	-0.52266	2225.1	357.705			1699.97	91.5	1648.87	94.0278			1699.01	93.6324	1648.87	88.8802
	2226.53	100.909	2226.53	390.578			1700.93	91.8	1649.83	93.9968			1699.97	93.9231	1649.83	88.8315
	2227.97	76.3537	2227.97	283.384			1701.9	91.9	1650.79	93.9686			1700.93	94.129	1650.79	88.7736
	2229.4	23.7858	2229.4	334.157			1702.86	92	1651.76	93.9429			1701.9	94.2621	1651.76	88.7081
	2230.83	109.218	2230.83	415.03			1703.83	92.1	1652.72	93.9204			1702.86	94.3497	1652.72	88.6472
	2232.27	32.6622	2232.27	543.836			1704.79	92.1	1653.69	93.9018			1703.83	94.4203	1653.69	88.6084
	2233.7	-4.00568	2233.7	40.6093			1705.76	92.2	1654.65	93.8876			1704.79	94.4925	1654.65	88.6052
	2235.13	47.4265	2235.13	359.482			1706.72	92.3	1655.62	93.8781			1705.76	94.5721	1655.62	88.6407
	2236.56	12.8586	2236.56	286.255			1707.68	92.4	1656.58	93.8736			1706.72	94.6553	1656.58	88.7092
	2238	66.3028	2238	251.161			1708.65	92.5	1657.54	93.8752			1707.68	94.7357	1657.54	88.8013
	2239.43	7.73494	2239.43	315.934			1709.61	92.6	1658.51	93.8845			1708.65	94.8106	1658.51	88.9087
	2240.86	203.067	2240.86	188.707			1710.58	92.7	1659.47	93.9034			1709.61	94.8842	1659.47	89.0253
	2242.29	104.499	2242.29	287.58			1711.54	92.9	1660.44	93.9331			1710.58	94.9653	1660.44	89.1479
	2243.72	-22.0687	2243.72	358.353			1712.51	93.1	1661.4	93.974			1711.54	95.0623	1661.4	89.2755
	2245.15	285.363	2245.15	323.226			1713.47	93.3	1662.37	94.0251			1712.51	95.1745	1662.37	89.4085
	2246.58	-7.20442	2246.58	87.9987			1714.43	93.5	1663.33	94.0845			1713.47	95.2846	1663.33	89.5483
	2248.01	-113.772	2248.01	302.772			1715.4	93.8	1664.29	94.1508			1714.43	95.353	1664.29	89.6968
	2249.44	45.5598	2249.44	297.644			1716.36	93.9	1665.26	94.2233			1715.4	95.3264	1665.26	89.8558
	2250.87	-77.008	2250.87	168.417			1717.33	93.9	1666.22	94.3029			1716.36	95.1685	1666.22	90.0265
	2252.3	94.4241	2252.3	203.29			1718.29	93.8	1667.19	94.3914			1717.33	94.8949	1667.19	90.2093
	2253.73	95.8562	2253.73	296.063			1719.26	93.6	1668.15	94.4899			1718.29	94.5712	1668.15	90.4024
	2255.16	1.28834	2255.16	302.836			1720.22	93.4	1669.12	94.5984			1719.26	94.2691	1669.12	90.6026
	2256.59	140.72	2256.59	269.709			1721.18	93.3	1670.08	94.7153			1720.22	94.0278	1670.08	90.8058
	2258.01	-59.9595	2258.01	232.448			1722.15	93.2	1671.04	94.838			1721.18	93.8511	1671.04	91.009
	2259.44	115.473	2259.44	159.321			1723.11	93.2	1672.01	94.9637			1722.15	93.7224	1672.01	91.211
	2260.87	166.905	2260.87	340.094			1724.08	93.2	1672.97	95.0904			1723.11	93.6207	1672.97	91.4136
	2262.3	4.33686	2262.3	272.867			1725.04	93.3	1673.94	95.2167			1724.08	93.5303	1673.94	91.6195
	2263.72	-34.2431	2263.72	149.707			1726.01	93.3	1674.9	95.3412			1725.04	93.4451	1674.9	91.8303
	2265.15	33.089	2265.15	220.479			1726.97	93.3	1675.86	95.4625			1726.01	93.3675	1675.86	92.0459
	2266.58	41.0723	2266.58	377.252			1727.93	93.4	1676.83	95.5792			1726.97	93.3037	1676.83	92.2631
	2268	53.106	2268	102.092			1728.9	93.4	1677.79	95.6912			1727.93	93.2577	1677.79	92.478
	2269.43	1.17011	2269.43	258.865			1729.86	93.5	1678.76	95.8003			1728.9	93.225	1678.76	92.6869
	2270.85	3.20374	2270.85	311.704			1730.83	93.6	1679.72	95.9109			1729.86	93.19	1679.72	92.8877
	2272.28	31.2679	2272.28	138.477			1731.79	93.6	1680.69	96.0292			1730.83	93.1282	1680.69	93.0806
	2273.71	-8.76797	2273.71	305.25			1732.76	93.6	1681.65	96.1606			1731.79	93.0164	1681.65	93.2672
	2275.13	31.2657	2275.13	34.0894			1733.72	93.5	1682.61	96.307			1732.76	92.8495	1682.61	93.4499
	2276.56	51.3298	2276.56	178.862			1734.68	93.4	1683.58	96.4633			1733.72	92.6514	1683.58	93.631
	2277.98	155.363	2277.98	345.702			1735.65	93.2	1684.54	96.6178			1734.68	92.4665	1684.54	93.8116
	2279.41	213.428	2279.41	122.475			1736.61	93	1685.51	96.7575			1735.65	92.3369	1685.51	93.9924
	2280.83	13.4612	2280.83	255.214			1737.58	92.9	1686.47	96.8743			1736.61	92.2849	1686.47	94.1742
	2282.25	19.3949	2282.25	232.054			1738.54	92.9	1687.43	96.9684			1737.58	92.3119	1687.43	94.3578
	2283.68	33.459	2283.68	206.827			1739.51	92.9	1688.4	97.0461			1738.54	92.4083	1688.4	94.5443
	2285.1	39.4926	2285.1	125.666			1740.47	93	1689.36	97.116			1739.51	92.5626	1689.36	94.7338
	2286.52	191.526	2286.52	-11.5944			1741.43	93.1	1690.33	97.1855			1740.47	92.7673	1690.33	94.9246
	2287.95	-74.4096	2287.95	109.179			1742.4	93.2	1691.29	97.2596			1741.43	93.0201	1691.29	95.1139
	2289.37	-36.376	2289.37	-47.982			1743.36	93.4	1692.26	97.3404			1742.4	93.3221	1692.26	95.2974
	2290.79	-78.4423	2290.79	-15.2425			1744.33	93.6	1693.22	97.4286			1743.36	93.6732	1693.22	95.4713
	2292.21	107.591	2292.21	217.497			1745.29	93.8	1694.18	97.5241			1744.33	94.0691	1694.18	95.6341
	2293.63	-56.3751	2293.63	74.3366			1746.26	94.1	1695.15	97.6274			1745.29	94.4981	1695.15	95.7875
	2295.06	3.68906	2295.06	99.1094			1747.22	94.5	1696.11	97.7397			1746.25	94.9408	1696.11	95.9367
	2296.48	153.723	2296.48	147.949			1748.18	94.8	1697.08	97.862			1747.22	95.3719	1697.08	96.0887
	2297.9	-8.34368	2297.9	76.6885			1749.15	95.1	1698.04	97.993			1748.18	95.7674	1698.04	96.2486
	2299.32	201.69	2299.32	-18.572			1750.11	95.4	1699.01	98.1273			1749.15	96.1122	1699.01	96.4177
	2300.74	73.7236	2300.74	-103.733			1751.08	95.7	1699.97	98.2565			1750.11	96.4067	1699.97	96.5925
	2302.16	-16.2428	2302.16	-104.993			1752.04	96	1700.93	98.3728			1751.08	96.6635	1700.93	96.7681
	2303.58	115.791	2303.58	-78.1535			1753	96.2	1701.9	98.4722			1752.04	96.8988	1701.9	96.9404
	2305	69.8245	2305	174.586			1753.97	96.5	1702.86	98.5562			1753	97.1231	1702.86	97.1082
	2306.42	137.758	2306.42	-96.6745			1754.93	96.7	1703.83	98.6293			1753.97	97.3391	1703.83	97.272
	2307.84	39.7917	2307.84	66.165			1755.9	97	1704.79	98.6968			1754.93	97.5439	1704.79	97.4317
	2309.26	11.8254	2309.26	112.272			1756.86	97.2	1705.76	98.7621			1755.9	97.7332	1705.76	97.5863
	2310.68	29.859	2310.68	167.496			1757.83	97.4	1706.72	98.8255			1756.86	97.9052	1706.72	97.733
	2312.09	23.8621	2312.09	56.5982			1758.79	97.7	1707.68	98.8848			1757.83	98.0612	1707.68	97.8689
	2313.51	35.8957	2313.51	-78.2776			1759.75	97.9	1708.65	98.9374			1758.79	98.2044	1708.65	97.9925
	2314.93	-10.1707	2314.93	-47.0534			1760.72	98	1709.61	98.9817			1759.75	98.3367	1709.61	98.1045
	2316.35	-34.137	2316.35	14.0708			1761.68	98.2	1710.58	99.0185			1760.72	98.4563	1710.58	98.2074
	2317.76	19.8661	2317.76	35.273			1762.65	98.3	1711.54	99.0509			1761.68	98.5584	1711.54	98.3033
	2319.18	91.8997	2319.18	6.39721			1763.61	98.4	1712.51	99.0834			1762.65	98.6387	1712.51	98.3924
	2320.6	51.9333	2320.6	25.5214			1764.58	98.5	1713.47	99.1198			1763.61	98.6974	1713.47	98.4708
	2322.01	159.836	2322.01	270.724			1765.54	98.6	1714.43	99.1617			1764.58	98.741	1714.43	98.5318
	2323.43	-70.1299	2323.43	17.8478			1766.5	98.7	1715.4	99.2072			1765.54	98.7806	1715.4	98.5688
	2324.85	-6.09628	2324.85	88.972			1767.47	98.8	1716.36	99.2511			1766.5	98.8279	1716.36	98.5804
	2326.26	53.9068	2326.26	10.1742			1768.43	98.9	1717.33	99.2871			1767.47	98.8908	1717.33	98.5736
	2327.68	181.94	2327.68	185.298			1769.4	99.1	1718.29	99.3113			1768.43	98.9684	1718.29	98.5616
	2329.09	11.9436	2329.09	38.5006			1770.36	99.3	1719.26	99.3231			1769.4	99.0492	1719.26	98.557
	2330.51	59.8772	2330.51	79.6248			1771.33	99.4	1720.22	99.3246			1770.36	99.1138	1720.22	98.566
	2331.92	121.88	2331.92	100.727			1772.29	99.4	1721.18	99.3181			1771.33	99.1447	1721.18	98.5876
	2333.34	35.9139	2333.34	157.951			1773.25	99.4	1722.15	99.3054			1772.29	99.1368	1722.15	98.6153
	2334.75	55.9171	2334.75	197.053			1774.22	99.4	1723.11	99.2871			1773.25	99.102	1723.11	98.6415
	2336.17	141.951	2336.17	-37.7224			1775.18	99.3	1724.08	99.2639			1774.22	99.0607	1724.08	98.6603
	2337.58	18.9885	2337.58	71.3798			1776.15	99.2	1725.04	99.2369			1775.18	99.0293	1725.04	98.6697
	2338.99	110.897	2338.99	138.482			1777.11	99.2	1726.01	99.2081			1776.15	99.0127	1726.01	98.671
	2340.41	22.8944	2340.41	-86.2938			1778.08	99.1	1726.97	99.1802			1777.11	99.0053	1726.97	98.6668
	2341.82	98.9034	2341.82	70.8084			1779.04	99.1	1727.93	99.1552			1778.08	98.9951	1727.93	98.6584
	2343.23	84.9123	2343.23	-117.989			1780	99.1	1728.9	99.1341			1779.04	98.9706	1728.9	98.644
	2344.65	68.9093	2344.65	-18.8652			1780.97	99.1	1729.86	99.1157			1780	98.9257	1729.86	98.6183
	2346.06	134.818	2346.06	80.237			1781.93	99.1	1730.83	99.0965			1780.97	98.8627	1730.83	98.5748
	2347.47	98.8272	2347.47	-16.5608			1782.9	99.1	1731.79	99.0724			1781.93	98.7919	1731.79	98.5102
	2348.88	174.836	2348.88	42.5414			1783.86	99.1	1732.76	99.0392			1782.9	98.7274	1732.76	98.4281
	2350.29	146.845	2350.29	-48.2565			1784.82	99.1	1733.72	98.9954			1783.86	98.6817	1733.72	98.3399
	2351.7	-9.14594	2351.7	82.8457			1785.79	99.2	1734.68	98.9422			1784.82	98.662	1734.68	98.26
	2353.12	60.851	2353.12	29.97			1786.75	99.3	1735.65	98.883			1785.79	98.6703	1735.65	98.1995
	2354.52	70.772	2354.52	-2.84986			1787.72	99.4	1736.61	98.8215			1786.75	98.7052	1736.61	98.1619
	2355.94	76.7689	2355.94	26.2743			1788.68	99.5	1737.58	98.7609			1787.72	98.7643	1737.58	98.1436
	2357.35	66.7779	2357.35	137.377			1789.65	99.6	1738.54	98.7032			1788.68	98.8441	1738.54	98.1377
	2358.76	218.787	2358.76	76.5787			1790.61	99.7	1739.51	98.6507			1789.65	98.9391	1739.51	98.1383
	2360.17	118.796	2360.17	-40.3191			1791.57	99.8	1740.47	98.6055			1790.61	99.0386	1740.47	98.1432
	2361.57	130.817	2361.57	-113.139			1792.54	99.8	1741.43	98.5704			1791.57	99.1273	1741.43	98.1543
	2362.98	162.726	2362.98	-130.037			1793.5	99.9	1742.4	98.5477			1792.54	99.1887	1742.4	98.1759
	2364.39	106.735	2364.39	39.0655			1794.47	99.9	1743.36	98.5393			1793.5	99.2121	1743.36	98.2115
	2365.8	44.7436	2365.8	28.2677			1795.43	99.9	1744.33	98.5461			1794.47	99.1971	1744.33	98.2619
	2367.21	78.7525	2367.21	-146.63			1796.39	99.9	1745.29	98.5678			1795.43	99.1523	1745.29	98.3243
	2368.62	10.7615	2368.62	14.5721			1797.36	99.8	1746.26	98.6035			1796.39	99.0906	1746.26	98.3933
	2370.03	74.6705	2370.03	73.6743			1798.32	99.8	1747.22	98.6518			1797.36	99.0233	1747.22	98.4633
	2371.44	114.679	2371.44	-33.2235			1799.29	99.7	1748.18	98.7105			1798.32	98.9571	1748.18	98.5308
	2372.84	170.7	2372.84	61.9567			1800.25	99.7	1749.15	98.7771			1799.29	98.8931	1749.15	98.5964
	2374.25	124.709	2374.25	-18.9411			1801.22	99.6	1750.11	98.848			1800.25	98.8298	1750.11	98.6636
	2375.66	82.7182	2375.66	-33.7389			1802.18	99.6	1751.08	98.9197			1801.22	98.7666	1751.08	98.7369
	2377.06	110.739	2377.06	141.341			1803.14	99.5	1752.04	98.9891			1802.18	98.7067	1752.04	98.8184
	2378.47	172.648	2378.47	-3.55652			1804.11	99.4	1753	99.0542			1803.14	98.6577	1753	98.9072
	2379.88	122.657	2379.88	63.6457			1805.07	99.3	1753.97	99.1144			1804.11	98.6278	1753.97	98.9988
	2381.28	58.678	2381.28	8.72587			1806.04	99.3	1754.93	99.1705			1805.07	98.6226	1754.93	99.0876
	2382.69	132.687	2382.69	-64.0719			1807	99.3	1755.9	99.224			1806.04	98.641	1755.9	99.1687
	2384.09	68.7079	2384.09	21.0083			1807.97	99.3	1756.86	99.2766			1807	98.6745	1756.86	99.2391
	2385.5	12.7169	2385.5	136.11			1808.93	99.4	1757.83	99.3294			1807.97	98.7092	1757.83	99.2981
	2386.9	124.638	2386.9	99.2906			1809.89	99.4	1758.79	99.382			1808.93	98.7292	1758.79	99.3468
	2388.31	112.647	2388.31	136.393			1810.86	99.5	1759.75	99.4326			1809.89	98.7235	1759.75	99.3872
	2389.71	48.6677	2389.71	-2.52695			1811.82	99.5	1760.72	99.4782			1810.86	98.69	1760.72	99.4214
	2391.12	196.677	2391.12	48.6752			1812.79	99.5	1761.68	99.516			1811.82	98.6369	1761.68	99.4512
	2392.52	-31.3024	2392.52	51.7554			1813.75	99.4	1762.65	99.5442			1812.79	98.578	1762.65	99.4783
	2393.92	0.61859	2393.92	-63.0644			1814.72	99.4	1763.61	99.5633			1813.75	98.5262	1763.61	99.5044
	2395.33	24.6275	2395.33	-47.9622			1815.68	99.4	1764.58	99.5756			1814.72	98.4884	1764.58	99.5312
	2396.73	-19.3515	2396.73	171.118			1816.64	99.4	1765.54	99.5845			1815.68	98.465	1765.54	99.5601
	2398.13	152.669	2398.13	66.2982			1817.61	99.4	1766.5	99.5934			1816.64	98.4523	1766.5	99.5906
	2399.54	66.6784	2399.54	-22.5996			1818.57	99.4	1767.47	99.6049			1817.61	98.4467	1767.47	99.6202
	2400.94	2.69934	2400.94	-35.4194			1819.54	99.4	1768.43	99.62			1818.57	98.4475	1768.43	99.6443
	2402.34	172.62	2402.34	-22.3392			1820.5	99.4	1769.4	99.6377			1819.54	98.4585	1769.4	99.6577
	2403.74	126.641	2403.74	-127.259			1821.47	99.5	1770.36	99.6564			1820.5	98.4853	1770.36	99.6569
	2405.14	32.6622	2405.14	119.921			1822.43	99.5	1771.33	99.6736			1821.47	98.5324	1771.33	99.6429
	2406.54	36.6831	2406.54	41.0014			1823.39	99.6	1772.29	99.6881			1822.43	98.5989	1772.29	99.6213
	2407.95	112.692	2407.95	6.20359			1824.36	99.6	1773.25	99.6995			1823.39	98.6777	1773.25	99.6006
	2409.35	-9.28698	2409.35	-162.716			1825.32	99.7	1774.22	99.7082			1824.36	98.7559	1774.22	99.5883
	2410.75	118.634	2410.75	162.364			1826.29	99.7	1775.18	99.7149			1825.32	98.8185	1775.18	99.5875
	2412.15	-31.3451	2412.15	61.5442			1827.25	99.8	1776.15	99.72			1826.29	98.853	1776.15	99.5966
	2413.55	120.676	2413.55	-189.376			1828.22	99.8	1777.11	99.7234			1827.25	98.8537	1777.11	99.6106
	2414.95	34.6968	2414.95	-74.2954			1829.18	99.8	1778.08	99.7252			1828.22	98.8231	1778.08	99.6231
	2416.35	100.718	2416.35	-151.115			1830.14	99.8	1779.04	99.7258			1829.18	98.7696	1779.04	99.6299
	2417.75	92.7387	2417.75	-150.035			1831.11	99.7	1780	99.7259			1830.14	98.7028	1780	99.6293
	2419.15	6.65965	2419.15	-56.8548			1832.07	99.7	1780.97	99.7268			1831.11	98.6303	1780.97	99.6237
	2420.54	25.7623	2420.54	-177.797			1833.04	99.7	1781.93	99.7293			1832.07	98.5575	1781.93	99.6175
	2421.94	76.2453	2421.94	165.284			1834	99.6	1782.9	99.7337			1833.04	98.4886	1782.9	99.6155
	2423.34	100.728	2423.34	198.464			1834.96	99.6	1783.86	99.7391			1834	98.428	1783.86	99.6204
	2424.74	-58.7887	2424.74	-40.4561			1835.93	99.6	1784.82	99.7444			1834.96	98.381	1784.82	99.632
	2426.14	23.5943	2426.14	-111.276			1836.89	99.5	1785.79	99.7484			1835.93	98.3525	1785.79	99.647
	2427.53	108.1	2427.53	87.7823			1837.86	99.5	1786.75	99.7507			1836.89	98.3448	1786.75	99.661
	2428.93	6.58323	2428.93	-7.13749			1838.82	99.6	1787.72	99.7519			1837.86	98.3571	1787.72	99.6699
	2430.33	63.0662	2430.33	-255.957			1839.79	99.6	1788.68	99.7535			1838.82	98.3853	1788.68	99.6713
	2431.73	-66.4508	2431.73	-18.8771			1840.75	99.6	1789.65	99.757			1839.79	98.4231	1789.65	99.6651
	2433.12	-83.9448	2433.12	-139.719			1841.71	99.7	1790.61	99.7633			1840.75	98.4639	1790.61	99.6534
	2434.52	70.4382	2434.52	-288.639			1842.68	99.7	1791.57	99.7721			1841.71	98.5017	1791.57	99.6402
	2435.91	18.9441	2435.91	2.41949			1843.64	99.7	1792.54	99.7817			1842.68	98.5322	1792.54	99.6296
	2437.31	-40.5729	2437.31	-6.40032			1844.61	99.8	1793.5	99.7901			1843.64	98.5513	1793.5	99.6249
	2438.71	-56.0899	2438.71	-61.3201			1845.57	99.7	1794.47	99.7956			1844.61	98.5542	1794.47	99.6274
	2440.1	-107.584	2440.1	-82.1619			1846.54	99.7	1795.43	99.7979			1845.57	98.5359	1795.43	99.6362
	2441.5	-21.1009	2441.5	12.9183			1847.5	99.6	1796.39	99.7978			1846.54	98.4923	1796.39	99.6492
	2442.89	-0.69496	2442.89	-100.024			1848.46	99.6	1797.36	99.7967			1847.5	98.4236	1797.36	99.663
	2444.29	63.788	2444.29	-64.8433			1849.43	99.5	1798.32	99.796			1848.46	98.3353	1798.32	99.6743
	2445.68	34.294	2445.68	-59.7852			1850.39	99.4	1799.29	99.7961			1849.43	98.2381	1799.29	99.6806
	2447.07	48.8	2447.07	83.273			1851.36	99.3	1800.25	99.7969			1850.39	98.1455	1800.25	99.6814
	2448.47	93.2829	2448.47	-125.547			1852.32	99.3	1801.22	99.7973			1851.36	98.0709	1801.22	99.678
	2449.86	27.6889	2449.86	-140.489			1853.29	99.2	1802.18	99.7963			1852.32	98.0239	1802.18	99.6735
	2451.25	-19.8051	2451.25	-31.3304			1854.25	99.3	1803.14	99.7932			1853.29	98.0081	1803.14	99.6712
	2452.65	74.6779	2452.65	-84.2502			1855.21	99.3	1804.11	99.7882			1854.25	98.0205	1804.11	99.6736
	2454.04	-2.81615	2454.04	56.808			1856.18	99.3	1805.07	99.7816			1855.21	98.0533	1805.07	99.6804
	2455.43	-34.3102	2455.43	-74.0338			1857.14	99.4	1806.04	99.7743			1856.18	98.097	1806.04	99.6894
	2456.82	84.1958	2456.82	-102.976			1858.11	99.4	1807	99.7668			1857.14	98.1443	1807	99.6965
	2458.22	72.5788	2458.22	-137.795			1859.07	99.4	1807.97	99.7593			1858.11	98.1918	1807.97	99.698
	2459.61	65.0847	2459.61	-118.737			1860.04	99.5	1808.93	99.7519			1859.07	98.2401	1808.93	99.6918
	2461	-24.4093	2461	126.321			1861	99.5	1809.89	99.745			1860.04	98.2919	1809.89	99.6791
	2462.39	-37.9033	2462.39	-80.5208			1861.96	99.5	1810.86	99.7388			1861	98.349	1810.86	99.6635
	2463.78	-51.3974	2463.78	52.5374			1862.93	99.6	1811.82	99.734			1861.96	98.4109	1811.82	99.6501
	2465.17	95.1086	2465.17	-116.304			1863.89	99.7	1812.79	99.7313			1862.93	98.4741	1812.79	99.643
	2466.56	-104.485	2466.56	-99.2462			1864.86	99.8	1813.75	99.7308			1863.89	98.5328	1813.75	99.6438
	2467.95	-27.9794	2467.95	27.8119			1865.82	99.9	1814.72	99.7321			1864.86	98.5803	1814.72	99.6515
	2469.34	-21.4735	2469.34	-5.02985			1866.79	99.8	1815.68	99.7346			1865.82	98.5595	1815.68	99.6632
	2470.74	59.0095	2470.74	-57.9497			1867.75	99.8	1816.64	99.7374			1866.79	98.5387	1816.64	99.6757
	2472.12	87.5384	2472.12	37.1865			1868.71	99.8	1817.61	99.7399			1867.75	98.5179	1817.61	99.6872
	2473.51	45.9444	2473.51	52.2447			1869.68	99.8	1818.57	99.7419			1868.71	98.4971	1818.57	99.6974
	2474.9	14.4504	2474.9	25.3029			1870.64	99.8	1819.54	99.7439			1869.68	98.4763	1819.54	99.7074
	2476.29	-77.0436	2476.29	30.4611			1871.61	99.8	1820.5	99.7464			1870.64	98.4556	1820.5	99.7185
	2477.68	77.4623	2477.68	-222.481			1872.57	99.8	1821.47	99.7501			1871.61	98.4349	1821.47	99.7303
	2479.07	-54.0317	2479.07	-9.4225			1873.54	99.7	1822.43	99.7554			1872.57	98.4142	1822.43	99.741
	2480.46	-29.5257	2480.46	1.7357			1874.5	99.7	1823.39	99.7622			1873.54	98.3936	1823.39	99.7474
	2481.84	-43.0968	2481.84	-65.2281			1875.46	99.7	1824.36	99.77			1874.5	98.373	1824.36	99.7466
	2483.23	51.4092	2483.23	-60.0699			1876.43	99.7	1825.32	99.778			1875.46	98.3524	1825.32	99.7373
	2484.62	57.9151	2484.62	-61.0117			1877.39	99.7	1826.29	99.7856			1876.43	98.3318	1826.29	99.7206
	2486.01	34.4211	2486.01	-19.9535			1878.36	99.7	1827.25	99.7921			1877.39	98.3112	1827.25	99.7
	2487.39	40.9501	2487.39	-20.8173			1879.32	99.6	1828.22	99.7969			1878.36	98.2907	1828.22	99.6799
	2488.78	127.456	2488.78	36.2409			1880.29	99.6	1829.18	99.7998			1879.32	98.2701	1829.18	99.6635
	2490.17	55.862	2490.17	43.3991			1881.25	99.6	1830.14	99.8005			1880.29	98.2496	1830.14	99.652
	2491.55	-41.6091	2491.55	26.4352			1882.21	99.6	1831.11	99.7991			1881.25	98.2292	1831.11	99.6446
	2492.94	-77.1031	2492.94	83.4934			1883.18	99.6	1832.07	99.7958			1882.21	98.2087	1832.07	99.6399
	2494.32	-60.5741	2494.32	128.63			1884.14	99.6	1833.04	99.7913			1883.18	98.1883	1833.04	99.637
	2495.71	-60.0682	2495.71	127.688			1885.11	99.6	1834	99.7864			1884.14	98.1679	1834	99.6368
	2497.09	80.3608	2497.09	144.824			1886.07	99.5	1834.96	99.7817			1885.11	98.1475	1834.96	99.6411
	2498.48	-49.1333	2498.48	-46.1178			1887.04	99.5	1835.93	99.7778			1886.07	98.1271	1835.93	99.6519
	2499.86	-64.6043	2499.86	84.9184			1888	99.5	1836.89	99.775			1887.04	98.1068	1836.89	99.6697
	2501.25	25.9017	2501.25	220.077			1888.96	99.5	1837.86	99.7734			1888	98.0864	1837.86	99.6925
	2502.63	-17.5694	2502.63	-2.88721			1889.93	99.5	1838.82	99.7731			1888.96	98.0661	1838.82	99.7164
	2504.01	74.9595	2504.01	168.149			1890.89	99.5	1839.79	99.7745			1889.93	98.0459	1839.79	99.7361
	2505.4	-32.6345	2505.4	117.307			1891.86	99.5	1840.75	99.778			1890.89	98.0256	1840.75	99.7469
	2506.78	-44.1055	2506.78	56.3434			1892.82	99.4	1841.71	99.7844			1891.86	98.0054	1841.71	99.7465
	2508.17	88.4004	2508.17	19.5016			1893.79	99.4	1842.68	99.7936			1892.82	97.9852	1842.68	99.7359
	2509.55	-89.0706	2509.55	40.5378			1894.75	99.4	1843.64	99.8049			1893.79	97.965	1843.64	99.7192
	2510.93	43.4583	2510.93	-126.426			1895.71	99.4	1844.61	99.8166			1894.75	97.9448	1844.61	99.7023
	2512.31	71.9873	2512.31	-35.2899			1896.68	99.4	1845.57	99.8265			1895.71	97.9247	1845.57	99.69
	2513.7	54.3932	2513.7	107.768			1897.64	99.4	1846.54	99.8329			1896.68	97.9046	1846.54	99.6849
	2515.08	134.922	2515.08	200.905			1898.61	99.4	1847.5	99.8347			1897.64	97.8845	1847.5	99.6868
	2516.46	93.4511	2516.46	201.941			1899.57	99.3	1848.46	99.8324			1898.61	97.8644	1848.46	99.6933
	2517.84	93.9801	2517.84	88.9769			1900.53	99.3	1849.43	99.8275			1899.57	97.8443	1849.43	99.7019
	2519.22	-23.491	2519.22	104.113			1901.5	99.3	1850.39	99.822			1900.53	97.8243	1850.39	99.71
	2520.6	-136.962	2520.6	107.149			1902.46	99.3	1851.36	99.8176			1901.5	97.8043	1851.36	99.7164
	2521.98	75.4669	2521.98	10.2855			1903.43	99.3	1852.32	99.8154			1902.46	97.7843	1852.32	99.7204
	2523.36	-16.0041	2523.36	139.322			1904.39	99.3	1853.29	99.8154			1903.43	97.7643	1853.29	99.7217
	2524.74	220.525	2524.74	24.3579			1905.36	99.3	1854.25	99.8172			1904.39	97.7443	1854.25	99.7203
	2526.12	-10.9462	2526.12	-148.506			1906.32	99.2	1855.21	99.8198			1905.36	97.7244	1855.21	99.7167
	2527.5	39.5827	2527.5	98.5303			1907.28	99.2	1856.18	99.8225			1906.32	97.7045	1856.18	99.7113
	2528.88	54.0117	2528.88	59.6664			1908.25	99.2	1857.14	99.825			1907.28	97.6847	1857.14	99.7055
	2530.26	-67.4594	2530.26	-61.2974			1909.21	99.2	1858.11	99.827			1908.25	97.6648	1858.11	99.7011
	2531.64	110.795	2531.64	1.73883			1910.18	99.2	1859.07	99.8285			1909.21	97.645	1859.07	99.6998
	2533.02	83.1524	2533.02	152.875			1911.14	99.2	1860.04	99.8292			1910.18	97.6251	1860.04	99.7025
	2534.4	17.5102	2534.4	-156.089			1912.11	99.2	1861	99.8286			1911.14	97.6053	1861	99.7091
	2535.78	-68.1321	2535.78	90.9474			1913.07	99.1	1861.96	99.8263			1912.11	97.5856	1861.96	99.7181
	2537.15	56.1644	2537.15	62.0616			1914.03	99.1	1862.93	99.8227			1913.07	97.5658	1862.93	99.7268
	2538.53	34.5222	2538.53	73.0978			1915	99.1	1863.89	99.8188			1914.03	97.5461	1863.89	99.7324
	2539.91	76.88	2539.91	-45.766			1915.96	99.1	1864.86	99.8161			1915	97.5264	1864.86	99.7329
	2541.29	59.2377	2541.29	57.2702			1916.93	99.1	1865.82	99.8164			1915.96	97.5067	1865.82	99.7273
	2542.66	15.6342	2542.66	68.2844			1917.89	99.1	1866.79	99.8207			1916.93	97.487	1866.79	99.7168
	2544.04	-12.008	2544.04	-56.5794			1918.86	99.1	1867.75	99.8284			1917.89	97.4674	1867.75	99.7038
	2545.42	-7.75022	2545.42	70.4567			1919.82	99	1868.71	99.8371			1918.86	97.4478	1868.71	99.6918
	2546.79	-75.3537	2546.79	13.5709			1920.78	99	1869.68	99.8437			1919.82	97.4282	1869.68	99.6839
	2548.17	-0.99596	2548.17	270.607			1921.75	99	1870.64	99.8454			1920.78	97.4086	1870.64	99.6821
	2549.54	-58.5995	2549.54	51.6213			1922.71	99	1871.61	99.8409			1921.75	97.3891	1871.61	99.6867
	2550.92	-48.2417	2550.92	-151.242			1923.68	99	1872.57	99.831			1922.71	97.3695	1872.57	99.6968
	2552.29	-3.94521	2552.29	59.7717			1924.64	99	1873.54	99.8183			1923.68	97.35	1873.54	99.7103
	2553.67	-1.58743	2553.67	-41.0921			1925.61	99	1874.5	99.806			1924.64	97.3305	1874.5	99.7249
	2555.05	-21.2297	2555.05	-48.0559			1926.57	98.9	1875.46	99.7971			1925.61	97.3111	1875.46	99.7384
	2556.42	-34.8332	2556.42	34.9583			1927.53	98.9	1876.43	99.7934			1926.57	97.2916	1876.43	99.749
	2557.79	-96.4367	2557.79	128.072			1928.5	98.9	1877.39	99.795			1927.53	97.2722	1877.39	99.7563
	2559.17	-50.0789	2559.17	105.109			1929.46	98.9	1878.36	99.8006			1928.5	97.2528	1878.36	99.7606
	2560.54	-15.7824	2560.54	-109.777			1930.43	98.9	1879.32	99.8078			1929.46	97.2334	1879.32	99.7633
	2561.91	-47.3859	2561.91	97.237			1931.39	98.9	1880.29	99.8143			1930.43	97.2141	1880.29	99.7658
	2563.29	-91.0282	2563.29	12.2732			1932.35	98.9	1881.25	99.8184			1931.39	97.1947	1881.25	99.7696
	2564.66	-66.6317	2564.66	17.3874			1933.32	98.8	1882.21	99.8194			1932.35	97.1754	1882.21	99.7749
	2566.03	53.7648	2566.03	74.4016			1934.28	98.8	1883.18	99.8177			1933.32	97.1561	1883.18	99.7809
	2567.41	-57.8774	2567.41	45.4378			1935.25	98.8	1884.14	99.8141			1934.28	97.1368	1884.14	99.786
	2568.78	-45.5809	2568.78	34.552			1936.21	98.8	1885.11	99.8098			1935.25	97.1176	1885.11	99.7882
	2570.15	-147.184	2570.15	-32.4338			1937.18	98.8	1886.07	99.806			1936.21	97.0983	1886.07	99.7865
	2571.52	31.2121	2571.52	50.6804			1938.14	98.8	1887.04	99.804			1937.18	97.0791	1887.04	99.7805
	2572.89	-50.3915	2572.89	39.6946			1939.1	98.8	1888	99.8042			1938.14	97.06	1888	99.7717
	2574.27	-116.034	2574.27	138.731			1940.07	98.7	1888.96	99.8072			1939.1	97.0408	1888.96	99.762
	2575.64	-7.7372	2575.64	-0.15503			1941.03	98.7	1889.93	99.8127			1940.07	97.0217	1889.93	99.7534
	2577.01	-177.341	2577.01	222.859			1942	98.7	1890.89	99.8197			1941.03	97.0025	1890.89	99.7472
	2578.38	-72.9442	2578.38	87.9733			1942.96	98.7	1891.86	99.8269			1942	96.9834	1891.86	99.7434
	2579.75	-92.5477	2579.75	186.988			1943.93	98.7	1892.82	99.8329			1942.96	96.9644	1892.82	99.7416
	2581.12	-92.1513	2581.12	227.993			1944.89	98.7	1893.79	99.8363			1943.92	96.9453	1893.79	99.7405
	2582.49	-21.7548	2582.49	-139.288			1945.85	98.7	1894.75	99.8365			1944.89	96.9263	1894.75	99.7395
	2583.86	40.5417	2583.86	-86.6689			1946.82	98.6	1895.71	99.8336			1945.85	96.9073	1895.71	99.7385
	2585.23	0.93821	2585.23	170.05			1947.78	98.6	1896.68	99.8281			1946.82	96.8883	1896.68	99.7381
	2586.59	-52.6266	2586.59	150.65			1948.75	98.6	1897.64	99.821			1947.78	96.8693	1897.64	99.739
	2587.96	-44.2301	2587.96	-42.7308			1949.71	98.6	1898.61	99.8133			1948.75	96.8503	1898.61	99.7417
	2589.33	42.1664	2589.33	209.988			1950.67	98.6	1899.57	99.8054			1949.71	96.8314	1899.57	99.7462
	2590.7	-107.437	2590.7	134.607			1951.64	98.6	1900.53	99.7981			1950.67	96.8125	1900.53	99.752
	2592.07	132.859	2592.07	-4.67359			1952.6	98.6	1901.5	99.7917			1951.64	96.7936	1901.5	99.7581
	2593.44	-22.7442	2593.44	103.945			1953.57	98.6	1902.46	99.7869			1952.6	96.7747	1902.46	99.7638
	2594.8	-62.309	2594.8	182.545			1954.53	98.5	1903.43	99.7846			1953.57	96.7559	1903.43	99.7687
	2596.17	48.0875	2596.17	153.265			1955.5	98.5	1904.39	99.7856			1954.53	96.7371	1904.39	99.7728
	2597.54	82.484	2597.54	211.884			1956.46	98.5	1905.36	99.7901			1955.5	96.7183	1905.36	99.7761
	2598.91	128.78	2598.91	162.503			1957.42	98.5	1906.32	99.7978			1956.46	96.6995	1906.32	99.7787
	2600.27	-78.7843	2600.27	183.203			1958.39	98.5	1907.28	99.8073			1957.42	96.6808	1907.28	99.7807
	2601.64	31.6122	2601.64	211.822			1959.35	98.5	1908.25	99.8166			1958.39	96.662	1908.25	99.782
	2603.01	-3.99133	2603.01	114.541			1960.32	98.5	1909.21	99.8236			1959.35	96.6433	1909.21	99.7826
	2604.37	320.444	2604.37	227.141			1961.28	98.4	1910.18	99.8271			1960.32	96.6246	1910.18	99.7827
	2605.74	-53.1596	2605.74	159.76			1962.25	98.4	1911.14	99.8269			1961.28	96.6059	1911.14	99.7827
	2607.1	169.176	2607.1	310.46			1963.21	98.4	1912.11	99.824			1962.25	96.5873	1912.11	99.783
	2608.47	83.572	2608.47	71.0788			1964.17	98.4	1913.07	99.8202			1963.21	96.5687	1913.07	99.7835
	2609.83	56.0072	2609.83	13.7788			1965.14	98.4	1914.03	99.8173			1964.17	96.55	1914.03	99.7839
	2611.2	48.4037	2611.2	238.398			1966.1	98.4	1915	99.8166			1965.14	96.5315	1915	99.7835
	2612.56	-9.16745	2612.56	194.998			1967.07	98.4	1915.96	99.8184			1966.1	96.5129	1915.96	99.7815
	2613.93	-28.448	2613.93	157.717			1968.03	98.3	1916.93	99.8224			1967.07	96.4943	1916.93	99.7777
	2615.29	88.2225	2615.29	148.317			1969	98.3	1917.89	99.8274			1968.03	96.4758	1917.89	99.7724
	2616.65	6.99292	2616.65	285.017			1969.96	98.3	1918.86	99.8325			1969	96.4573	1918.86	99.7666
	2618.02	101.712	2618.02	333.636			1970.92	98.3	1919.82	99.8368			1969.96	96.4388	1919.82	99.7613
	2619.38	86.4828	2619.38	344.236			1971.89	98.3	1920.78	99.84			1970.92	96.4204	1920.78	99.7573
	2620.74	-2.74672	2620.74	312.936			1972.85	98.3	1921.75	99.8419			1971.89	96.4019	1921.75	99.7547
	2622.11	17.9728	2622.11	201.555			1973.82	98.3	1922.71	99.8425			1972.85	96.3835	1922.71	99.7531
	2623.47	80.6432	2623.47	394.155			1974.78	98.3	1923.68	99.8416			1973.82	96.3651	1923.68	99.7519
	2624.83	-8.58635	2624.83	280.855			1975.75	98.2	1924.64	99.8392			1974.78	96.3468	1924.64	99.7506
	2626.19	216.184	2626.19	399.455			1976.71	98.2	1925.61	99.8354			1975.75	96.3284	1925.61	99.7494
	2627.56	224.904	2627.56	414.174			1977.67	98.2	1926.57	99.8307			1976.71	96.3101	1926.57	99.7484
	2628.92	119.674	2628.92	442.774			1978.64	98.2	1927.53	99.8257			1977.67	96.2918	1927.53	99.7479
	2630.28	38.3445	2630.28	291.374			1979.6	98.2	1928.5	99.8213			1978.64	96.2735	1928.5	99.748
	2631.64	-108.885	2631.64	372.074			1980.57	98.2	1929.46	99.8182			1979.6	96.2552	1929.46	99.7478
	2633	191.885	2633	286.674			1981.53	98.2	1930.43	99.8168			1980.57	96.2369	1930.43	99.7463
	2634.36	244.656	2634.36	261.374			1982.49	98.1	1931.39	99.8166			1981.53	96.2187	1931.39	99.7431
	2635.72	57.4262	2635.72	333.973			1983.46	98.1	1932.35	99.8171			1982.49	96.2005	1932.35	99.7381
	2637.08	34.1966	2637.08	290.573			1984.42	98.1	1933.32	99.8174			1983.46	96.1823	1933.32	99.7327
	2638.44	68.8671	2638.44	413.273			1985.39	98.1	1934.28	99.817			1984.42	96.1642	1934.28	99.7288
	2639.8	43.6375	2639.8	165.873			1986.35	98.1	1935.25	99.8159			1985.39	96.146	1935.25	99.7284
	2641.16	20.408	2641.16	156.573			1987.32	98.1	1936.21	99.8144			1986.35	96.1279	1936.21	99.7324
	2642.52	93.1784	2642.52	357.173			1988.28	98.1	1937.18	99.8134			1987.32	96.1098	1937.18	99.7403
	2643.88	241.949	2643.88	259.773			1989.24	98.1	1938.14	99.8134			1988.28	96.0917	1938.14	99.7501
	2645.24	80.7193	2645.24	172.473			1990.21	98	1939.1	99.8148			1989.24	96.0737	1939.1	99.7588
	2646.59	65.4407	2646.59	495.054			1991.17	98	1940.07	99.8176			1990.21	96.0556	1940.07	99.7638
	2647.95	-89.7889	2647.95	327.754			1992.14	98	1941.03	99.8216			1991.17	96.0376	1941.03	99.7638
	2649.31	22.9816	2649.31	360.354			1993.1	98	1942	99.8263			1992.14	96.0196	1942	99.7591
	2650.67	95.752	2650.67	350.954			1994.07	98	1942.96	99.8312			1993.1	96.0016	1942.96	99.7514
	2652.03	118.522	2652.03	231.654			1995.03	98	1943.93	99.8362			1994.07	95.9837	1943.93	99.743
	2653.38	85.2438	2653.38	396.235			1995.99	98	1944.89	99.8411			1995.03	95.9657	1944.89	99.7358
	2654.74	122.014	2654.74	350.835			1996.96	97.9	1945.85	99.8457			1995.99	95.9478	1945.85	99.7305
	2656.1	18.7847	2656.1	225.535			1997.92	97.9	1946.82	99.85			1996.96	95.9299	1946.82	99.7266
	2657.45	9.6061	2657.45	390.115			1998.89	97.9	1947.78	99.8537			1997.92	95.9121	1947.78	99.7233
	2658.81	2.37654	2658.81	182.815			1999.85	97.9	1948.75	99.8565			1998.89	95.8942	1948.75	99.7199
	2660.17	29.147	2660.17	323.415			2000.82	97.9	1949.71	99.8585			1999.85	95.8764	1949.71	99.7167
	2661.52	1.86837	2661.52	277.996			2001.78	97.9	1950.67	99.8596			2000.82	95.8586	1950.67	99.7143
	2662.88	4.63881	2662.88	126.696			2002.74	97.9	1951.64	99.8602			2001.78	95.8408	1951.64	99.7139
	2664.23	16.3566	2664.23	381.277			2003.71	97.9	1952.6	99.8605			2002.74	95.823	1952.6	99.7162
	2665.59	30.5226	2665.59	247.977			2004.67	97.8	1953.57	99.8607			2003.71	95.8053	1953.57	99.7211
	2666.94	-81.3148	2666.94	312.558			2005.64	97.8	1954.53	99.8607			2004.67	95.7875	1954.53	99.7276
	2668.3	104.851	2668.3	241.158			2006.6	97.8	1955.5	99.8599			2005.64	95.7698	1955.5	99.7339
	2669.65	94.9138	2669.65	305.839			2007.57	97.8	1956.46	99.8579			2006.6	95.7522	1956.46	99.7387
	2671.01	125.08	2671.01	150.439			2008.53	97.8	1957.42	99.8539			2007.57	95.7345	1957.42	99.7411
	2672.36	93.2424	2672.36	149.119			2009.49	97.8	1958.39	99.8477			2008.53	95.7168	1958.39	99.7409
	2673.71	29.405	2673.71	129.7			2010.46	97.8	1959.35	99.8396			2009.49	95.6992	1959.35	99.739
	2675.07	65.571	2675.07	102.3			2011.42	97.8	1960.32	99.8303			2010.46	95.6816	1960.32	99.7358
	2676.42	-14.3664	2676.42	288.981			2012.39	97.7	1961.28	99.8209			2011.42	95.664	1961.28	99.7321
	2677.77	-14.2038	2677.77	167.562			2013.35	97.7	1962.25	99.8129			2012.39	95.6465	1962.25	99.7281
	2679.12	-58.0412	2679.12	64.2426			2014.32	97.7	1963.21	99.8076			2013.35	95.6289	1963.21	99.7239
	2680.48	136.125	2680.48	294.843			2015.28	97.7	1964.17	99.806			2014.32	95.6114	1964.17	99.7196
	2681.83	-29.7126	2681.83	185.423			2016.24	97.7	1965.14	99.8082			2015.28	95.5939	1965.14	99.7156
	2683.18	-63.55	2683.18	316.104			2017.21	97.7	1966.1	99.8136			2016.24	95.5764	1966.1	99.7125
	2684.53	30.5126	2684.53	110.685			2018.17	97.7	1967.07	99.8211			2017.21	95.559	1967.07	99.7111
	2685.88	142.675	2685.88	363.266			2019.14	97.7	1968.03	99.829			2018.17	95.5416	1968.03	99.7118
	2687.24	-35.1587	2687.24	43.9659			2020.1	97.6	1969	99.8356			2019.14	95.5242	1969	99.7143
	2688.59	-14.9961	2688.59	124.547			2021.07	97.6	1969.96	99.8398			2020.1	95.5067	1969.96	99.7182
	2689.94	141.166	2689.94	423.228			2022.03	97.6	1970.92	99.841			2021.07	95.4894	1970.92	99.7223
	2691.29	39.3291	2691.29	143.808			2022.99	97.6	1971.89	99.8397			2022.03	95.472	1971.89	99.7257
	2692.64	-126.608	2692.64	442.389			2023.96	97.6	1972.85	99.8366			2022.99	95.4547	1972.85	99.728
	2693.99	-14.4458	2693.99	-8.92991			2024.92	97.6	1973.82	99.8329			2023.96	95.4374	1973.82	99.7289
	2695.34	21.7168	2695.34	7.65093			2025.89	97.6	1974.78	99.8298			2024.92	95.4201	1974.78	99.7286
	2696.69	-112.121	2696.69	294.332			2026.85	97.6	1975.75	99.8282			2025.89	95.4028	1975.75	99.7271
	2698.04	90.042	2698.04	48.9126			2027.82	97.5	1976.71	99.8284			2026.85	95.3856	1976.71	99.7246
	2699.39	-47.8954	2699.39	159.493			2028.78	97.5	1977.67	99.8303			2027.82	95.3683	1977.67	99.7213
	2700.73	-83.7362	2700.73	76.1552			2029.74	97.5	1978.64	99.8336			2028.78	95.3511	1978.64	99.7174
	2702.08	84.4264	2702.08	-93.264			2030.71	97.5	1979.6	99.8377			2029.74	95.334	1979.6	99.7134
	2703.43	46.589	2703.43	109.417			2031.67	97.5	1980.57	99.842			2030.71	95.3168	1980.57	99.7101
	2704.78	-75.2484	2704.78	243.998			2032.64	97.5	1981.53	99.8457			2031.67	95.2996	1981.53	99.708
	2706.13	18.9142	2706.13	162.579			2033.6	97.5	1982.49	99.8483			2032.64	95.2825	1982.49	99.7075
	2707.48	-19.0232	2707.48	245.259			2034.57	97.5	1983.46	99.8492			2033.6	95.2654	1983.46	99.7082
	2708.82	105.136	2708.82	-66.1789			2035.53	97.4	1984.42	99.8482			2034.57	95.2483	1984.42	99.7091
	2710.17	-44.7015	2710.17	-91.4981			2036.49	97.4	1985.39	99.8453			2035.53	95.2313	1985.39	99.7091
	2711.52	-30.5389	2711.52	135.083			2037.46	97.4	1986.35	99.8412			2036.49	95.2142	1986.35	99.7071
	2712.86	99.6203	2712.86	55.6445			2038.42	97.4	1987.32	99.8368			2037.46	95.1972	1987.32	99.7027
	2714.21	-10.2171	2714.21	12.3253			2039.39	97.4	1988.28	99.8332			2038.42	95.1802	1988.28	99.6962
	2715.55	5.84208	2715.55	-43.113			2040.35	97.4	1989.24	99.8313			2039.39	95.1632	1989.24	99.6887
	2716.9	0.00468	2716.9	37.4679			2041.32	97.4	1990.21	99.8314			2040.35	95.1462	1990.21	99.6813
	2718.25	198.167	2718.25	-27.8513			2042.28	97.4	1991.17	99.8334			2041.32	95.1293	1991.17	99.6749
	2719.59	86.3264	2719.59	74.7104			2043.24	97.3	1992.14	99.8366			2042.28	95.1124	1992.14	99.6701
	2720.94	16.489	2720.94	47.5764			2044.21	97.3	1993.1	99.8402			2043.24	95.0955	1993.1	99.6668
	2722.28	38.6482	2722.28	243.697			2045.17	97.3	1994.07	99.8438			2044.21	95.0786	1994.07	99.6646
	2723.63	-71.2892	2723.63	-38.1216			2046.14	97.3	1995.03	99.8473			2045.17	95.0617	1995.03	99.6636
	2724.97	-117.13	2724.97	-7.90084			2047.1	97.3	1995.99	99.8511			2046.14	95.0449	1995.99	99.6638
	2726.32	-64.9674	2726.32	10.2805			2048.06	97.3	1996.96	99.8556			2047.1	95.028	1996.96	99.6659
	2727.66	135.192	2727.66	112.501			2049.03	97.3	1997.92	99.8613			2048.06	95.0113	1997.92	99.6701
	2729	-28.6491	2729	92.6219			2049.99	97.3	1998.89	99.8678			2049.03	94.9945	1998.89	99.6765
	2730.35	-38.5865	2730.35	238.803			2050.96	97.2	1999.85	99.874			2049.99	94.9777	1999.85	99.6844
	2731.69	71.5727	2731.69	225.024			2051.92	97.2	2000.82	99.879			2050.96	94.961	2000.82	99.6925
	2733.03	-0.26815	2733.03	161.145			2052.89	97.2	2001.78	99.8814			2051.92	94.9442	2001.78	99.6993
	2734.38	95.8944	2734.38	95.426			2053.85	97.2	2002.74	99.8808			2052.89	94.9275	2002.74	99.7037
	2735.72	148.054	2735.72	245.547			2054.81	97.2	2003.71	99.8772			2053.85	94.9109	2003.71	99.7053
	2737.06	4.21278	2737.06	249.667			2055.78	97.2	2004.67	99.8717			2054.81	94.8942	2004.67	99.7045
	2738.4	-27.728	2738.4	217.888			2056.74	97.2	2005.64	99.8655			2055.78	94.8776	2005.64	99.7026
	2739.75	66.4346	2739.75	304.07			2057.71	97.2	2006.6	99.8601			2056.74	94.861	2006.6	99.7007
	2741.09	132.594	2741.09	330.29			2058.67	97.1	2007.57	99.8565			2057.71	94.8444	2007.57	99.6999
	2742.43	0.75289	2742.43	246.411			2059.64	97.1	2008.53	99.8551			2058.67	94.8278	2008.53	99.7009
	2743.77	50.9121	2743.77	366.532			2060.6	97.1	2009.49	99.856			2059.64	94.8112	2009.49	99.7034
	2745.11	-32.9288	2745.11	276.752			2061.56	97.1	2010.46	99.859			2060.6	94.7947	2010.46	99.7071
	2746.45	47.4446	2746.45	234.873			2062.53	97.1	2011.42	99.8637			2061.56	94.7781	2011.42	99.7111
	2747.79	9.63723	2747.79	296.994			2063.49	97.1	2012.39	99.8697			2062.53	94.7617	2012.39	99.7146
	2749.13	79.8299	2749.13	295.215			2064.46	97.1	2013.35	99.8766			2063.49	94.7452	2013.35	99.7171
	2750.47	78.0225	2750.47	273.335			2065.42	97.1	2014.32	99.8836			2064.46	94.7287	2014.32	99.7183
	2751.81	108.215	2751.81	391.556			2066.39	97	2015.28	99.89			2065.42	94.7123	2015.28	99.7182
	2753.15	-1.69223	2753.15	291.677			2067.35	97	2016.24	99.8947			2066.39	94.6959	2016.24	99.7169
	2754.49	-77.4996	2754.49	347.797			2068.31	97	2017.21	99.8971			2067.35	94.6795	2017.21	99.7149
	2755.83	50.693	2755.83	438.018			2069.28	97	2018.17	99.8967			2068.31	94.6631	2018.17	99.7127
	2757.17	48.8857	2757.17	318.139			2070.24	97	2019.14	99.8939			2069.28	94.6467	2019.14	99.7107
	2758.51	133.078	2758.51	266.36			2071.21	97	2020.1	99.8895			2070.24	94.6304	2020.1	99.7088
	2759.85	31.2709	2759.85	340.48			2072.17	97	2021.07	99.8846			2071.21	94.6141	2021.07	99.7069
	2761.18	79.345	2761.18	340.54			2073.14	97	2022.03	99.8804			2072.17	94.5978	2022.03	99.7045
	2762.52	25.5376	2762.52	426.761			2074.1	96.9	2022.99	99.8779			2073.14	94.5815	2022.99	99.7014
	2763.86	119.73	2763.86	438.882			2075.06	96.9	2023.96	99.8772			2074.1	94.5653	2023.96	99.6976
	2765.2	45.9229	2765.2	409.103			2076.03	96.9	2024.92	99.8784			2075.06	94.549	2024.92	99.6934
	2766.53	4.09693	2766.53	535.163			2076.99	96.9	2025.89	99.8809			2076.03	94.5328	2025.89	99.6898
	2767.87	150.29	2767.87	539.283			2077.96	96.9	2026.85	99.8842			2076.99	94.5166	2026.85	99.6872
	2769.21	160.382	2769.21	457.504			2078.92	96.9	2027.82	99.888			2077.96	94.5004	2027.82	99.686
	2770.54	116.556	2770.54	499.564			2079.89	96.9	2028.78	99.892			2078.92	94.4843	2028.78	99.6855
	2771.88	62.7489	2771.88	367.685			2080.85	96.9	2029.74	99.8961			2079.89	94.4681	2029.74	99.6847
	2773.22	60.9415	2773.22	507.906			2081.81	96.9	2030.71	99.9001			2080.85	94.452	2030.71	99.6821
	2774.55	49.1155	2774.55	279.966			2082.78	96.8	2031.67	99.9038			2081.81	94.4359	2031.67	99.6769
	2775.89	167.208	2775.89	474.187			2083.74	96.8	2032.64	99.9066			2082.78	94.4198	2032.64	99.6693
	2777.22	49.3822	2777.22	430.247			2084.71	96.8	2033.6	99.9083			2083.74	94.4038	2033.6	99.6604
	2778.56	215.575	2778.56	540.367			2085.67	96.8	2034.57	99.9086			2084.71	94.3877	2034.57	99.6525
	2779.89	137.749	2779.89	382.528			2086.63	96.8	2035.53	99.9076			2085.67	94.3717	2035.53	99.6476
	2781.23	157.942	2781.23	442.648			2087.6	96.8	2036.49	99.9059			2086.63	94.3557	2036.49	99.6471
	2782.56	196.116	2782.56	542.808			2088.56	96.8	2037.46	99.9041			2087.6	94.3398	2037.46	99.6509
	2783.9	90.2082	2783.9	482.929			2089.53	96.8	2038.42	99.9032			2088.56	94.3238	2038.42	99.6574
	2785.23	4.38222	2785.23	466.989			2090.49	96.7	2039.39	99.9036			2089.53	94.3079	2039.39	99.6644
	2786.56	86.5563	2786.56	491.149			2091.46	96.7	2040.35	99.9057			2090.49	94.292	2040.35	99.6695
	2787.9	132.749	2787.9	475.27			2092.42	96.7	2041.32	99.9092			2091.46	94.2761	2041.32	99.6713
	2789.23	162.923	2789.23	543.43			2093.38	96.7	2042.28	99.9133			2092.42	94.2602	2042.28	99.6696
	2790.56	97.097	2790.56	405.49			2094.35	96.7	2043.24	99.917			2093.38	94.2443	2043.24	99.665
	2791.9	-2.8104	2791.9	477.611			2095.31	96.7	2044.21	99.9196			2094.35	94.2285	2044.21	99.6591
	2793.23	27.3636	2793.23	441.771			2096.28	96.7	2045.17	99.9205			2095.31	94.2127	2045.17	99.6529
	2794.56	163.538	2794.56	295.831			2097.24	96.7	2046.14	99.9193			2096.28	94.1969	2046.14	99.6474
	2795.89	47.7117	2795.89	429.991			2098.2	96.7	2047.1	99.9164			2097.24	94.1811	2047.1	99.6426
	2797.22	-0.11426	2797.22	442.052			2099.17	96.6	2048.06	99.9124			2098.2	94.1653	2048.06	99.6386
	2798.56	113.978	2798.56	300.172			2100.13	96.6	2049.03	99.9077			2099.17	94.1496	2049.03	99.6352
	2799.89	28.1524	2799.89	280.332			2101.1	96.6	2049.99	99.9029			2100.13	94.1339	2049.99	99.6327
	2801.22	150.326	2801.22	310.392			2102.06	96.6	2050.96	99.8982			2101.1	94.1182	2050.96	99.6314
	2802.55	-29.4995	2802.55	304.453			2103.03	96.6	2051.92	99.8939			2102.06	94.1025	2051.92	99.6317
	2803.88	106.675	2803.88	384.613			2103.99	96.6	2052.89	99.8901			2103.03	94.0868	2052.89	99.6336
	2805.21	-89.1515	2805.21	244.673			2104.95	96.6	2053.85	99.8871			2103.99	94.0712	2053.85	99.6365
	2806.54	44.9226	2806.54	302.833			2105.92	96.6	2054.81	99.8853			2104.95	94.0556	2054.81	99.6395
	2807.87	149.097	2807.87	544.893			2106.88	96.5	2055.78	99.8852			2105.92	94.04	2055.78	99.642
	2809.2	-52.7293	2809.2	294.953			2107.85	96.5	2056.74	99.8871			2106.88	94.0244	2056.74	99.6436
	2810.53	-30.5553	2810.53	135.113			2108.81	96.5	2057.71	99.8906			2107.85	94.0089	2057.71	99.6446
	2811.86	-6.38128	2811.86	259.173			2109.78	96.5	2058.67	99.8948			2108.81	93.9933	2058.67	99.6456
	2813.19	137.793	2813.19	251.334			2110.74	96.5	2059.64	99.8986			2109.78	93.9778	2059.64	99.647
	2814.51	139.848	2814.51	11.3331			2111.7	96.5	2060.6	99.9006			2110.74	93.9623	2060.6	99.6488
	2815.84	28.0222	2815.84	165.393			2112.67	96.5	2061.56	99.9			2111.7	93.9468	2061.56	99.6506
	2817.17	-19.8038	2817.17	131.553			2113.63	96.5	2062.53	99.8967			2112.67	93.9314	2062.53	99.6514
	2818.5	150.37	2818.5	359.613			2114.6	96.5	2063.49	99.8915			2113.63	93.9159	2063.49	99.65
	2819.83	-3.45568	2819.83	131.774			2115.56	96.4	2064.46	99.8855			2114.6	93.9005	2064.46	99.6461
	2821.15	58.6998	2821.15	-14.2269			2116.53	96.4	2065.42	99.8803			2115.56	93.8851	2065.42	99.6398
	2822.48	38.7738	2822.48	253.833			2117.49	96.4	2066.39	99.8765			2116.53	93.8697	2066.39	99.6322
	2823.81	6.94782	2823.81	141.993			2118.45	96.4	2067.35	99.8742			2117.49	93.8543	2067.35	99.6245
	2825.14	105.122	2825.14	108.053			2119.42	96.4	2068.31	99.8723			2118.45	93.839	2068.31	99.6176
	2826.46	59.2773	2826.46	72.153			2120.38	96.4	2069.28	99.8696			2119.42	93.8237	2069.28	99.6119
	2827.79	-76.5487	2827.79	152.213			2121.35	96.4	2070.24	99.865			2120.38	93.8084	2070.24	99.607
	2829.12	5.52536	2829.12	98.2732			2122.31	96.4	2071.21	99.8582			2121.35	93.7931	2071.21	99.6024
	2830.44	-8.31921	2830.44	50.3727			2123.28	96.4	2072.17	99.8499			2122.31	93.7778	2072.17	99.5975
	2831.77	-30.1452	2831.77	-27.5672			2124.24	96.3	2073.14	99.8413			2123.28	93.7626	2073.14	99.5922
	2833.09	2.01026	2833.09	-53.5676			2125.2	96.3	2074.1	99.834			2124.24	93.7474	2074.1	99.5869
	2834.42	-55.8157	2834.42	40.5925			2126.17	96.3	2075.06	99.8293			2125.2	93.7322	2075.06	99.5825
	2835.74	-103.66	2835.74	-85.408			2127.13	96.3	2076.03	99.8277			2126.17	93.717	2076.03	99.5798
	2837.07	-85.5862	2837.07	-59.2479			2128.1	96.3	2076.99	99.8287			2127.13	93.7018	2076.99	99.579
	2838.39	-13.35	2838.39	-113.248			2129.06	96.3	2077.96	99.8313			2128.1	93.6867	2077.96	99.58
	2839.72	37.9048	2839.72	-111.188			2130.03	96.3	2078.92	99.8344			2129.06	93.6715	2078.92	99.5822
	2841.04	115.133	2841.04	-61.0887			2130.99	96.3	2079.89	99.8371			2130.03	93.6565	2079.89	99.5848
	2842.36	88.3609	2842.36	-71.0892			2131.95	96.3	2080.85	99.8387			2130.99	93.6414	2080.85	99.5871
	2843.69	11.6157	2843.69	-64.9291			2132.92	96.2	2081.81	99.8393			2131.95	93.6263	2081.81	99.5887
	2845.01	2.74381	2845.01	73.0704			2133.88	96.2	2082.78	99.8392			2132.92	93.6112	2082.78	99.5895
	2846.33	139.972	2846.33	45.07			2134.85	96.2	2083.74	99.8386			2133.88	93.5962	2083.74	99.5899
	2847.66	165.227	2847.66	-12.7699			2135.81	96.2	2084.71	99.8381			2134.85	93.5812	2084.71	99.5901
	2848.98	174.455	2848.98	149.23			2136.78	96.2	2085.67	99.838			2135.81	93.5662	2085.67	99.5904
	2850.3	237.683	2850.3	-38.6709			2137.74	96.2	2086.63	99.8388			2136.78	93.5512	2086.63	99.5909
	2851.62	150.811	2851.62	-78.6714			2138.7	96.2	2087.6	99.841			2137.74	93.5363	2087.6	99.5919
	2852.95	282.066	2852.95	-74.6112			2139.67	96.2	2088.56	99.8448			2138.7	93.5214	2088.56	99.5931
	2854.27	223.294	2854.27	61.4883			2140.63	96.2	2089.53	99.8501			2139.67	93.5065	2089.53	99.5944
	2855.59	106.522	2855.59	-18.5122			2141.6	96.1	2090.49	99.8564			2140.63	93.4916	2090.49	99.5955
	2856.91	195.75	2856.91	65.5873			2142.56	96.1	2091.46	99.8625			2141.6	93.4767	2091.46	99.5958
	2858.23	218.978	2858.23	-124.413			2143.53	96.1	2092.42	99.8672			2142.56	93.4618	2092.42	99.5945
	2859.55	272.106	2859.55	-12.4137			2144.49	96.1	2093.38	99.8694			2143.53	93.447	2093.38	99.5911
	2860.87	347.334	2860.87	129.686			2145.45	96.1	2094.35	99.8686			2144.49	93.4322	2094.35	99.5855
	2862.19	276.562	2862.19	-58.3146			2146.42	96.1	2095.31	99.8652			2145.45	93.4174	2095.31	99.5779
	2863.51	289.79	2863.51	-96.3151			2147.38	96.1	2096.28	99.8604			2146.42	93.4026	2096.28	99.5692
	2864.83	331.018	2864.83	11.7844			2148.35	96.1	2097.24	99.8557			2147.38	93.3879	2097.24	99.5605
	2866.15	320.246	2866.15	9.61347			2149.31	96.1	2098.2	99.8523			2148.35	93.3731	2098.2	99.5529
	2867.47	329.374	2867.47	-107.775			2150.28	96	2099.17	99.851			2149.31	93.3584	2099.17	99.5473
	2868.79	440.603	2868.79	12.7374			2151.24	96	2100.13	99.8518			2150.28	93.3437	2100.13	99.5445
	2870.11	297.831	2870.11	169.249			2152.2	96	2101.1	99.8543			2151.24	93.329	2101.1	99.5444
	2871.43	665.059	2871.43	-102.139			2153.17	96	2102.06	99.8574			2152.2	93.3144	2102.06	99.547
	2872.75	518.287	2872.75	184.373			2154.13	96	2103.03	99.8606			2153.17	93.2997	2103.03	99.5519
	2874.07	563.415	2874.07	122.985			2155.1	96	2103.99	99.8631			2154.13	93.2851	2103.99	99.5583
	2875.38	428.616	2875.38	39.4479			2156.06	96	2104.95	99.8648			2155.1	93.2705	2104.95	99.5656
	2876.7	613.844	2876.7	285.96			2157.02	96	2105.92	99.8658			2156.06	93.2559	2105.92	99.5726
	2878.02	597.072	2878.02	236.572			2157.99	96	2106.88	99.8659			2157.02	93.2414	2106.88	99.5783
	2879.33	712.274	2879.33	103.034			2158.95	95.9	2107.85	99.8651			2157.99	93.2268	2107.85	99.5817
	2880.65	631.502	2880.65	211.646			2159.92	95.9	2108.81	99.8633			2158.95	93.2123	2108.81	99.5822
	2881.97	652.63	2881.97	254.158			2160.88	95.9	2109.78	99.8605			2159.92	93.1978	2109.78	99.5799
	2883.29	741.858	2883.29	288.67			2161.85	95.9	2110.74	99.8567			2160.88	93.1833	2110.74	99.5756
	2884.6	479.059	2884.6	291.233			2162.81	95.9	2111.7	99.8523			2161.85	93.1689	2111.7	99.5705
	2885.92	636.287	2885.92	355.745			2163.77	95.9	2112.67	99.8478			2162.81	93.1544	2112.67	99.5659
	2887.23	649.489	2887.23	324.207			2164.74	95.9	2113.63	99.8437			2163.77	93.14	2113.63	99.5627
	2888.55	762.717	2888.55	462.819			2165.7	95.9	2114.6	99.8403			2164.74	93.1256	2114.6	99.561
	2889.87	693.845	2889.87	463.331			2166.67	95.9	2115.56	99.8376			2165.7	93.1112	2115.56	99.5605
	2891.18	727.046	2891.18	503.894			2167.63	95.9	2116.53	99.8359			2166.67	93.0968	2116.53	99.5602
	2892.5	872.274	2892.5	228.406			2168.59	95.8	2117.49	99.8352			2167.63	93.0825	2117.49	99.5591
	2893.81	865.475	2893.81	568.869			2169.56	95.8	2118.45	99.8357			2168.59	93.0681	2118.45	99.5565
	2895.12	740.677	2895.12	451.431			2170.52	95.8	2119.42	99.8375			2169.56	93.0538	2119.42	99.552
	2896.44	921.805	2896.44	629.943			2171.49	95.8	2120.38	99.8408			2170.52	93.0395	2120.38	99.5455
	2897.75	1013.01	2897.75	718.506			2172.45	95.8	2121.35	99.8451			2171.49	93.0252	2121.35	99.537
	2899.07	930.234	2899.07	495.018			2173.42	95.8	2122.31	99.8497			2172.45	93.011	2122.31	99.5267
	2900.38	993.436	2900.38	529.48			2174.38	95.8	2123.28	99.8536			2173.42	92.9968	2123.28	99.5145
	2901.69	988.637	2901.69	476.043			2175.34	95.8	2124.24	99.856			2174.38	92.9826	2124.24	99.5008
	2903.01	1053.87	2903.01	620.555			2176.31	95.8	2125.2	99.8563			2175.34	92.9684	2125.2	99.4865
	2904.32	1100.97	2904.32	627.118			2177.27	95.7	2126.17	99.8544			2176.31	92.9542	2126.17	99.4727
	2905.63	1044.17	2905.63	639.58			2178.24	95.7	2127.13	99.8511			2177.27	92.94	2127.13	99.4612
	2906.94	935.369	2906.94	582.043			2179.2	95.7	2128.1	99.847			2178.24	92.9259	2128.1	99.4533
	2908.26	1274.6	2908.26	770.655			2180.17	95.7	2129.06	99.843			2179.2	92.9118	2129.06	99.4499
	2909.57	1209.8	2909.57	839.117			2181.13	95.7	2130.03	99.8395			2180.17	92.8976	2130.03	99.4508
	2910.88	1179	2910.88	737.68			2182.09	95.7	2130.99	99.8365			2181.13	92.8836	2130.99	99.4548
	2912.19	1164.1	2912.19	782.143			2183.06	95.7	2131.95	99.834			2182.09	92.8695	2131.95	99.4602
	2913.5	1257.3	2913.5	740.605			2184.02	95.7	2132.92	99.8317			2183.06	92.8555	2132.92	99.4654
	2914.81	1170.5	2914.81	873.168			2184.99	95.7	2133.88	99.8298			2184.02	92.8414	2133.88	99.4693
	2916.13	1191.73	2916.13	707.68			2185.95	95.7	2134.85	99.8287			2184.99	92.8274	2134.85	99.4716
	2917.44	1306.93	2917.44	932.143			2186.92	95.6	2135.81	99.829			2185.95	92.8135	2135.81	99.4729
	2918.75	1564.13	2918.75	790.705			2187.88	95.6	2136.78	99.831			2186.92	92.7995	2136.78	99.474
	2920.06	1213.24	2920.06	1041.17			2188.84	95.6	2137.74	99.8345			2187.88	92.7856	2137.74	99.4753
	2921.37	1460.44	2921.37	869.73			2189.81	95.6	2138.7	99.8389			2188.84	92.7716	2138.7	99.4772
	2922.68	1305.64	2922.68	828.193			2190.77	95.6	2139.67	99.8434			2189.81	92.7577	2139.67	99.4791
	2923.99	1446.84	2923.99	790.656			2191.74	95.6	2140.63	99.8471			2190.77	92.7438	2140.63	99.4804
	2925.3	1478.04	2925.3	1089.22			2192.7	95.6	2141.6	99.8495			2191.74	92.7299	2141.6	99.4805
	2926.6	1229.12	2926.6	975.632			2193.67	95.6	2142.56	99.8506			2192.7	92.7161	2142.56	99.4792
	2927.91	1446.32	2927.91	838.194			2194.63	95.6	2143.53	99.8509			2193.67	92.7023	2143.53	99.4769
	2929.22	1385.52	2929.22	1026.66			2195.59	95.5	2144.49	99.851			2194.63	92.6884	2144.49	99.4739
	2930.53	1386.72	2930.53	1031.12			2196.56	95.5	2145.45	99.8514			2195.59	92.6746	2145.45	99.4707
	2931.84	1455.92	2931.84	919.682			2197.52	95.5	2146.42	99.8524			2196.56	92.6609	2146.42	99.4675
	2933.15	1597.12	2933.15	1080.14			2198.49	95.5	2147.38	99.8541			2197.52	92.6471	2147.38	99.4644
	2934.45	1454.2	2934.45	974.658			2199.45	95.5	2148.35	99.8564			2198.49	92.6334	2148.35	99.4615
	2935.76	1525.4	2935.76	1199.12			2200.42	95.5	2149.31	99.8591			2199.45	92.6196	2149.31	99.4587
	2937.07	1506.6	2937.07	845.583			2201.38	95.5	2150.28	99.8622			2200.42	92.606	2150.28	99.4564
	2938.37	1669.77	2938.37	1108.1			2202.34	95.5	2151.24	99.8655			2201.38	92.5923	2151.24	99.4552
	2939.68	1596.98	2939.68	1118.56			2203.31	95.5	2152.2	99.8686			2202.34	92.5786	2152.2	99.4555
	2940.99	1392.18	2940.99	1011.12			2204.27	95.5	2153.17	99.871			2203.31	92.565	2153.17	99.4574
	2942.29	1423.25	2942.29	927.535			2205.24	95.4	2154.13	99.8719			2204.27	92.5513	2154.13	99.4607
	2943.6	1476.45	2943.6	879.998			2206.2	95.4	2155.1	99.8707			2205.24	92.5377	2155.1	99.4645
	2944.91	1523.65	2944.91	1056.56			2207.17	95.4	2156.06	99.8672			2206.2	92.5241	2156.06	99.4679
	2946.21	1282.83	2946.21	966.974			2208.13	95.4	2157.02	99.8617			2207.16	92.5106	2157.02	99.4699
	2947.52	1280.03	2947.52	815.436			2209.09	95.4	2157.99	99.8552			2208.13	92.497	2157.99	99.47
	2948.82	1319.11	2948.82	1119.95			2210.06	95.4	2158.95	99.8489			2209.09	92.4835	2158.95	99.468
	2950.13	1424.31	2950.13	1032.41			2211.02	95.4	2159.92	99.8439			2210.06	92.47	2159.92	99.4643
	2951.43	1455.48	2951.43	868.925			2211.99	95.4	2160.88	99.841			2211.02	92.4565	2160.88	99.4596
	2952.74	1320.68	2952.74	859.388			2212.95	95.4	2161.85	99.84			2211.99	92.443	2161.85	99.4548
	2954.04	1131.86	2954.04	1017.8			2213.91	95.4	2162.81	99.8407			2212.95	92.4296	2162.81	99.4506
	2955.34	1325.03	2955.34	770.315			2214.88	95.3	2163.77	99.8422			2213.91	92.4161	2163.77	99.4477
	2956.65	1156.13	2956.65	638.777			2215.84	95.3	2164.74	99.8439			2214.88	92.4027	2164.74	99.4464
	2957.95	1281.31	2957.95	933.291			2216.81	95.3	2165.7	99.8453			2215.84	92.3893	2165.7	99.4466
	2959.25	1158.48	2959.25	835.704			2217.77	95.3	2166.67	99.8463			2216.81	92.3759	2166.67	99.4475
	2960.56	1205.68	2960.56	916.167			2218.74	95.3	2167.63	99.8468			2217.77	92.3626	2167.63	99.4481
	2961.86	1230.86	2961.86	854.68			2219.7	95.3	2168.59	99.8467			2218.74	92.3492	2168.59	99.4474
	2963.16	1108.03	2963.16	969.093			2220.66	95.3	2169.56	99.8458			2219.7	92.3359	2169.56	99.4445
	2964.46	1159.11	2964.46	555.606			2221.63	95.3	2170.52	99.844			2220.66	92.3226	2170.52	99.4391
	2965.77	1152.31	2965.77	662.069			2222.59	95.3	2171.49	99.8413			2221.63	92.3093	2171.49	99.4316
	2967.07	1165.48	2967.07	514.482			2223.56	95.3	2172.45	99.8382			2222.59	92.296	2172.45	99.4233
	2968.37	956.658	2968.37	740.996			2224.52	95.2	2173.42	99.8356			2223.56	92.2828	2173.42	99.4156
	2969.67	863.832	2969.67	789.409			2225.49	95.2	2174.38	99.8343			2224.52	92.2696	2174.38	99.4099
	2970.97	852.907	2970.97	543.822			2226.45	95.2	2175.34	99.835			2225.49	92.2564	2175.34	99.4069
	2972.27	708.082	2972.27	604.336			2227.41	95.2	2176.31	99.8378			2226.45	92.2432	2176.31	99.4065
	2973.58	779.283	2973.58	542.798			2228.38	95.2	2177.27	99.842			2227.41	92.23	2177.27	99.4082
	2974.88	866.458	2974.88	487.311			2229.34	95.2	2178.24	99.8465			2228.38	92.2168	2178.24	99.4109
	2976.18	823.632	2976.18	371.725			2230.31	95.2	2179.2	99.8501			2229.34	92.2037	2179.2	99.4139
	2977.48	698.807	2977.48	528.138			2231.27	95.2	2180.17	99.8521			2230.31	92.1906	2180.17	99.4168
	2978.78	693.882	2978.78	324.651			2232.24	95.2	2181.13	99.8521			2231.27	92.1775	2181.13	99.4196
	2980.08	653.056	2980.08	457.065			2233.2	95.2	2182.09	99.8507			2232.24	92.1644	2182.09	99.4222
	2981.37	892.204	2981.37	295.529			2234.16	95.1	2183.06	99.8485			2233.2	92.1514	2183.06	99.4246
	2982.67	693.379	2982.67	415.942			2235.13	95.1	2184.02	99.8464			2234.16	92.1383	2184.02	99.4263
	2983.97	568.553	2983.97	242.355			2236.09	95.1	2184.99	99.8446			2235.13	92.1253	2184.99	99.4264
	2985.27	533.728	2985.27	302.868			2237.06	95.1	2185.95	99.8431			2236.09	92.1123	2185.95	99.4242
	2986.57	536.802	2986.57	279.282			2238.02	95.1	2186.92	99.8419			2237.06	92.0993	2186.92	99.4194
	2987.87	461.977	2987.87	233.795			2238.99	95.1	2187.88	99.8406			2238.02	92.0863	2187.88	99.4124
	2989.17	525.152	2989.17	272.208			2239.95	95.1	2188.84	99.8394			2238.99	92.0734	2188.84	99.4039
	2990.46	438.3	2990.46	190.572			2240.91	95.1	2189.81	99.8386			2239.95	92.0605	2189.81	99.3954
	2991.76	411.474	2991.76	261.086			2241.88	95.1	2190.77	99.8385			2240.91	92.0476	2190.77	99.3879
	2993.06	410.549	2993.06	211.499			2242.84	95.1	2191.74	99.8392			2241.88	92.0347	2191.74	99.3822
	2994.36	263.723	2994.36	38.0122			2243.81	95	2192.7	99.8402			2242.84	92.0218	2192.7	99.3788
	2995.65	474.871	2995.65	160.376			2244.77	95	2193.67	99.8407			2243.81	92.0089	2193.67	99.3778
	2996.95	244.046	2996.95	20.7894			2245.74	95	2194.63	99.8398			2244.77	91.9961	2194.63	99.3794
	2998.25	333.221	2998.25	209.303			2246.7	95	2195.59	99.8372			2245.74	91.9833	2195.59	99.3837
	2999.54	318.368	2999.54	61.6667			2247.66	95	2196.56	99.8334			2246.7	91.9705	2196.56	99.3909
	3000.84	281.443	3000.84	72.08			2248.63	95	2197.52	99.8296			2247.66	91.9577	2197.52	99.4005
	3002.14	240.618	3002.14	272.593			2249.59	95	2198.49	99.8271			2248.63	91.9449	2198.49	99.4114
	3003.43	205.766	3003.43	40.9572			2250.56	95	2199.45	99.8274			2249.59	91.9322	2199.45	99.422
	3004.73	114.94	3004.73	267.471			2251.52	95	2200.42	99.8307			2250.56	91.9195	2200.42	99.4303
	3006.02	250.088	3006.02	81.8345			2252.49	95	2201.38	99.8363			2251.52	91.9068	2201.38	99.4344
	3007.32	273.263	3007.32	-11.7522			2253.45	95	2202.34	99.8427			2252.49	91.8941	2202.34	99.4336
	3008.61	290.311	3008.61	-55.2883			2254.41	94.9	2203.31	99.8475			2253.45	91.8814	2203.31	99.4284
	3009.91	97.4851	3009.91	-42.875			2255.38	94.9	2204.27	99.8494			2254.41	91.8688	2204.27	99.4204
	3011.2	234.633	3011.2	-48.411			2256.34	94.9	2205.24	99.8475			2255.38	91.8561	2205.24	99.4116
	3012.49	125.781	3012.49	-166.047			2257.31	94.9	2206.2	99.8427			2256.34	91.8435	2206.2	99.4037
	3013.79	214.956	3013.79	-5.63378			2258.27	94.9	2207.17	99.8366			2257.31	91.8309	2207.17	99.3978
	3015.08	122.103	3015.08	70.8302			2259.24	94.9	2208.13	99.8315			2258.27	91.8183	2208.13	99.3936
	3016.37	111.151	3016.37	63.1941			2260.2	94.9	2209.09	99.8294			2259.24	91.8058	2209.09	99.3903
	3017.67	210.326	3017.67	45.7074			2261.16	94.9	2210.06	99.8315			2260.2	91.7932	2210.06	99.3869
	3018.96	63.4738	3018.96	141.015			2262.13	94.9	2211.02	99.8376			2261.16	91.7807	2211.02	99.3826
	3020.25	170.622	3020.25	31.4183			2263.09	94.9	2211.99	99.8466			2262.13	91.7682	2211.99	99.3776
	3021.55	61.7963	3021.55	-15.9663			2264.06	94.8	2212.95	99.8568			2263.09	91.7557	2212.95	99.3724
	3022.84	94.8442	3022.84	-31.5625			2265.02	94.8	2213.91	99.8663			2264.06	91.7433	2213.91	99.3675
	3024.13	21.9921	3024.13	236.941			2265.99	94.8	2214.88	99.8736			2265.02	91.7308	2214.88	99.3633
	3025.42	87.1399	3025.42	-56.655			2266.95	94.8	2215.84	99.8783			2265.99	91.7184	2215.84	99.3598
	3026.71	166.288	3026.71	117.749			2267.91	94.8	2216.81	99.8805			2266.95	91.706	2216.81	99.3567
	3028	107.436	3028	98.2525			2268.88	94.8	2217.77	99.8812			2267.91	91.6936	2217.77	99.3536
	3029.29	124.584	3029.29	108.656			2269.84	94.8	2218.74	99.8815			2268.88	91.6812	2218.74	99.3508
	3030.59	29.6582	3030.59	217.172			2270.81	94.8	2219.7	99.8821			2269.84	91.6689	2219.7	99.3491
	3031.88	132.806	3031.88	133.675			2271.77	94.8	2220.66	99.8833			2270.81	91.6565	2220.66	99.3492
	3033.17	7.95399	3033.17	160.079			2272.73	94.8	2221.63	99.8846			2271.77	91.6442	2221.63	99.3517
	3034.46	93.1019	3034.46	8.583			2273.7	94.8	2222.59	99.8853			2272.73	91.6319	2222.59	99.3567
	3035.75	-45.7502	3035.75	348.987			2274.66	94.7	2223.56	99.8842			2273.7	91.6196	2223.56	99.3633
	3037.04	-54.6024	3037.04	247.391			2275.63	94.7	2224.52	99.8807			2274.66	91.6074	2224.52	99.37
	3038.33	16.4455	3038.33	187.894			2276.59	94.7	2225.49	99.8747			2275.63	91.5951	2225.49	99.3757
	3039.61	143.567	3039.61	224.186			2277.56	94.7	2226.45	99.8671			2276.59	91.5829	2226.45	99.3794
	3040.9	250.715	3040.9	132.69			2278.52	94.7	2227.41	99.8595			2277.55	91.5707	2227.41	99.3811
	3042.19	201.862	3042.19	325.094			2279.48	94.7	2228.38	99.8534			2278.52	91.5585	2228.38	99.3813
	3043.48	9.01035	3043.48	249.498			2280.45	94.7	2229.34	99.8503			2279.48	91.5463	2229.34	99.3804
	3044.77	206.058	3044.77	268.001			2281.41	94.7	2230.31	99.8509			2280.45	91.5342	2230.31	99.3789
	3046.06	215.206	3046.06	254.405			2282.38	94.7	2231.27	99.8549			2281.41	91.522	2231.27	99.3767
	3047.35	104.734	3047.35	216.909			2283.34	94.7	2232.24	99.8612			2282.38	91.5099	2232.24	99.3737
	3048.63	89.4338	3048.63	339.201			2284.3	94.7	2233.2	99.8685			2283.34	91.4978	2233.2	99.3697
	3049.92	118.142	3049.92	329.605			2285.27	94.6	2234.16	99.8751			2284.3	91.4857	2234.16	99.3651
	3051.21	246.85	3051.21	540.109			2286.23	94.6	2235.13	99.8801			2285.27	91.4737	2235.13	99.3608
	3052.5	245.457	3052.5	476.512			2287.2	94.6	2236.09	99.8829			2286.23	91.4616	2236.09	99.3575
	3053.78	78.1574	3053.78	701.704			2288.16	94.6	2237.06	99.8835			2287.2	91.4496	2237.06	99.3562
	3055.07	164.765	3055.07	443.008			2289.13	94.6	2238.02	99.8824			2288.16	91.4376	2238.02	99.3566
	3056.36	225.373	3056.36	444.312			2290.09	94.6	2238.99	99.8802			2289.13	91.4256	2238.99	99.358
	3057.64	26.0731	3057.64	619.504			2291.05	94.6	2239.95	99.8777			2290.09	91.4137	2239.95	99.3591
	3058.93	64.6809	3058.93	478.708			2292.02	94.6	2240.91	99.8755			2291.05	91.4017	2240.91	99.3587
	3060.21	231.281	3060.21	701.9			2292.98	94.6	2241.88	99.874			2292.02	91.3898	2241.88	99.3565
	3061.5	55.9888	3061.5	601.204			2293.95	94.6	2242.84	99.8736			2292.98	91.3779	2242.84	99.3531
	3062.78	128.589	3062.78	670.396			2294.91	94.6	2243.81	99.8743			2293.95	91.366	2243.81	99.3497
	3064.07	217.197	3064.07	607.7			2295.88	94.5	2244.77	99.876			2294.91	91.3541	2244.77	99.3478
	3065.35	181.897	3065.35	522.892			2296.84	94.5	2245.74	99.8778			2295.88	91.3422	2245.74	99.3485
	3066.64	228.505	3066.64	748.195			2297.8	94.5	2246.7	99.8791			2296.84	91.3304	2246.7	99.3519
	3067.92	221.105	3067.92	559.288			2298.77	94.5	2247.66	99.8791			2297.8	91.3186	2247.66	99.3574
	3069.21	95.8124	3069.21	686.591			2299.73	94.5	2248.63	99.8775			2298.77	91.3068	2248.63	99.364
	3070.49	204.412	3070.49	593.783			2300.7	94.5	2249.59	99.8742			2299.73	91.295	2249.59	99.3709
	3071.77	115.013	3071.77	596.976			2301.66	94.5	2250.56	99.8701			2300.7	91.2832	2250.56	99.3775
	3073.06	251.72	3073.06	456.279			2302.63	94.5	2251.52	99.8661			2301.66	91.2715	2251.52	99.384
	3074.34	124.32	3074.34	679.471			2303.59	94.5	2252.49	99.8631			2302.63	91.2597	2252.49	99.3905
	3075.62	190.92	3075.62	794.664			2304.55	94.5	2253.45	99.8618			2303.59	91.248	2253.45	99.3969
	3076.91	137.628	3076.91	685.867			2305.52	94.5	2254.41	99.8623			2304.55	91.2363	2254.41	99.4029
	3078.19	80.2283	3078.19	777.059			2306.48	94.4	2255.38	99.8642			2305.52	91.2246	2255.38	99.408
	3079.47	46.8283	3079.47	648.251			2307.45	94.4	2256.34	99.8666			2306.48	91.213	2256.34	99.4116
	3080.75	235.428	3080.75	627.444			2308.41	94.4	2257.31	99.8665			2307.45	91.2013	2257.31	99.4095
	3082.04	36.1362	3082.04	626.747			2309.38	94.4	2258.27	99.8664			2308.41	91.1897	2258.27	99.4073
	3083.32	10.7362	3083.32	755.939			2310.34	94.4	2259.24	99.8663			2309.38	91.1781	2259.24	99.4052
	3084.6	227.336	3084.6	543.132			2311.3	94.4	2260.2	99.8662			2310.34	91.1665	2260.2	99.403
	3085.88	120.036	3085.88	756.224			2312.27	94.4	2261.16	99.8661			2311.3	91.1549	2261.16	99.4009
	3087.16	82.6363	3087.16	751.416			2313.23	94.4	2262.13	99.866			2312.27	91.1434	2262.13	99.3988
	3088.44	87.2363	3088.44	762.608			2314.2	94.4	2263.09	99.8659			2313.23	91.1319	2263.09	99.3967
	3089.72	25.9364	3089.72	1003.8			2315.16	94.4	2264.06	99.8658			2314.2	91.1204	2264.06	99.3945
	3091	70.5364	3091	754.992			2316.12	94.4	2265.02	99.8657			2315.16	91.1089	2265.02	99.3924
	3092.28	101.136	3092.28	686.184			2317.09	94.4	2265.99	99.8656			2316.12	91.0974	2265.99	99.3903
	3093.56	109.836	3093.56	721.376			2318.05	94.3	2266.95	99.8655			2317.09	91.0859	2266.95	99.3882
	3094.84	30.4365	3094.84	780.468			2319.02	94.3	2267.91	99.8654			2318.05	91.0745	2267.91	99.386
	3096.12	103.037	3096.12	723.661			2319.98	94.3	2268.88	99.8653			2319.02	91.0631	2268.88	99.3839
	3097.4	47.7366	3097.4	668.853			2320.95	94.3	2269.84	99.8652			2319.98	91.0516	2269.84	99.3818
	3098.68	116.337	3098.68	750.045			2321.91	94.3	2270.81	99.8651			2320.95	91.0403	2270.81	99.3797
	3099.96	-59.0634	3099.96	723.237			2322.88	94.3	2271.77	99.865			2321.91	91.0289	2271.77	99.3776
	3101.24	-124.363	3101.24	682.429			2323.84	94.3	2272.73	99.8649			2322.88	91.0175	2272.73	99.3755
	3102.52	-27.4587	3102.52	615.521			2324.8	94.3	2273.7	99.8648			2323.84	91.0062	2273.7	99.3734
	3103.79	-54.2269	3103.79	590.601			2325.77	94.3	2274.66	99.8647			2324.8	90.9949	2274.66	99.3713
	3105.07	-158.788	3105.07	445.794			2326.73	94.3	2275.63	99.8646			2325.77	90.9836	2275.63	99.3691
	3106.35	66.5515	3106.35	538.986			2327.7	94.3	2276.59	99.8645			2326.73	90.9723	2276.59	99.367
	3107.63	-16.1094	3107.63	496.178			2328.66	94.2	2277.56	99.8644			2327.7	90.9611	2277.56	99.3649
	3108.9	-4.77756	3108.9	495.258			2329.62	94.2	2278.52	99.8643			2328.66	90.9498	2278.52	99.3628
	3110.18	44.5616	3110.18	562.45			2330.59	94.2	2279.48	99.8642			2329.62	90.9386	2279.48	99.3607
	3111.46	3.90076	3111.46	713.642			2331.55	94.2	2280.45	99.8641			2330.59	90.9274	2280.45	99.3586
	3112.73	37.2326	3112.73	558.623			2332.52	94.2	2281.41	99.864			2331.55	90.9162	2281.41	99.3565
	3114.01	-123.428	3114.01	491.815			2333.48	94.2	2282.38	99.8639			2332.52	90.905	2282.38	99.3544
	3115.29	-86.0891	3115.29	395.007			2334.45	94.2	2283.34	99.8638			2333.48	90.8939	2283.34	99.3524
	3116.56	-140.857	3116.56	456.088			2335.41	94.2	2284.3	99.8637			2334.45	90.8827	2284.3	99.3503
	3117.84	-45.4181	3117.84	567.28			2336.38	94.2	2285.27	99.8636			2335.41	90.8716	2285.27	99.3482
	3119.11	-126.186	3119.11	494.36			2337.34	94.2	2286.23	99.8635			2336.38	90.8605	2286.23	99.3461
	3120.39	-48.8471	3120.39	391.452			2338.3	94.2	2287.2	99.8633			2337.34	90.8494	2287.2	99.344
	3121.66	18.4847	3121.66	452.533			2339.27	94.2	2288.16	99.8632			2338.3	90.8384	2288.16	99.3419
	3122.94	37.8239	3122.94	543.725			2340.23	94.1	2289.13	99.8631			2339.27	90.8273	2289.13	99.3398
	3124.21	-104.944	3124.21	520.805			2341.2	94.1	2290.09	99.863			2340.23	90.8163	2290.09	99.3377
	3125.49	16.4948	3125.49	345.997			2342.16	94.1	2291.05	99.8629			2341.2	90.8053	2291.05	99.3357
	3126.76	-72.2733	3126.76	571.078			2343.12	94.1	2292.02	99.8628			2342.16	90.7943	2292.02	99.3336
	3128.04	-70.9342	3128.04	532.27			2344.09	94.1	2292.98	99.8627			2343.12	90.7833	2292.98	99.3315
	3129.31	32.3976	3129.31	343.25			2345.05	94.1	2293.95	99.8626			2344.09	90.7724	2293.95	99.3294
	3130.58	-4.37053	3130.58	270.331			2346.02	94.1	2294.91	99.8625			2345.05	90.7614	2294.91	99.3273
	3131.85	-77.1387	3131.85	317.411			2346.98	94.1	2295.88	99.8624			2346.02	90.7505	2295.88	99.3253
	3133.13	4.30046	3133.13	330.603			2347.95	94.1	2296.84	99.8623			2346.98	90.7396	2296.84	99.3232
	3134.4	-30.4677	3134.4	285.684			2348.91	94.1	2297.8	99.8622			2347.95	90.7287	2297.8	99.3211
	3135.67	6.7641	3135.67	334.764			2349.87	94.1	2298.77	99.8621			2348.91	90.7178	2298.77	99.3191
	3136.95	-9.79674	3136.95	149.956			2350.84	94.1	2299.73	99.862			2349.87	90.707	2299.73	99.317
	3138.22	-26.5649	3138.22	250.937			2351.8	94	2300.7	99.8619			2350.84	90.6962	2300.7	99.3149
	3139.49	-55.3331	3139.49	118.017			2352.77	94	2301.66	99.8618			2351.8	90.6854	2301.66	99.3129
	3140.76	-74.0013	3140.76	41.0977			2353.73	94	2302.63	99.8617			2352.77	90.6746	2302.63	99.3108
	3142.03	69.2306	3142.03	196.178			2354.7	94	2303.59	99.8616			2353.73	90.6638	2303.59	99.3088
	3143.3	-1.53762	3143.3	27.2586			2355.66	94	2304.55	99.8615			2354.7	90.653	2304.55	99.3067
	3144.58	-12.0985	3144.58	168.451			2356.62	94	2305.52	99.8614			2355.66	90.6423	2305.52	99.3046
	3145.85	-114.867	3145.85	63.5312			2357.59	94	2306.48	99.8613			2356.62	90.6316	2306.48	99.3026
	3147.12	-65.6348	3147.12	-83.4884			2358.55	94	2307.45	99.8612			2357.59	90.6209	2307.45	99.3005
	3148.39	37.697	3148.39	-74.4079			2359.52	94	2308.41	99.8611			2358.55	90.6102	2308.41	99.2985
	3149.66	-17.0712	3149.66	54.6725			2360.48	94	2309.38	99.861			2359.52	90.5995	2309.38	99.2964
	3150.93	-69.8393	3150.93	109.753			2361.45	94	2310.34	99.8609			2360.48	90.5888	2310.34	99.2944
	3152.2	-26.6075	3152.2	90.8334			2362.41	94	2311.3	99.8608			2361.45	90.5782	2311.3	99.2923
	3153.47	-111.276	3153.47	-90.0862			2363.37	94	2312.27	99.8607			2362.41	90.5676	2312.27	99.2903
	3154.74	49.9561	3154.74	168.994			2364.34	93.9	2313.23	99.8606			2363.37	90.557	2313.23	99.2882
	3156	-110.919	3156	-62.1369			2365.3	93.9	2314.2	99.8604			2364.34	90.5464	2314.2	99.2862
	3157.27	0.41244	3157.27	32.9435			2366.27	93.9	2315.16	99.8603			2365.3	90.5359	2315.16	99.2842
	3158.54	17.6443	3158.54	-313.976			2367.23	93.9	2316.12	99.8602			2366.27	90.5253	2316.12	99.2821
	3159.81	-5.12391	3159.81	-284.896			2368.2	93.9	2317.09	99.8601			2367.23	90.5148	2317.09	99.2801
	3161.08	-107.792	3161.08	2.18489			2369.16	93.9	2318.05	99.86			2368.2	90.5043	2318.05	99.278
	3162.35	-146.56	3162.35	-212.735			2370.12	93.9	2319.02	99.8599			2369.16	90.4938	2319.02	99.276
	3163.61	-131.436	3163.61	-157.766			2371.09	93.9	2319.98	99.8598			2370.12	90.4833	2319.98	99.274
	3164.88	1.89604	3164.88	-170.785			2372.05	93.9	2320.95	99.8597			2371.09	90.4729	2320.95	99.2719
	3166.15	-50.8721	3166.15	-321.705			2373.02	93.9	2321.91	99.8596			2372.05	90.4624	2321.91	99.2699
	3167.42	-95.6403	3167.42	21.3755			2373.98	93.9	2322.88	99.8595			2373.02	90.452	2322.88	99.2679
	3168.68	-52.4158	3168.68	-359.656			2374.95	93.9	2323.84	99.8594			2373.98	90.4416	2323.84	99.2659
	3169.95	-51.184	3169.95	-126.575			2375.91	93.8	2324.8	99.8593			2374.95	90.4312	2324.8	99.2638
	3171.22	50.0478	3171.22	-267.495			2376.87	93.8	2325.77	99.8592			2375.91	90.4209	2325.77	99.2618
	3172.48	13.2723	3172.48	-202.526			2377.84	93.8	2326.73	99.8591			2376.87	90.4105	2326.73	99.2598
	3173.75	-57.4959	3173.75	-59.5456			2378.8	93.8	2327.7	99.859			2377.84	90.4002	2327.7	99.2578
	3175.01	-134.371	3175.01	-130.253			2379.77	93.8	2328.66	99.8589			2378.8	90.3898	2328.66	99.2558
	3176.28	-25.0396	3176.28	-88.1359			2380.73	93.8	2329.62	99.8588			2379.77	90.3795	2329.62	99.2537
	3177.54	-7.91507	3177.54	-182.265			2381.69	93.8	2330.59	99.8586			2380.73	90.3693	2330.59	99.2517
	3178.81	-4.68325	3178.81	53.8521			2382.66	93.8	2331.55	99.8585			2381.69	90.359	2331.55	99.2497
	3180.08	164.649	3180.08	-96.031			2383.62	93.8	2332.52	99.8584			2382.66	90.3488	2332.52	99.2477
	3181.34	-8.22694	3181.34	11.8401			2384.59	93.8	2333.48	99.8583			2383.62	90.3385	2333.48	99.2457
	3182.6	5.35957	3182.6	21.6112			2385.55	93.8	2334.45	99.8582			2384.59	90.3283	2334.45	99.2437
	3183.87	5.27851	3183.87	-20.2718			2386.52	93.8	2335.41	99.8581			2385.55	90.3182	2335.41	99.2417
	3185.13	16.9698	3185.13	-54.4007			2387.48	93.8	2336.38	99.858			2386.52	90.308	2336.38	99.2397
	3186.4	214.789	3186.4	-174.284			2388.44	93.7	2337.34	99.8579			2387.48	90.2978	2337.34	99.2377
	3187.66	52.4799	3187.66	-212.413			2389.41	93.7	2338.3	99.8578			2388.44	90.2877	2338.3	99.2357
	3188.92	84.2712	3188.92	87.4584			2390.37	93.7	2339.27	99.8577			2389.41	90.2776	2339.27	99.2337
	3190.19	20.0901	3190.19	71.5753			2391.34	93.7	2340.23	99.8576			2390.37	90.2675	2340.23	99.2317
	3191.45	51.7814	3191.45	-56.6536			2392.3	93.7	2341.2	99.8575			2391.34	90.2574	2341.2	99.2297
	3192.71	9.57261	3192.71	173.218			2393.26	93.7	2342.16	99.8574			2392.3	90.2473	2342.16	99.2277
	3193.97	49.2638	3193.97	115.089			2394.23	93.7	2343.12	99.8573			2393.26	90.2373	2343.12	99.2257
	3195.24	35.0828	3195.24	81.2056			2395.19	93.7	2344.09	99.8572			2394.23	90.2272	2344.09	99.2237
	3196.5	42.874	3196.5	15.0767			2396.16	93.7	2345.05	99.8571			2395.19	90.2172	2345.05	99.2217
	3197.76	178.565	3197.76	-13.0522			2397.12	93.7	2346.02	99.857			2396.16	90.2072	2346.02	99.2197
	3199.02	158.257	3199.02	80.8189			2398.09	93.7	2346.98	99.8568			2397.12	90.1972	2346.98	99.2177
	3200.28	120.048	3200.28	68.59			2399.05	93.7	2347.95	99.8567			2398.09	90.1873	2347.95	99.2157
	3201.55	91.8667	3201.55	-131.293			2400.01	93.7	2348.91	99.8566			2399.05	90.1773	2348.91	99.2138
	3202.81	113.558	3202.81	62.578			2400.98	93.6	2349.87	99.8565			2400.01	90.1674	2349.87	99.2118
	3204.07	55.3492	3204.07	20.4491			2401.94	93.6	2350.84	99.8564			2400.98	90.1575	2350.84	99.2098
	3205.33	155.04	3205.33	122.32			2402.91	93.6	2351.8	99.8563			2401.94	90.1476	2351.8	99.2078
	3206.59	60.7317	3206.59	90.1913			2403.87	93.6	2352.77	99.8562			2402.91	90.1377	2352.77	99.2058
	3207.85	-29.4771	3207.85	338.062			2404.84	93.6	2353.73	99.8561			2403.87	90.1279	2353.73	99.2039
	3209.11	206.214	3209.11	107.834			2405.8	93.6	2354.7	99.856			2404.84	90.118	2354.7	99.2019
	3210.37	-14.0946	3210.37	95.7047			2406.76	93.6	2355.66	99.8559			2405.8	90.1082	2355.66	99.1999
	3211.63	251.697	3211.63	207.576			2407.73	93.6	2356.62	99.8558			2406.76	90.0984	2356.62	99.1979
	3212.89	109.388	3212.89	339.447			2408.69	93.6	2357.59	99.8557			2407.73	90.0886	2357.59	99.196
	3214.14	174.951	3214.14	137.072			2409.66	93.6	2358.55	99.8556			2408.69	90.0789	2358.55	99.194
	3215.4	74.7426	3215.4	228.943			2410.62	93.6	2359.52	99.8555			2409.66	90.0691	2359.52	99.192
	3216.66	245.734	3216.66	216.614			2411.59	93.6	2360.48	99.8554			2410.62	90.0594	2360.48	99.1901
	3217.92	166.925	3217.92	185.686			2412.55	93.6	2361.45	99.8552			2411.59	90.0497	2361.45	99.1881
	3219.18	229.616	3219.18	449.957			2413.51	93.5	2362.41	99.8551			2412.55	90.04	2362.41	99.1861
	3220.44	129.808	3220.44	308.828			2414.48	93.5	2363.37	99.855			2413.51	90.0303	2363.37	99.1842
	3221.69	86.8611	3221.69	87.1531			2415.44	93.5	2364.34	99.8549			2414.48	90.0206	2364.34	99.1822
	3222.95	49.4023	3222.95	174.424			2416.41	93.5	2365.3	99.8548			2415.44	90.011	2365.3	99.1803
	3224.21	228.154	3224.21	119.695			2417.37	93.5	2366.27	99.8547			2416.41	90.0014	2366.27	99.1783
	3225.47	87.9848	3225.47	233.366			2418.34	93.5	2367.23	99.8546			2417.37	89.9917	2367.23	99.1764
	3226.72	109.498	3226.72	171.292			2419.3	93.5	2368.2	99.8545			2418.34	89.9822	2368.2	99.1744
	3227.98	88.6996	3227.98	231.763			2420.26	93.5	2369.16	99.8544			2419.3	89.9726	2369.16	99.1724
	3229.24	222.391	3229.24	231.334			2421.23	93.5	2370.12	99.8543			2420.26	89.963	2370.12	99.1705
	3230.49	122.904	3230.49	111.959			2422.19	93.5	2371.09	99.8542			2421.23	89.9535	2371.09	99.1686
	3231.75	3.92561	3231.75	102.63			2423.16	93.5	2372.05	99.8541			2422.19	89.944	2372.05	99.1666
	3233	97.6891	3233	304.156			2424.12	93.5	2373.02	99.8539			2423.16	89.9344	2373.02	99.1647
	3234.26	64.6504	3234.26	155.927			2425.09	93.5	2373.98	99.8538			2424.12	89.925	2373.98	99.1627
	3235.51	4.51391	3235.51	79.9521			2426.05	93.5	2374.95	99.8537			2425.09	89.9155	2374.95	99.1608
	3236.77	150.155	3236.77	169.823			2427.01	93.4	2375.91	99.8536			2426.05	89.906	2375.91	99.1589
	3238.02	22.3187	3238.02	-60.4515			2427.98	93.4	2376.87	99.8535			2427.01	89.8966	2376.87	99.1569
	3239.28	-32.0801	3239.28	22.4196			2428.94	93.4	2377.84	99.8534			2427.98	89.8872	2377.84	99.155
	3240.53	-3.49655	3240.53	141.045			2429.91	93.4	2378.8	99.8533			2428.94	89.8778	2378.8	99.153
	3241.79	81.5447	3241.79	107.816			2430.87	93.4	2379.77	99.8532			2429.91	89.8684	2379.77	99.1511
	3243.04	50.6382	3243.04	327.041			2431.84	93.4	2380.73	99.8531			2430.87	89.859	2380.73	99.1492
	3244.3	-0.96054	3244.3	91.8124			2432.8	93.4	2381.69	99.853			2431.84	89.8497	2381.69	99.1472
	3245.55	5.52299	3245.55	38.0377			2433.76	93.4	2382.66	99.8529			2432.8	89.8404	2382.66	99.1453
	3246.8	-51.2935	3246.8	40.263			2434.73	93.4	2383.62	99.8528			2433.76	89.831	2383.62	99.1434
	3248.06	-17.2122	3248.06	40.1341			2435.69	93.4	2384.59	99.8526			2434.73	89.8217	2384.59	99.1415
	3249.31	23.9313	3249.31	51.6594			2436.66	93.4	2385.55	99.8525			2435.69	89.8124	2385.55	99.1395
	3250.56	28.0348	3250.56	45.0848			2437.62	93.4	2386.52	99.8524			2436.66	89.8032	2386.52	99.1376
	3251.81	-99.0016	3251.81	-14.8899			2438.59	93.4	2387.48	99.8523			2437.62	89.7939	2387.48	99.1357
	3253.07	-17.8104	3253.07	38.5812			2439.55	93.4	2388.44	99.8522			2438.59	89.7847	2388.44	99.1338
	3254.32	-52.0569	3254.32	86.6065			2440.51	93.3	2389.41	99.8521			2439.55	89.7755	2389.41	99.1319
	3255.57	-62.0333	3255.57	-40.8682			2441.48	93.3	2390.37	99.852			2440.51	89.7663	2390.37	99.13
	3256.82	-111.61	3256.82	-28.4429			2442.44	93.3	2391.34	99.8519			2441.48	89.7571	2391.34	99.1281
	3258.07	20.8437	3258.07	40.5824			2443.41	93.3	2392.3	99.8518			2442.44	89.748	2392.3	99.1261
	3259.32	-38.9128	3259.32	37.3077			2444.37	93.3	2393.26	99.8517			2443.41	89.7388	2393.26	99.1242
	3260.58	-85.4415	3260.58	53.9788			2445.34	93.3	2394.23	99.8516			2444.37	89.7297	2394.23	99.1223
	3261.83	-124.098	3261.83	-11.4959			2446.3	93.3	2395.19	99.8514			2445.34	89.7206	2395.19	99.1204
	3263.08	-37.4044	3263.08	-58.8706			2447.26	93.3	2396.16	99.8513			2446.3	89.7115	2396.16	99.1185
	3264.33	-83.3109	3264.33	-51.1452			2448.23	93.3	2397.12	99.8512			2447.26	89.7025	2397.12	99.1166
	3265.58	-74.6474	3265.58	-72.7199			2449.19	93.3	2398.09	99.8511			2448.23	89.6934	2398.09	99.1147
	3266.83	-21.5739	3266.83	-123.595			2450.16	93.3	2399.05	99.851			2449.19	89.6844	2399.05	99.1128
	3268.08	-145.78	3268.08	-34.4693			2451.12	93.3	2400.01	99.8509			2450.16	89.6753	2400.01	99.1109
	3269.33	-106.677	3269.33	-136.344			2452.09	93.3	2400.98	99.8508			2451.12	89.6663	2400.98	99.109
	3270.58	-68.9633	3270.58	-2.64137			2453.05	93.3	2401.94	99.8507			2452.08	89.6574	2401.94	99.1071
	3271.82	-96.7774	3271.82	-58.9203			2454.01	93.2	2402.91	99.8506			2453.05	89.6484	2402.91	99.1052
	3273.07	-147.404	3273.07	-21.9538			2454.98	93.2	2403.87	99.8505			2454.01	89.6394	2403.87	99.1033
	3274.32	-150.24	3274.32	90.1126			2455.94	93.2	2404.84	99.8504			2454.98	89.6305	2404.84	99.1014
	3275.57	-58.0968	3275.57	-45.821			2456.91	93.2	2405.8	99.8502			2455.94	89.6216	2405.8	99.0995
	3276.82	-73.3233	3276.82	42.4455			2457.87	93.2	2406.76	99.8501			2456.91	89.6127	2406.76	99.0977
	3278.07	-77.9598	3278.07	-77.2881			2458.83	93.2	2407.73	99.85			2457.87	89.6038	2407.73	99.0958
	3279.31	-75.454	3279.31	-19.367			2459.8	93.2	2408.69	99.8499			2458.83	89.595	2408.69	99.0939
	3280.56	-112.34	3280.56	-89.7006			2460.76	93.2	2409.66	99.8498			2459.8	89.5861	2409.66	99.092
	3281.81	-44.7169	3281.81	-196.734			2461.73	93.2	2410.62	99.8497			2460.76	89.5773	2410.62	99.0901
	3283.06	-104.693	3283.06	-153.268			2462.69	93.2	2411.59	99.8496			2461.73	89.5685	2411.59	99.0883
	3284.3	-26.5875	3284.3	-170.247			2463.66	93.2	2412.55	99.8495			2462.69	89.5597	2412.55	99.0864
	3285.55	-57.654	3285.55	-194.08			2464.62	93.2	2413.51	99.8494			2463.66	89.5509	2413.51	99.0845
	3286.8	-50.5405	3286.8	-156.514			2465.58	93.2	2414.48	99.8492			2464.62	89.5421	2414.48	99.0826
	3288.04	-37.5547	3288.04	-157.993			2466.55	93.2	2415.44	99.8491			2465.58	89.5334	2415.44	99.0807
	3289.29	-60.6811	3289.29	-123.526			2467.51	93.1	2416.41	99.849			2466.55	89.5247	2416.41	99.0789
	3290.54	-15.4176	3290.54	-45.8598			2468.48	93.1	2417.37	99.8489			2467.51	89.516	2417.37	99.077
	3291.78	-40.5318	3291.78	-91.8387			2469.44	93.1	2418.34	99.8488			2468.48	89.5073	2418.34	99.0751
	3293.03	-70.2482	3293.03	-140.172			2470.41	93.1	2419.3	99.8487			2469.44	89.4986	2419.3	99.0733
	3294.27	-26.2424	3294.27	-122.951			2471.37	93.1	2420.26	99.8486			2470.41	89.4899	2420.26	99.0714
	3295.52	-103.809	3295.52	-157.085			2472.33	93.1	2421.23	99.8485			2471.37	89.4813	2421.23	99.0695
	3296.76	11.2518	3296.76	-97.4637			2473.3	93.1	2422.19	99.8484			2472.33	89.4727	2422.19	99.0677
	3298	-23.5542	3298	-8.94258			2474.26	93.1	2423.16	99.8482			2473.3	89.4641	2423.16	99.0658
	3299.25	-48.6857	3299.25	-79.7762			2475.23	93.1	2424.12	99.8481			2474.26	89.4555	2424.12	99.064
	3300.49	-75.4817	3300.49	-119.955			2476.19	93.1	2425.09	99.848			2475.23	89.4469	2425.09	99.0621
	3301.74	-60.9132	3301.74	-111.389			2477.16	93.1	2426.05	99.8479			2476.19	89.4384	2426.05	99.0602
	3302.98	-64.1192	3302.98	-101.168			2478.12	93.1	2427.01	99.8478			2477.16	89.4298	2427.01	99.0584
	3304.23	-85.2407	3304.23	-113.301			2479.08	93.1	2427.98	99.8477			2478.12	89.4213	2427.98	99.0565
	3305.47	-31.3266	3305.47	-261.28			2480.05	93.1	2428.94	99.8476			2479.08	89.4128	2428.94	99.0547
	3306.71	-23.1626	3306.71	-192.259			2481.01	93.1	2429.91	99.8475			2480.05	89.4043	2429.91	99.0528
	3307.95	-45.7486	3307.95	-106.038			2481.98	93	2430.87	99.8474			2481.01	89.3958	2430.87	99.051
	3309.2	-26.9401	3309.2	-135.971			2482.94	93	2431.84	99.8472			2481.98	89.3874	2431.84	99.0491
	3310.44	-19.3461	3310.44	-87.9503			2483.91	93	2432.8	99.8471			2482.94	89.379	2432.8	99.0473
	3311.68	-32.852	3311.68	-65.2292			2484.87	93	2433.76	99.847			2483.91	89.3705	2433.76	99.0455
	3312.92	22.972	3312.92	-77.0081			2485.83	93	2434.73	99.8469			2484.87	89.3621	2434.73	99.0436
	3314.17	-7.2595	3314.17	-154.242			2486.8	93	2435.69	99.8468			2485.83	89.3538	2435.69	99.0418
	3315.41	-8.81547	3315.41	-47.6206			2487.76	93	2436.66	99.8467			2486.8	89.3454	2436.66	99.0399
	3316.65	-17.7814	3316.65	10.1005			2488.73	93	2437.62	99.8466			2487.76	89.3371	2437.62	99.0381
	3317.89	-41.8474	3317.89	7.35954			2489.69	93	2438.59	99.8465			2488.73	89.3287	2438.59	99.0363
	3319.13	12.9066	3319.13	-3.94142			2490.66	93	2439.55	99.8464			2489.69	89.3204	2439.55	99.0344
	3320.37	-26.6394	3320.37	74.8576			2491.62	93	2440.51	99.8462			2490.66	89.3121	2440.51	99.0326
	3321.61	-55.6453	3321.61	135.557			2492.58	93	2441.48	99.8461			2491.62	89.3038	2441.48	99.0308
	3322.85	-43.4013	3322.85	93.2557			2493.55	93	2442.44	99.846			2492.58	89.2956	2442.44	99.0289
	3324.09	-3.30727	3324.09	54.3547			2494.51	93	2443.41	99.8459			2493.55	89.2873	2443.41	99.0271
	3325.33	56.2868	3325.33	66.8538			2495.48	93	2444.37	99.8458			2494.51	89.2791	2444.37	99.0253
	3326.57	74.5108	3326.57	195.953			2496.44	93	2445.34	99.8457			2495.48	89.2709	2445.34	99.0235
	3327.81	42.4448	3327.81	153.552			2497.4	92.9	2446.3	99.8456			2496.44	89.2627	2446.3	99.0216
	3329.05	11.1288	3329.05	149.051			2498.37	92.9	2447.26	99.8454			2497.4	89.2545	2447.26	99.0198
	3330.29	-19.2571	3330.29	204.55			2499.33	92.9	2448.23	99.8453			2498.37	89.2464	2448.23	99.018
	3331.53	-2.7831	3331.53	272.249			2500.3	92.9	2449.19	99.8452			2499.33	89.2382	2449.19	99.0162
	3332.77	64.1209	3332.77	231.648			2501.26	92.9	2450.16	99.8451			2500.3	89.2301	2450.16	99.0144
	3334.01	30.995	3334.01	123.847			2502.23	92.9	2451.12	99.845			2501.26	89.222	2451.12	99.0126
	3335.24	-1.80548	3335.24	128.509			2503.19	92.9	2452.09	99.8428			2502.23	89.2139	2452.09	99.0119
	3336.48	12.4586	3336.48	214.508			2504.15	92.9	2453.05	99.8394			2503.19	89.2058	2453.05	99.0122
	3337.72	22.1526	3337.72	328.307			2505.12	92.9	2454.01	99.8351			2504.15	89.1978	2454.01	99.0139
	3338.96	3.4666	3338.96	280.806			2506.08	92.9	2454.98	99.8308			2505.12	89.1897	2454.98	99.017
	3340.19	20.6862	3340.19	231.668			2507.05	92.9	2455.94	99.8271			2506.08	89.1817	2455.94	99.0208
	3341.43	40.9302	3341.43	338.767			2508.01	92.9	2456.91	99.8245			2507.05	89.1737	2456.91	99.0242
	3341.99	25.7404	3341.99	400.544			2508.97	92.9	2457.87	99.8236			2508.01	89.1657	2457.87	99.026
	3343.23	-12.9856	3343.23	311.943			2509.94	92.9	2458.83	99.8246			2508.97	89.1577	2458.83	99.0258
	3344.48	52.3329	3344.48	383.579			2510.9	92.9	2459.8	99.8276			2509.94	89.1498	2459.8	99.0238
	3345.72	33.617	3345.72	348.978			2511.87	92.9	2460.76	99.8324			2510.9	89.1418	2460.76	99.0207
	3346.96	132.901	3346.96	390.477			2512.83	92.8	2461.73	99.8382			2511.87	89.1339	2461.73	99.0176
	3348.2	24.175	3348.2	487.876			2513.8	92.8	2462.69	99.8443			2512.83	89.126	2462.69	99.015
	3349.44	-12.541	3349.44	375.275			2514.76	92.8	2463.66	99.8496			2513.8	89.1181	2463.66	99.013
	3350.68	-1.25694	3350.68	390.774			2515.72	92.8	2464.62	99.8535			2514.76	89.1102	2464.62	99.011
	3351.93	-51.9384	3351.93	380.311			2516.69	92.8	2465.58	99.8554			2515.72	89.1024	2465.58	99.0085
	3353.17	-62.6544	3353.17	519.71			2517.65	92.8	2466.55	99.8551			2516.69	89.0946	2466.55	99.005
	3354.41	148.62	3354.41	357.209			2518.62	92.8	2467.51	99.8527			2517.65	89.0867	2467.51	99.0005
	3355.65	-18.0964	3355.65	458.608			2519.58	92.8	2468.48	99.8487			2518.62	89.0789	2468.48	98.9958
	3356.89	45.1877	3356.89	462.007			2520.55	92.8	2469.44	99.8434			2519.58	89.0712	2469.44	98.9917
	3358.13	-27.5283	3358.13	601.506			2521.51	92.8	2470.41	99.8374			2520.55	89.0634	2470.41	98.9888
	3359.37	23.7457	3359.37	336.905			2522.47	92.8	2471.37	99.8313			2521.51	89.0556	2471.37	98.9872
	3360.61	51.0298	3360.61	490.404			2523.44	92.8	2472.33	99.8258			2522.47	89.0479	2472.33	98.9864
	3361.85	50.3138	3361.85	561.803			2524.4	92.8	2473.3	99.8218			2523.44	89.0402	2473.3	98.9858
	3363.09	13.5978	3363.09	543.202			2525.37	92.8	2474.26	99.82			2524.4	89.0325	2474.26	98.9848
	3364.33	58.8818	3364.33	380.701			2526.33	92.8	2475.23	99.821			2525.37	89.0248	2475.23	98.9835
	3365.57	-27.8441	3365.57	438.1			2527.3	92.8	2476.19	99.8248			2526.33	89.0171	2476.19	98.9823
	3366.8	-18.5946	3366.8	361.362			2528.26	92.7	2477.16	99.8309			2527.3	89.0095	2477.16	98.9822
	3368.04	10.6895	3368.04	450.861			2529.22	92.7	2478.12	99.8384			2528.26	89.0019	2478.12	98.9838
	3369.28	-44.0265	3369.28	540.26			2530.19	92.7	2479.08	99.8459			2529.22	88.9942	2479.08	98.9871
	3370.52	-112.752	3370.52	413.759			2531.15	92.7	2480.05	99.8525			2530.19	88.9866	2480.05	98.9916
	3371.76	67.4092	3371.76	505.158			2532.12	92.7	2481.01	99.8574			2531.15	88.9791	2481.01	98.996
	3372.99	9.97132	3372.99	442.42			2533.08	92.7	2481.98	99.8605			2532.12	88.9715	2481.98	98.9993
	3374.23	-73.3564	3374.23	487.919			2534.05	92.7	2482.94	99.8621			2533.08	88.9639	2482.94	99.0003
	3375.47	105.306	3375.47	583.318			2535.01	92.7	2483.91	99.8629			2534.05	88.9564	2483.91	98.9986
	3376.71	-22.0219	3376.71	298.717			2535.97	92.7	2484.87	99.8639			2535.01	88.9489	2484.87	98.9942
	3377.94	64.5403	3377.94	252.079			2536.94	92.7	2485.83	99.8657			2535.97	88.9414	2485.83	98.988
	3379.18	-22.7875	3379.18	273.478			2537.9	92.7	2486.8	99.8685			2536.94	88.9339	2486.8	98.9807
	3380.42	-50.1152	3380.42	342.977			2538.87	92.7	2487.76	99.8724			2537.9	88.9265	2487.76	98.9732
	3381.65	86.4369	3381.65	266.239			2539.83	92.7	2488.73	99.8769			2538.87	88.919	2488.73	98.9663
	3382.89	55.1092	3382.89	435.638			2540.8	92.7	2489.69	99.8815			2539.83	88.9428	2489.69	98.9608
	3384.12	3.67129	3384.12	433			2541.76	92.7	2490.66	99.8854			2540.8	88.96	2490.66	98.9572
	3385.36	-91.6564	3385.36	584.399			2542.72	92.6	2491.62	99.8881			2541.76	88.9634	2491.62	98.9558
	3386.59	4.89566	3386.59	301.661			2543.69	92.6	2492.58	99.8889			2542.72	88.9488	2492.58	98.9566
	3387.83	35.5679	3387.83	401.16			2544.65	92.6	2493.55	99.8879			2543.69	88.9161	2493.55	98.9591
	3389.06	30.13	3389.06	412.422			2545.62	92.5	2494.51	99.8853			2544.65	88.8699	2494.51	98.9624
	3390.3	28.8023	3390.3	441.921			2546.58	92.5	2495.48	99.8816			2545.62	88.8175	2495.48	98.9656
	3391.53	-82.6456	3391.53	275.183			2547.55	92.5	2496.44	99.8776			2546.58	88.7665	2496.44	98.968
	3392.77	36.0267	3392.77	292.582			2548.51	92.4	2497.4	99.874			2547.55	88.7222	2497.4	98.9693
	3394	26.5888	3394	301.944			2549.47	92.4	2498.37	99.8712			2548.51	88.6867	2498.37	98.9697
	3395.24	31.2611	3395.24	277.343			2550.44	92.4	2499.33	99.869			2549.47	88.6587	2499.33	98.9703
	3396.47	17.8232	3396.47	230.605			2551.4	92.4	2500.3	99.8667			2550.44	88.6345	2500.3	98.9718
	3397.7	-57.6247	3397.7	151.967			2552.37	92.4	2501.26	99.8634			2551.4	88.6105	2501.26	98.9746
	3398.94	61.0476	3398.94	335.366			2553.33	92.3	2502.23	99.8583			2552.37	88.5847	2502.23	98.9783
	3400.17	-76.3903	3400.17	244.728			2554.3	92.3	2503.19	99.8514			2553.33	88.5576	2503.19	98.9817
	3401.4	-79.8282	3401.4	381.99			2555.26	92.3	2504.15	99.8434			2554.3	88.532	2504.15	98.9832
	3402.63	68.7238	3402.63	309.252			2556.22	92.3	2505.12	99.8358			2555.26	88.5114	2505.12	98.9814
	3403.87	-10.6039	3403.87	284.751			2557.19	92.3	2506.08	99.8303			2556.22	88.4988	2506.08	98.9755
	3405.1	73.9582	3405.1	248.013			2558.15	92.3	2507.05	99.8285			2557.19	88.4954	2507.05	98.9661
	3406.33	40.5203	3406.33	315.275			2559.12	92.3	2508.01	99.8311			2558.15	88.5001	2508.01	98.9546
	3407.56	-98.9176	3407.56	264.637			2560.08	92.3	2508.97	99.8379			2559.12	88.5099	2508.97	98.9432
	3408.8	65.7447	3408.8	234.036			2561.05	92.3	2509.94	99.8474			2560.08	88.5216	2509.94	98.9342
	3410.03	-29.6932	3410.03	295.298			2562.01	92.3	2510.9	99.8577			2561.05	88.5324	2510.9	98.9294
	3411.26	34.8689	3411.26	196.66			2562.97	92.3	2511.87	99.867			2562.01	88.5405	2511.87	98.9292
	3412.49	27.431	3412.49	171.922			2563.94	92.3	2512.83	99.8737			2562.97	88.546	2512.83	98.9335
	3413.72	35.9831	3413.72	75.2835			2564.9	92.3	2513.8	99.8773			2563.94	88.5494	2513.8	98.9407
	3414.95	56.5452	3414.95	82.5455			2565.87	92.3	2514.76	99.8779			2564.9	88.5515	2514.76	98.9492
	3416.18	-54.8927	3416.18	155.807			2566.83	92.3	2515.72	99.8765			2565.87	88.5522	2515.72	98.9568
	3417.41	-80.3306	3417.41	145.169			2567.79	92.3	2516.69	99.8741			2566.83	88.5503	2516.69	98.9623
	3418.64	76.2215	3418.64	130.431			2568.76	92.3	2517.65	99.8716			2567.79	88.5435	2517.65	98.9648
	3419.87	-33.2164	3419.87	157.693			2569.72	92.3	2518.62	99.8696			2568.76	88.5292	2518.62	98.9647
	3421.1	-46.6543	3421.1	-28.9448			2570.69	92.3	2519.58	99.8685			2569.72	88.5057	2519.58	98.963
	3422.33	-46.0922	3422.33	86.3171			2571.65	92.3	2520.55	99.8682			2570.69	88.4724	2520.55	98.9613
	3423.56	18.4599	3423.56	181.679			2572.62	92.2	2521.51	99.8686			2571.65	88.4314	2521.51	98.9613
	3424.79	-42.978	3424.79	216.941			2573.58	92.2	2522.47	99.8694			2572.62	88.3867	2522.47	98.9641
	3426.02	27.5841	3426.02	216.203			2574.54	92.1	2523.44	99.8703			2573.58	88.3436	2523.44	98.9698
	3427.24	-3.96399	3427.24	-20.5722			2575.51	92	2524.4	99.8708			2574.54	88.3078	2524.4	98.9778
	3428.47	-24.6196	3428.47	140.69			2576.47	92	2525.37	99.8706			2575.51	88.2836	2525.37	98.986
	3429.7	35.8505	3429.7	233.952			2577.44	92	2526.33	99.8695			2576.47	88.2728	2526.33	98.9923
[truncated: 1,528 more rows]

## Sheet: Fig. 3
Fig. 3A	ppm	NGO only	MMP-1 only	MMP-1 + NGO		Fig. 3B	ppm	NGO only	MMP-9 only	MMP-9 + NGO		Fig. 3C	ppm	reference	STD (MMP1+NGO)		ppm	reference	STD (MMP2+NGO)		ppm	reference	STD (MMP9+NGO)		Fig. 3H	ppm	NGO only	Glu only	Glu + NGO		Fig. 3I	ppm	NGO only	His only	His + NGO		Fig. 3D
	14.7024	-1.38281	34.0703	509.062			14.7024	-1.38281	51.2578	-113.195			14.7024	-291.828	1397.04		14.7024	-810.469	-356.438		14.7024	-1782.19	22.7769			12.7322	317.487	-333.922	-594.773			12.7322	317.487	-39.3672	175.898				Vehicle				1 ug/mL				5 ug/mL
	14.7021	-1.91016	33.5781	509.562			14.7021	-1.91016	52.4922	-114.719			14.7018	-345.82	1329.38		14.7018	-736.164	-296.769		14.7018	-1871.94	-100.237			12.7319	72.2422	-388.125	-246.445			12.7319	72.2422	166.547	-212.602			MMP-1	105.078	89.9093	88.9484	116.06	80.8109	75.6685	84.1449	71.4074	56.6821	72.2778	70.0174
	14.7018	-2.54688	32.9219	509			14.7018	-2.54688	54.0938	-116.258			14.7012	-393.812	1266.16		14.7012	-657.133	-229.596		14.7012	-1955.25	-252.756			12.7317	-255.483	-638.109	-606.781			12.7317	-255.483	-251.492	-146.297			MMP-2	94.87	105.13	97.45	102.55	58.46	60.95	55.05	57.96	39.53	38.56	39.4
	14.7015	-3.46094	32.1719	507.062			14.7015	-3.46094	56.0469	-117.906			14.7006	-435.672	1203.42		14.7006	-578.57	-151.26		14.7006	-2029.5	-416.173			12.7314	94.2285	-170.359	-274.844			12.7314	94.2285	-200.117	-323.727			MMP-9	107.87	92.13	106.87	93.13	57.67	54.37	58.17	54.87	5.44	5.29	4.97
	14.7012	-4.77344	31.4141	503.875			14.7012	-4.77344	58.2969	-119.812			14.7	-464.352	1146.51		14.7	-501.242	-49.6323		14.7	-2086.78	-560.12			12.7312	107.377	-229.438	-556.586			12.7312	107.377	-329.523	-321.531
	14.7009	-6.55859	30.6562	499.5			14.7009	-6.55859	60.7031	-122.102			14.6994	-469.766	1109.46		14.6994	-427.242	83.6055		14.6994	-2117.78	-662.22			12.7309	154.784	-493.609	-93			12.7309	154.784	-80.7812	23.0859
	14.7006	-8.8125	29.8828	494.5			14.7006	-8.8125	63.0703	-124.844			14.6988	-445.969	1103.8		14.6988	-366.742	236.968		14.6988	-2121.41	-720.099			12.7307	33.0527	-455.75	-289.398			12.7307	33.0527	152.797	19.9141		Fig. 3E
	14.7003	-11.4453	29.0859	489.375			14.7003	-11.4453	65.1719	-128.055			14.6981	-395.656	1128.41		14.6981	-334.242	379.354		14.6981	-2108.94	-749.238			12.7304	-6.94043	-734.531	-545.078			12.7304	-6.94043	319.664	-137.32				Vehicle				1 ug/mL				5 ug/mL
	14.7	-14.293	28.2812	484.812			14.7	-14.293	66.7969	-131.672			14.6975	-330.484	1169.69		14.6975	-339.609	473.384		14.6975	-2098.97	-768.966			12.7302	149.93	-554.234	-301.742			12.7302	149.93	-108.5	-14.9375			MMP-1	100.392	105.294	96.4706	97.8431	81.4706	77.9412	79.3137	81.7647	63.3333	64.4118	63.6275
	14.6997	-17.1602	27.4766	481.5			14.6997	-17.1602	67.7422	-135.617			14.6969	-269.32	1207.26		14.6969	-382.672	493.89		14.6969	-2105.06	-786.859			12.73	74.0967	-293.469	-104.68			12.73	74.0967	-351.133	-122.859			MMP-2	95.5902	105.078	95.377	103.956	61.1535	75.7256	65.2267	65.6381	51.6008	51.137	46.5365
	14.6994	-19.8203	26.7344	480.188			14.6994	-19.8203	67.8672	-139.727			14.6963	-230.883	1223.18		14.6963	-453.016	443.374		14.6963	-2126.84	-796.139			12.7297	132.52	-271.109	-493.672			12.7297	132.52	-225.789	-169.711			MMP-9	104.737	95.443	102.952	96.8654	49.094	55.4312	42.4669	58.7833	19.3162	22.3444	16.3379
	14.699	-22.0508	26.1406	481.125			14.699	-22.0508	67.0938	-143.852			14.6957	-224.086	1212.04		14.6957	-536.055	348.4		14.6957	-2152.97	-787.619			12.7295	66.1387	-557.031	-678.539			12.7295	66.1387	-6.65625	-327.141
	14.6988	-23.6367	25.7031	484.75			14.6988	-23.6367	65.4062	-147.805			14.6951	-247.461	1177.9		14.6951	-617.672	242.24		14.6951	-2169.78	-760.062			12.7292	244.902	-374.969	74.6172			12.7292	244.902	-27.2578	262.898
	14.6984	-24.418	25.4453	491.25			14.6984	-24.418	62.8281	-151.375			14.6945	-296.188	1121.7		14.6945	-684.055	153.523		14.6945	-2167.09	-718.822			12.729	-448.554	-85.5625	-462.602			12.729	-448.554	-23.5156	-425.875		Fig. 3F
	14.6981	-24.2852	25.3516	500.875			14.6981	-24.2852	59.4609	-154.406			14.6939	-362.711	1041.78		14.6939	-723.055	103.033		14.6939	-2140.22	-671.854			12.7287	-60.5879	-393.609	-566.648			12.7287	-60.5879	-321.609	-56.7422				Vehicle				1 ug/mL				5 ug/mL
	14.6978	-23.2148	25.3359	513.312			14.6978	-23.2148	55.3984	-156.688			14.6933	-433.844	944.421		14.6933	-728.109	99.3394		14.6933	-2090.19	-629.232			12.7285	-56.8096	-376.047	-558.344			12.7285	-56.8096	-394.922	-91.7578			MMP-1	106.85	98.5909	98.4201	96.1427	100.147	93.8084	89.2537	94.4347	81.8711	70.6363	70.921
	14.6975	-21.2773	25.3359	528.188			14.6975	-21.2773	50.7812	-158.109			14.6926	-495.258	844.153		14.6926	-699.234	135.471		14.6926	-2020.81	-599.687			12.7282	200.98	-314.219	-419.18			12.7282	200.98	-80.1016	-89.3438			MMP-2	99.3118	100.688	99.0695	100.924	85.9955	86.9727	84.1238	84.4146	47.9595	48.166	48.9532
	14.6972	-18.6094	25.2734	544.875			14.6972	-18.6094	45.7109	-158.57			14.692	-537.727	755.308		14.692	-641.312	194.973		14.692	-1935.03	-583.281			12.728	106.046	-514.156	-442.195			12.728	106.046	566.352	-149.703			MMP-9	102.84	97.16	102.5	97.5	57.43	58.4	57.54	58.99	9.53	8.81	8.19
	14.6969	-15.4023	25.0703	562.5			14.6969	-15.4023	40.3047	-158.031			14.6914	-557.047	685.798		14.6914	-563.648	260.332		14.6914	-1836.41	-568.861			12.7278	2.82813	-151.562	-619.508			12.7278	2.82813	123.945	128.297
	14.6966	-11.8711	24.7109	579.812			14.6966	-11.8711	34.6953	-156.5			14.6908	-554.344	633.106		14.6908	-480.461	314.994		14.6908	-1734.59	-542.314			12.7275	126.199	-827.5	-403.656			12.7275	126.199	-29.7266	-393.344
	14.6963	-8.22656	24.2188	595.75			14.6963	-8.22656	28.9922	-153.984			14.6902	-537.109	587.166		14.6902	-407.633	346.434		14.6902	-1645.22	-498.59			12.7273	247.879	-469.062	-818.359			12.7273	247.879	-86.75	-23.7109		Fig. 3G
	14.696	-4.65234	23.6641	609.375			14.696	-4.65234	23.3516	-150.57			14.6896	-515.742	541.669		14.6896	-357.453	351.499		14.6896	-1580.09	-442.578			12.727	-183.074	-224.672	-401.688			12.727	-183.074	334.672	-261.719			Vehicle	1 ug/mL	5 ug/mL	10 ug/mL	EDTA
	14.6957	-1.29688	23.125	620.125			14.6957	-1.29688	17.8906	-146.312			14.689	-498.297	500.154		14.689	-334.672	335.98		14.689	-1541.16	-382.59			12.7268	-76.333	-369	-805.188			12.7268	-76.333	-128.852	-71.7031			0.484467	0.484967	0.4886	0.498967	0.081133
	14.6954	1.75391	22.7656	627.688			14.6954	1.75391	12.7344	-141.328			14.6884	-486.836	473.716		14.6884	-334.789	310.208		14.6884	-1526.19	-330.409			12.7265	228.418	-477.219	-673.93			12.7265	228.418	-356.227	-328.977			0.448067	0.473467	0.4893	0.458367	0.106433
	14.6951	4.49609	22.7188	632.188			14.6951	4.49609	7.95313	-135.734			14.6878	-477.602	474.942		14.6878	-348.68	283.382		14.6878	-1535.84	-301.916			12.7263	-85.1807	-449.109	-332.867			12.7263	-85.1807	90.2969	-309.281			0.471867	0.468867	0.4805	0.504067	0.124533
	14.6948	6.97656	23.1484	634.125			14.6948	6.97656	3.55469	-129.695			14.6872	-464.438	507.152		14.6872	-371.656	256.612		14.6872	-1570.78	-307.104			12.7261	149.267	-457.828	-508.828			12.7261	149.267	-261.188	-99.5703			0.48483	0.49569	0.4959	0.50634	0.101433
	14.6945	9.29297	24.1875	634.25			14.6945	9.29297	-0.48438	-123.422			14.6865	-440.891	558.928		14.6865	-407.438	220.43		14.6865	-1625.09	-339.35			12.7258	-26.3105	-412.484	-565.648			12.7258	-26.3105	190.828	-225.031
	14.6942	11.5859	25.9141	633.25			14.6942	11.5859	-4.21094	-117.086			14.6859	-402.172	612.851		14.6859	-462.203	161.056		14.6859	-1687	-377.945			12.7256	-12.749	-552.406	-565.125			12.7256	-12.749	-17.6328	-181.281
	14.6939	14	28.3672	631.812			14.6939	14	-7.66406	-110.945			14.6853	-348.461	658.482		14.6853	-536.82	69.7505		14.6853	-1743.59	-399.288			12.7253	-7.43555	-189.562	-760.305			12.7253	-7.43555	12.9297	41.8125
	14.6936	16.6836	31.5078	630.312			14.6936	16.6836	-10.8359	-105.203			14.6847	-287.172	693.639		14.6847	-624.422	-51.2695		14.6847	-1786.84	-389.027			12.7251	-37.294	-349.656	-405.266			12.7251	-37.294	-193.523	-62.8828
	14.6933	19.7812	35.2578	629.062			14.6933	19.7812	-13.7266	-100.008			14.6841	-231.633	714.6		14.6841	-712.016	-187.662		14.6841	-1817.69	-349.698			12.7248	216.471	-69.3906	-310.078			12.7248	216.471	175.117	-356.633
	14.6929	23.4062	39.4375	627.938			14.6929	23.4062	-16.2969	-95.4844			14.6835	-194.953	710.871		14.6835	-784.07	-318.477		14.6835	-1843.28	-295.735			12.7246	2.58203	-587.969	-308.867			12.7246	2.58203	-291.461	-452.297
	14.6926	27.6445	43.8203	626.938			14.6926	27.6445	-18.5078	-91.6641			14.6829	-183.562	672.383		14.6829	-827.82	-425.928		14.6829	-1866.84	-236.913			12.7243	66.7012	-424.484	-289.117			12.7243	66.7012	-392.484	-134.289
	14.6923	32.4922	48.1719	625.75			14.6923	32.4922	-20.3594	-88.6016			14.6823	-196.5	601.46		14.6823	-837.422	-501.024		14.6823	-1882.19	-167.468			12.7241	218.05	-576.672	-332.445			12.7241	218.05	-184.094	-43.0156
	14.692	37.8555	52.2109	624.125			14.692	37.8555	-21.8438	-86.2422			14.6816	-230.711	514.203		14.6816	-815.586	-542.469		14.6816	-1879.78	-71.8898			12.7239	-77.0889	-652.188	-202.055			12.7239	-77.0889	-114.664	-324.141
	14.6917	43.5312	55.6953	621.438			14.6917	43.5312	-22.9688	-84.5547			14.681	-285.086	427.982		14.681	-773.312	-552.412		14.681	-1854.78	60.6984			12.7236	-61.3711	-258.156	-620.328			12.7236	-61.3711	91.6562	20.5859
	14.6914	49.2305	58.4141	617.312			14.6914	49.2305	-23.7422	-83.5			14.6804	-358.469	350.856		14.6804	-726.906	-530.762		14.6804	-1811.97	222.95			12.7234	41.29	-493.5	-153.914			12.7234	41.29	-187.711	-422.883
	14.6911	54.6289	60.2188	611.188			14.6911	54.6289	-24.1328	-82.9922			14.6798	-446.742	283.477		14.6798	-692.617	-474.756		14.6798	-1763.81	387.709			12.7231	327.975	-331.75	-500.922			12.7231	327.975	-73.3359	-79.3125
	14.6908	59.4258	60.9844	602.938			14.6908	59.4258	-24.0938	-82.9688			14.6792	-543.305	224.247		14.6792	-682.125	-388.869		14.6792	-1720.75	523.834			12.7229	301.889	-312.875	-514.516			12.7229	301.889	-57.0547	-118
	14.6905	63.3711	60.6406	592.312			14.6905	63.3711	-23.5391	-83.3203			14.6786	-639.68	172.889		14.6786	-699.031	-292.985		14.6786	-1684.31	613.367			12.7226	119.261	-491.75	-320.875			12.7226	119.261	-116.633	147.891
	14.6902	66.2773	59.1406	579.625			14.6902	66.2773	-22.3906	-83.9375			14.678	-722.961	133.939		14.678	-735.234	-215.708		14.678	-1649.5	655.958			12.7224	132.835	-848.328	-490.758			12.7224	132.835	-362.227	-126.547
	14.6899	68.0352	56.4766	565.312			14.6899	68.0352	-20.5781	-84.6875			14.6774	-776.406	115.848		14.6774	-772.969	-179.172		14.6774	-1613.78	660.823			12.7221	201.743	114.25	-459.781			12.7221	201.743	-268.297	56.4297
	14.6896	68.582	52.6875	549.938			14.6896	68.582	-18.0469	-85.4375			14.6768	-788.586	124.926		14.6768	-795.82	-189.537		14.6768	-1583.28	635.462			12.7219	-153.417	-550.484	-224.719			12.7219	-153.417	60.125	-502.875
	14.6893	67.8906	47.875	534.188			14.6893	67.8906	-14.7734	-86.0391			14.6762	-762.82	160.048		14.6762	-797.609	-233.5		14.6762	-1573.06	581.544			12.7217	-357.278	-273.734	-304.75			12.7217	-357.278	-137.25	-636.414
	14.689	66.0117	42.1719	518.562			14.689	66.0117	-10.7578	-86.375			14.6755	-713.211	215.109		14.6755	-780.836	-281.823		14.6755	-1598.34	501.024			12.7214	198.477	-570.344	-283.461			12.7214	198.477	68.2812	113.922
	14.6887	63.043	35.7734	503.625			14.6887	63.043	-6.05469	-86.3828			14.6749	-651.906	285.402		14.6749	-749.148	-304.333		14.6749	-1660.41	404.52			12.7212	322.329	-416.469	-397.758			12.7212	322.329	325.07	-402.547
	14.6884	59.1641	28.9375	489.312			14.6884	59.1641	-0.76563	-86			14.6743	-587.75	366.334		14.6743	-702.586	-283.632		14.6743	-1741.25	309.555			12.7209	109.587	-355.609	-143.383			12.7209	109.587	-214.695	-250.641
	14.6881	54.5859	21.9453	475.688			14.6881	54.5859	4.95313	-85.2188			14.6737	-533.914	447.366		14.6737	-641.383	-217.151		14.6737	-1815.62	228.641			12.7207	-110.823	52.3125	-231.43			12.7207	-110.823	-274.359	-431.031
	14.6878	49.5508	15.0547	462.438			14.6878	49.5508	10.9141	-84.0547			14.6731	-507.539	514.554		14.6731	-573.391	-115.73		14.6731	-1868.31	160.367			12.7204	243.276	-348.312	-393.195			12.7204	243.276	-28.2891	-604.664
	14.6875	44.2539	8.51562	449.375			14.6875	44.2539	16.9062	-82.5547			14.6725	-520.25	558.671		14.6725	-513.133	-1.10449		14.6725	-1899.25	93.8065			12.7202	298.956	-559.859	-739.961			12.7202	298.956	246.133	9.65625
	14.6872	38.875	2.5	436.062			14.6872	38.875	22.7031	-80.8281			14.6719	-573.141	575.45		14.6719	-473.57	101.63		14.6719	-1915.66	19.9857			12.72	13.835	-339.281	-454.133			12.72	13.835	-69.1875	-633.734
	14.6868	33.5469	-2.84375	422.312			14.6868	33.5469	28.1328	-78.9922			14.6713	-658.594	559.729		14.6713	-461.297	171.755		14.6713	-1923.75	-59.4552			12.7197	76.1992	-464.344	-243.797			12.7197	76.1992	22.4297	133.523
	14.6865	28.3867	-7.44531	408.062			14.6865	28.3867	33.0469	-77.1875			14.6707	-761.312	505.673		14.6707	-475.891	196.508		14.6707	-1926.66	-131.488			12.7195	193.001	-438	-75.0312			12.7195	193.001	-90.6094	-196.547
	14.6862	23.4922	-11.2891	393.688			14.6862	23.4922	37.3438	-75.5469			14.6701	-856.773	416.384		14.6701	-510.625	172.657		14.6701	-1923.78	-178.954			12.7192	209.09	-753.359	-233.641			12.7192	209.09	-167.555	-248.852
	14.6859	18.9453	-14.3047	379.312			14.6859	18.9453	40.9922	-74.2344			14.6694	-914.852	313.719		14.6694	-553.688	108.499		14.6694	-1909.94	-187.406			12.719	-18.2666	-133.531	-534.727			12.719	-18.2666	-375.672	228.438
	14.6856	14.8125	-16.4609	365.75			14.6856	14.8125	43.9609	-73.3516			14.6688	-912.867	233.636		14.6688	-589.062	24.7446		14.6688	-1878.94	-149.916			12.7187	14.3408	-201.672	-234.141			12.7187	14.3408	-414.031	79.8203
	14.6853	11.125	-17.7734	353.75			14.6853	11.125	46.2734	-73.0391			14.6682	-849.969	204.758		14.6682	-598.289	-49.3433		14.6682	-1832.44	-72.9855			12.7185	-108.765	-457.109	-371.039			12.7185	-108.765	-269.094	-210.312
	14.685	7.90234	-18.3047	343.812			14.685	7.90234	47.9375	-73.3516			14.6676	-746.961	229.683		14.6676	-565.914	-83.9981		14.6676	-1782.53	22.5723			12.7182	-69.5059	-598.781	-220.898			12.7182	-69.5059	-107.852	60.8984
	14.6847	5.16406	-18.1953	336.625			14.6847	5.16406	48.9531	-74.3203			14.667	-631.891	287.777		14.667	-486.906	-60.2398		14.667	-1746.94	108.455			12.718	-175.416	-441.766	-526.195			12.718	-175.416	20.0938	-98.6953
	14.6844	2.92969	-17.6406	332.312			14.6844	2.92969	49.3281	-75.8672			14.6664	-526.133	353.219		14.6664	-368.609	21.5093		14.6664	-1741.81	157.334			12.7178	150.546	-223.875	-355.07			12.7178	150.546	-236.906	-84.7266
	14.6841	1.22656	-16.875	331			14.6841	1.22656	49.0859	-77.875			14.6658	-439.258	407.686		14.6658	-227.086	145.194		14.6658	-1774.88	152.703			12.7175	-27.3613	-650.281	-179.32			12.7175	-27.3613	-49.5625	-110.75
	14.6838	0.05469	-16.1484	332.25			14.6838	0.05469	48.2578	-80.1172			14.6652	-370.484	441.816		14.6652	-83.2422	289.273		14.6652	-1840.25	99.3334			12.7173	174.283	-529.516	-398.562			12.7173	174.283	83.75	-197.562
	14.6835	-0.63281	-15.6797	335.75			14.6835	-0.63281	46.9141	-82.3359			14.6646	-314.758	452.835		14.6646	39.9844	432.475		14.6646	-1919.03	22.2974			12.717	-186.425	-620.812	-379.828			12.717	-186.425	-93.4922	-280.484
	14.6832	-0.95313	-15.6484	341.062			14.6832	-0.95313	45.1719	-84.2578			14.6639	-268.953	443.351		14.6639	122.805	557.229		14.6639	-1989.38	-47.9269			12.7168	209.547	-283.875	-287.789			12.7168	209.547	-322.25	-167.328
	14.6829	-1.07813	-16.1328	347.562			14.6829	-1.07813	43.1562	-85.6562			14.6633	-233.039	420.078		14.6633	155.773	656.456		14.6633	-2037	-87.5494			12.7165	-34.7549	-482.828	-393.062			12.7165	-34.7549	-33.3594	395.258
	14.6826	-1.21484	-17.1406	354.875			14.6826	-1.21484	41.0156	-86.4531			14.6627	-207.133	390.531		14.6627	143.805	737.09		14.6627	-2059.16	-83.9491			12.7163	300.936	-371.25	-530.523			12.7163	300.936	-234.664	-464.062
	14.6823	-1.53516	-18.625	362.75			14.6823	-1.53516	38.8984	-86.6484			14.6621	-188.555	360.749		14.6621	102.539	811.321		14.6621	-2062.25	-39.4731			12.7161	-104.644	-490.203	-254.227			12.7161	-104.644	53.8047	228.891
	14.682	-2.17578	-20.4453	370.875			14.682	-2.17578	36.9609	-86.3906			14.6615	-170.617	335.682		14.6615	50.3125	885.451		14.6615	-2057.5	27.1949			12.7158	223.634	-269.484	-602.32			12.7158	223.634	-334.992	-38.1172
	14.6816	-3.17969	-22.4688	379.125			14.6816	-3.17969	35.3359	-85.875			14.6609	-145.75	318.12		14.6609	1.0625	957.685		14.6609	-2055.81	87.5792			12.7156	382.66	-490.562	-344.398			12.7156	382.66	-53.9531	-362.82
	14.6814	-4.55469	-24.5	387.312			14.6814	-4.55469	34.1562	-85.3516			14.6603	-109.789	308.539		14.6603	-37.7422	1021.79		14.6603	-2062.84	118.119			12.7153	46.9951	-376.594	-293.672			12.7153	46.9951	27.0234	-87.8984
	14.681	-6.27344	-26.3828	395.562			14.681	-6.27344	33.5	-85			14.6597	-64.9922	307.859		14.6597	-63.7734	1071.31		14.6597	-2075.44	115.009			12.7151	314.381	-490.391	-185.148			12.7151	314.381	67.9609	-535.57
	14.6807	-8.27734	-27.9766	403.812			14.6807	-8.27734	33.4062	-84.9844			14.6591	-23.0938	313.625		14.6591	-78.8438	1104.26		14.6591	-2084.84	95.3959			12.7148	-324.249	-752.266	-389.852			12.7148	-324.249	-128.18	218.203
	14.6804	-10.5273	-29.1328	412			14.6804	-10.5273	33.8281	-85.3906			14.6585	-2.91406	311.139		14.6585	-86.4766	1127.46		14.6585	-2083.91	80.9394			12.7146	377.361	-650.906	-266.539			12.7146	377.361	-105.523	-334.656
	14.6801	-12.957	-29.7734	420.062			14.6801	-12.957	34.6484	-86.2188			14.6578	-18.4844	277.759		14.6578	-90.6641	1152.8		14.6578	-2072.75	80.0477			12.7143	270.084	-237.266	-208.789			12.7143	270.084	23.6172	-24.0469
	14.6798	-15.4883	-29.8359	428.125			14.6798	-15.4883	35.7188	-87.5234			14.6572	-69.0547	200.395		14.6572	-97.6406	1184.66		14.6572	-2058.62	85.561			12.7141	80.6357	-577.25	-453.391			12.7141	80.6357	-373.133	90.3203
	14.6795	-18.0273	-29.2969	435.812			14.6795	-18.0273	36.8672	-89.2734			14.6566	-143.219	84.3589		14.6566	-114.812	1213.31		14.6566	-2050.75	84.7513			12.7139	244.049	-271.641	-482.539			12.7139	244.049	-155.312	-185.484
	14.6792	-20.4727	-28.1719	443.125			14.6792	-20.4727	37.9141	-91.4688			14.656	-229.766	-52.1758		14.656	-145	1225.63		14.656	-2054.03	67.6437			12.7136	-67.582	-526.672	-95.1641			12.7136	-67.582	-70.6484	74.3906
	14.6789	-22.7344	-26.5	449.812			14.6789	-22.7344	38.7344	-94.0391			14.6554	-319.602	-184.882		14.6554	-182.445	1220.81		14.6554	-2066.78	31.3972			12.7134	-162.914	-886.453	-261.5			12.7134	-162.914	-402.812	-268.297
	14.6786	-24.7539	-24.3906	455.562			14.6786	-24.7539	39.2109	-96.9141			14.6548	-400.469	-287.603		14.6548	-218.281	1208.74		14.6548	-2082.22	-17.0721			12.7131	155.753	-485.984	-181.328			12.7131	155.753	-75.375	31.4062
	14.6783	-26.5156	-21.9375	460			14.6783	-26.5156	39.2734	-99.9766			14.6542	-455.352	-338.777		14.6542	-253.078	1193.36		14.6542	-2093.56	-66.5978			12.7129	-100.331	-512.734	-538.289			12.7129	-100.331	-211.141	-349.75
	14.678	-28.0352	-19.25	462.812			14.678	-28.0352	38.8594	-103.086			14.6536	-467.578	-326.118		14.6536	-300.008	1165.86		14.6536	-2098.84	-115.079			12.7126	-123.146	-500.156	-383.141			12.7126	-123.146	136.688	-180.656
	14.6777	-29.375	-16.4062	463.938			14.6777	-29.375	37.9766	-106.102			14.653	-432.859	-247.689		14.653	-373.578	1113.22		14.653	-2103.34	-176.743			12.7124	-113.689	-28.5938	-424.062			12.7124	-113.689	-17.2578	116.32
	14.6774	-30.6289	-13.4453	463.062			14.6774	-30.6289	36.6562	-108.914			14.6524	-368.648	-114.781		14.6524	-476.203	1028.07		14.6524	-2115.47	-271.807			12.7121	247.39	-308.5	-362.195			12.7121	247.39	-298.219	50.4844
	14.6771	-31.8945	-10.3906	460.25			14.6771	-31.8945	35.0078	-111.398			14.6517	-306.648	46.9653		14.6517	-596.516	913.374		14.6517	-2140.84	-407.029			12.7119	-5.85059	-520	-462.727			12.7119	-5.85059	-86.5391	-48.7812
	14.6768	-33.2695	-7.23438	455.688			14.6768	-33.2695	33.1328	-113.492			14.6511	-271.781	205.915		14.6511	-719.352	779.626		14.6511	-2180.5	-566.741			12.7117	-19.3408	-360.656	-506.219			12.7117	-19.3408	-52.2266	-92.7266
	14.6765	-34.8125	-3.99219	449.625			14.6765	-34.8125	31.1875	-115.094			14.6505	-270.188	336.757		14.6505	-833.836	638.414		14.6505	-2229.72	-720.516			12.7114	-188.037	-688.312	-434.422			12.7114	-188.037	97.5312	-227.648
	14.6762	-36.543	-0.625	442.25			14.6762	-36.543	29.2891	-116.109			14.6499	-296.164	423.344		14.6499	-932.734	500.461		14.6499	-2279.25	-839.418			12.7112	35.4951	-505.344	-276.188			12.7112	35.4951	-203.039	-234.797
	14.6759	-38.4297	2.75781	434.062			14.6759	-38.4297	27.5469	-116.477			14.6493	-344.102	454.489		14.6493	-1010.61	375.767		14.6493	-2320.34	-908.792			12.7109	216.03	-26.2969	-124.156			12.7109	216.03	-134.664	350.992
	14.6755	-40.3867	6.14062	425.562			14.6755	-40.3867	26.0234	-116.18			14.6487	-410.93	424.243		14.6487	-1066.02	270.426		14.6487	-2348.88	-931.255			12.7107	-344.329	-425.109	-561.359			12.7107	-344.329	287.711	-67.8359
	14.6752	-42.25	9.40625	417.125			14.6752	-42.25	24.7734	-115.219			14.6481	-492.305	335.136		14.6481	-1104.37	183.076		14.6481	-2366.19	-921.088			12.7104	104.712	-234.078	-189.812			12.7104	104.712	28.1094	59.1953
	14.6749	-43.8359	12.4688	409.188			14.6749	-43.8359	23.8125	-113.648			14.6475	-579.875	197.414		14.6475	-1135.45	106.134		14.6475	-2378.28	-894.9			12.7102	127.036	-400.25	-334.828			12.7102	127.036	8.07031	-343.367
	14.6746	-44.9414	15.2188	402.188			14.6746	-44.9414	23.1719	-111.602			14.6469	-659.188	29.0908		14.6469	-1167.71	33.1343		14.6469	-2394.91	-866.028			12.71	275.027	-453.062	-258.773			12.71	275.027	-369.562	95.5156
	14.6743	-45.3906	17.6094	396.125			14.6743	-45.3906	22.8438	-109.227			14.6463	-709.562	-139.605		14.6463	-1204.81	-32.98		14.6463	-2426.25	-843.869			12.7097	214.712	-820.562	-306.789			12.7097	214.712	-413.734	-404.219
	14.674	-45.0859	19.6172	391.062			14.674	-45.0859	22.8125	-106.664			14.6456	-711.836	-267.708		14.6456	-1246.77	-81.5938		14.6456	-2476.47	-833.661			12.7095	-302.732	-723.891	-385.969			12.7095	-302.732	-294.047	-327.953
	14.6737	-44.0156	21.2344	386.875			14.6737	-44.0156	23.0234	-104.07			14.645	-659.227	-317.32		14.645	-1292.85	-108.196		14.645	-2538.72	-834.596			12.7092	-80.8965	-438.969	-465.258			12.7092	-80.8965	187.844	39.2266
	14.6734	-42.2578	22.5078	383.625			14.6734	-42.2578	23.4062	-101.547			14.6444	-564.039	-272.501		14.6444	-1340.46	-122.631		14.6444	-2598.91	-839.125			12.709	-45.916	-640.062	-294.086			12.709	-45.916	165.734	-170.375
	14.6731	-39.9648	23.5234	381.062			14.6731	-39.9648	23.8828	-99.1406			14.6438	-456.852	-150.781		14.6438	-1381.28	-138.657		14.6438	-2645.66	-836.966			12.7087	218.633	-142.719	-382.68			12.7087	218.633	79.1797	96.3906
	14.6728	-37.3359	24.3594	379.125			14.6728	-37.3359	24.375	-96.8906			14.6432	-373.508	3.60303		14.6432	-1402.73	-160.864		14.6432	-2676.09	-820.625			12.7085	396.655	-161.859	-540.789			12.7085	396.655	268.719	-138.359
	14.6725	-34.5703	25.0859	378			14.6725	-34.5703	24.8125	-94.7812			14.6426	-332.359	146.569		14.6426	-1397.66	-187.762		14.6426	-2690.94	-787.435			12.7082	-117.55	-269.828	-223.156			12.7082	-117.55	-153.773	-202.445
	14.6722	-31.8477	25.7969	377.625			14.6722	-31.8477	25.1641	-92.8594			14.642	-323.109	260.876		14.642	-1371.71	-222.381		14.642	-2686.66	-737.323			12.708	190.662	-376.859	-655.484			12.708	190.662	-12.9297	203.242
	14.6719	-29.3125	26.4844	378.188			14.6719	-29.3125	25.3906	-91.125			14.6414	-321.938	354.39		14.6414	-1339.45	-274.209		14.6414	-2653.72	-670.999			12.7078	221.255	-517.234	-245.414			12.7078	221.255	107.766	200.148
	14.6716	-27.0625	27.1172	379.688			14.6716	-27.0625	25.4688	-89.6562			14.6408	-315.789	433.6		14.6408	-1313.64	-349.48		14.6408	-2582.91	-590.583			12.7075	-12.752	-495.234	-257.5			12.7075	-12.752	-227.344	411.008
	14.6713	-25.1523	27.6406	382			14.6713	-25.1523	25.375	-88.4844			14.6401	-306.805	490.875		14.6401	-1299.57	-441.242		14.6401	-2472.88	-500.234			12.7073	16.2881	-606.297	-264.734			12.7073	16.2881	-323.148	-254.758
	14.671	-23.5938	27.9688	384.875			14.671	-23.5938	25.0781	-87.7109			14.6395	-300.969	520.204		14.6395	-1296.25	-530.335		14.6395	-2334.09	-408.779			12.707	31.6553	-68.7188	-383			12.707	31.6553	-61.9062	-307.203
	14.6707	-22.3711	28.0625	388.188			14.6707	-22.3711	24.5703	-87.3516			14.6389	-302.031	532.486		14.6389	-1298.32	-594.953		14.6389	-2185.44	-331.173			12.7068	-32.8574	-322.172	-394.305			12.7068	-32.8574	106.953	-242.234
	14.6704	-21.4531	27.8984	391.75			14.6704	-21.4531	23.8203	-87.4922			14.6383	-312.539	548.334		14.6383	-1296.4	-619.075		14.6383	-2045.28	-281.684			12.7066	107.78	-175.625	-371.32			12.7066	107.78	-175.141	-52.5703
	14.6701	-20.8008	27.5469	395.438			14.6701	-20.8008	22.8281	-88.125			14.6377	-333.438	581.455		14.6377	-1282.12	-600.128		14.6377	-1922.66	-263.202			12.7063	139.395	-528.359	-413.031			12.7063	139.395	31.0703	-9.1875
	14.6698	-20.375	27.1328	399.438			14.6698	-20.375	21.625	-89.25			14.6371	-361.812	633.306		14.6371	-1254.75	-551.925		14.6371	-1816.03	-266.255			12.7061	-182.19	-538.203	-388.133			12.7061	-182.19	180.352	-529.734
	14.6694	-20.125	26.7656	403.875			14.6694	-20.125	20.2656	-90.8047			14.6365	-392.469	697.774		14.6365	-1218.08	-493.229		14.6365	-1721	-279.38			12.7058	157.854	-395.562	-51.4219			12.7058	157.854	-251.156	151.68
	14.6691	-19.9961	26.5703	408.875			14.6691	-19.9961	18.8203	-92.7344			14.6359	-422.789	765.878		14.6359	-1172.14	-435.821		14.6359	-1637.91	-295.817			12.7056	-149.525	-97.5312	-178.742			12.7056	-149.525	-95.4922	-16.0547
	14.6688	-19.9297	26.6172	414.625			14.6688	-19.9297	17.375	-94.9062			14.6353	-454.094	829.002		14.6353	-1112.96	-384.18		14.6353	-1571.91	-311.532			12.7053	66.1465	-161.531	-316.234			12.7053	66.1465	-293.977	-256.289
	14.6685	-19.8867	26.9375	421.125			14.6685	-19.8867	16.0078	-97.1641			14.6347	-489.875	881.865		14.6347	-1037.64	-336.741		14.6347	-1526.09	-322.927			12.7051	162.013	-231.688	-390.938			12.7051	162.013	194.758	-538.133
	14.6682	-19.832	27.5156	428.5			14.6682	-19.832	14.8047	-99.2891			14.634	-536.039	923.889		14.634	-945.852	-283.268		14.634	-1496.22	-327.74			12.7048	-4.9502	-284.891	-461.461			12.7048	-4.9502	-261.594	130.633
	14.6679	-19.7617	28.2578	436.5			14.6679	-19.7617	13.7969	-101.102			14.6334	-601.336	954.992		14.6334	-838.742	-208.451		14.6334	-1474.09	-326.711			12.7046	-27.6924	-484.438	-410.5			12.7046	-27.6924	-66.6484	-48.7812
	14.6676	-19.6992	29.0625	445.062			14.6676	-19.6992	13.0312	-102.477			14.6328	-695.633	965.612		14.6328	-720.586	-107.068		14.6328	-1455.44	-323.116			12.7043	57.419	-916.5	-452.109			12.7043	57.419	-304.797	-315.305
	14.6673	-19.6758	29.7812	454.125			14.6673	-19.6758	12.5	-103.352			14.6322	-823.852	931.36		14.6322	-600.297	5.10498		14.6322	-1441.91	-318.716			12.7041	-226.543	-281.781	-304.227			12.7041	-226.543	219.031	-69.7031
	14.667	-19.7266	30.2656	463.375			14.667	-19.7266	12.1562	-103.727			14.6316	-975.633	826.979		14.6316	-488.266	100.237		14.6316	-1437.34	-310.512			12.7039	74.2373	-384.812	-611.789			12.7039	74.2373	-253.484	-455.914
	14.6667	-19.8516	30.3438	472.5			14.6667	-19.8516	11.9531	-103.695			14.631	-1121.48	653.435		14.631	-394.156	157.835		14.631	-1442.31	-292.536			12.7036	314.797	-442.297	-443.656			12.7036	314.797	-444.359	119.711
	14.6664	-20.0508	29.9062	481.312			14.6664	-20.0508	11.7891	-103.281			14.6304	-1226.7	448.452		14.6304	-327.875	174.745		14.6304	-1451.66	-259.08			12.7034	-70.4785	-648.969	-232.977			12.7034	-70.4785	108.758	-507.398
	14.6661	-20.293	28.8984	489.438			14.6661	-20.293	11.5859	-102.547			14.6298	-1273.5	263.018		14.6298	-298.625	158.333		14.6298	-1455.81	-205.85			12.7031	119.238	-137.875	-185.188			12.7031	119.238	-40.4141	107.531
	14.6658	-20.5781	27.3125	496.688			14.6658	-20.5781	11.2734	-101.484			14.6292	-1269.88	128.165		14.6292	-308.742	115.509		14.6292	-1445.75	-131.086			12.7029	434.658	-92.8906	-238.312			12.7029	434.658	-162.117	-437.367
	14.6655	-20.9336	25.2109	503.062			14.6655	-20.9336	10.8125	-100.078			14.6286	-1236.24	48.9893		14.6286	-346.336	53.7793		14.6286	-1418.19	-38.5018			12.7026	285.885	-258.969	-593.695			12.7026	285.885	-344.695	-287.656
	14.6652	-21.3984	22.7109	508.25			14.6652	-21.3984	10.2188	-98.2812			14.6279	-1186.31	23.2617		14.6279	-386.078	-11.249		14.6279	-1377.28	62.2601			12.7024	-118.455	-168.938	-191.422			12.7024	-118.455	1.29688	-1.67969
	14.6649	-22.0352	19.9609	512			14.6649	-22.0352	9.51563	-96.1406			14.6273	-1121.26	53.2412		14.6273	-401.867	-59.5503		14.6273	-1331.19	160.608			12.7022	0.83008	-225.594	-732.008			12.7022	0.83008	-168.477	290.117
	14.6646	-22.9023	17.1562	514.188			14.6646	-22.9023	8.74219	-93.6875			14.6267	-1037.59	139.219		14.6267	-383.125	-81.6504		14.6267	-1287.78	248.724			12.7019	-164.918	-116	-635.047			12.7019	-164.918	-21.2734	-32.2188
	14.6643	-24.0352	14.4531	514.625			14.6643	-24.0352	7.92188	-91.0391			14.6261	-938.258	268.06		14.6261	-341.156	-87.7783		14.6261	-1254.28	318.06			12.7017	73.2246	-776.609	-509.328			12.7017	73.2246	100.078	-323.453
	14.6639	-25.4375	12	513.125			14.6639	-25.4375	7.09375	-88.3203			14.6255	-836.945	410.667		14.6255	-299.797	-99.418		14.6255	-1237.59	356.523			12.7014	392.588	-774.5	-256.867			12.7014	392.588	-161.211	-170.586
	14.6637	-27.082	9.9375	509.875			14.6637	-27.082	6.28125	-85.6797			14.6249	-750.211	532.701		14.6249	-277.023	-127.366		14.6249	-1243.94	354.015			12.7012	169.818	-222.031	-358.648			12.7012	169.818	-17.0703	-97.2266
	14.6633	-28.9062	8.32812	505.375			14.6633	-28.9062	5.54688	-83.2734			14.6243	-683.555	611.565		14.6243	-273.75	-156.368		14.6243	-1277.31	308.984			12.7009	383.754	-473.875	-302.828			12.7009	383.754	-92.7578	167
	14.663	-30.8203	7.14844	499.875			14.663	-30.8203	4.95313	-81.25			14.6237	-626.508	646.333		14.6237	-278.656	-156.595		14.6237	-1336.25	231.578			12.7007	194.399	-145.266	105.539			12.7007	194.399	-16.2969	-267.539
	14.6627	-32.7109	6.375	494.188			14.6627	-32.7109	4.60156	-79.7109			14.623	-562.758	654.147		14.623	-279.742	-109.202		14.623	-1412.81	142.616			12.7005	57.3457	-72.9062	-126.609			12.7005	57.3457	-157.234	-438.344
	14.6624	-34.4805	5.89062	488.938			14.6624	-34.4805	4.58594	-78.7109			14.6224	-482.102	659.991		14.6224	-271.711	-18.8882		14.6224	-1495.5	64.8717			12.7002	-119.037	-633.469	-404.992			12.7002	-119.037	17.4922	43.4766
	14.6621	-36.0391	5.57031	484.438			14.6621	-36.0391	5.00781	-78.2734			14.6218	-384.719	687.665		14.6218	-258.703	90.0918		14.6218	-1573.41	11.6034			12.7	175.766	-596.781	-53.9141			12.7	175.766	-149.906	-87.2891
	14.6618	-37.3438	5.29688	480.875			14.6618	-37.3438	5.91406	-78.2969			14.6212	-282	750.167		14.6212	-253.914	186.08		14.6212	-1640.56	-17.0951			12.6997	-124.533	-350.859	-633.914			12.6997	-124.533	470.297	-77.8672
	14.6615	-38.3711	4.99219	478.375			14.6615	-38.3711	7.30469	-78.6094			14.6206	-193.883	840.466		14.6206	-272.359	245.038		14.6206	-1697.97	-27.6361			12.6995	-109.485	-67.4844	-63.5469			12.6995	-109.485	-258.734	-158.969
	14.6612	-39.1172	4.60938	476.312			14.6612	-39.1172	9.11719	-79.0547			14.62	-139.625	932.642		14.62	-319.188	262.156		14.62	-1748.16	-28.7602			12.6992	-130.349	-515.344	-249.797			12.6992	-130.349	248.68	-180.445
	14.6609	-39.5664	4.17188	474.375			14.6609	-39.5664	11.2031	-79.3984			14.6194	-129.859	995.491		14.6194	-383.172	252.463		14.6194	-1789.5	-32.6998			12.699	-138.442	-321.766	-159.039			12.699	-138.442	69.3047	-412.102
	14.6606	-39.6875	3.72656	472.062			14.6606	-39.6875	13.3828	-79.5156			14.6188	-162.633	1010.66		14.6188	-440.258	239.936		14.6188	-1814.78	-50.0258			12.6987	-57.9395	-197.844	-236.891			12.6987	-57.9395	-317.234	133.984
	14.6603	-39.4531	3.32031	468.75			14.6603	-39.4531	15.4375	-79.3047			14.6182	-220.164	984.529		14.6182	-467.273	240.635		14.6182	-1816.56	-83.1709			12.6985	139.264	-78.25	-227.047			12.6985	139.264	-227.125	-210.156
	14.66	-38.8359	2.96875	464.125			14.66	-38.8359	17.1719	-78.75			14.6176	-271.781	944.337		14.6176	-455.898	252.216		14.6176	-1795.34	-127.588			12.6983	266.028	-440.375	-342.547			12.6983	266.028	135.383	-201.125
	14.6597	-37.8477	2.65625	458.125			14.6597	-37.8477	18.4453	-77.9375			14.6169	-287.656	921.991		14.6169	-413.656	263.381		14.6169	-1760.19	-174.981			12.698	-183.835	-560.344	-77.6875			12.698	-183.835	313.227	-69.6172
	14.6594	-36.5391	2.34375	450.812			14.6594	-36.5391	19.1953	-76.9453			14.6163	-253.984	938.163		14.6163	-355.742	269.913		14.6163	-1719.56	-217.33			12.6978	30.2422	-605.094	-502.711			12.6978	30.2422	111.812	317.633
	14.6591	-35.0117	2.02344	442.688			14.6591	-35.0117	19.4219	-75.9531			14.6157	-177.344	996.081		14.6157	-299.344	273.95		14.6157	-1679.56	-255.947			12.6975	257.11	-957.938	-647.523			12.6975	257.11	-258.734	-188.117
	14.6588	-33.3867	1.67188	434.438			14.6588	-33.3867	19.2109	-75.0625			14.6151	-79.6172	1081.92		14.6151	-258.195	273.829		14.6151	-1649.97	-305.071			12.6973	-30.4033	-237.281	-436.828			12.6973	-30.4033	261.703	-197.109
	14.6585	-31.793	1.3125	426.75			14.6585	-31.793	18.6875	-74.3828			14.6145	7.60938	1167.18		14.6145	-236.977	264.27		14.6145	-1644.72	-379.378			12.697	-131.203	-638.094	-343.773			12.697	-131.203	-145.492	-125.859
	14.6581	-30.3438	0.921875	420.25			14.6581	-30.3438	17.9844	-73.875			14.6139	51.9922	1219.53		14.6139	-229.953	247.166		14.6139	-1673.59	-478.421			12.6968	-9.56836	-513.016	-217.883			12.6968	-9.56836	70.7969	-472.023
	14.6578	-29.1055	0.484375	415.562			14.6578	-29.1055	17.2188	-73.4688			14.6133	34.4609	1219.66		14.6133	-225.797	235.337		14.6133	-1734.09	-584.38			12.6966	88.0918	-321.406	-305.508			12.6966	88.0918	10.6562	115.188
	14.6575	-28.0938	-0.078125	412.938			14.6575	-28.0938	16.4609	-72.9766			14.6127	-44.0938	1166.98		14.6127	-215.625	240.641		14.6127	-1812	-672.398			12.6963	-59.4443	-456.297	-243.461			12.6963	-59.4443	187.219	124.008
	14.6572	-27.293	-0.882812	412.25			14.6572	-27.293	15.7188	-72.2344			14.6121	-167.781	1073.9		14.6121	-196.977	262.526		14.6121	-1891.28	-724.897			12.6961	347.876	-442.938	-575.93			12.6961	347.876	-257.906	201.375
	14.6569	-26.6445	-2.05469	413.375			14.6569	-26.6445	14.9609	-71.0312			14.6114	-316.172	959.971		14.6114	-170.859	291.147		14.6114	-1964.91	-741.813			12.6958	53.4688	-346.344	-284.977			12.6958	53.4688	95.4766	-99.4688
	14.6566	-26.0859	-3.71875	416			14.6566	-26.0859	14.125	-69.2734			14.6108	-471.781	843.768		14.6108	-138.914	317.326		14.6108	-2039.5	-740.318			12.6956	-57.2715	-455.328	349.859			12.6956	-57.2715	-29.2734	-67.4141
	14.6563	-25.5508	-5.9375	419.75			14.6563	-25.5508	13.1562	-66.9453			14.6102	-622.773	733.739		14.6102	-105.883	337.018		14.6102	-2129.09	-743.139			12.6953	346.956	-393.641	-97.8516			12.6953	346.956	-174.117	112.242
	14.656	-24.9883	-8.78125	424.25			14.656	-24.9883	12.0156	-64.1641			14.6096	-761.141	628.631		14.6096	-80.75	349.571		14.6096	-2242.44	-768.009			12.6951	-206.471	-422.766	220.117			12.6951	-206.471	-246.641	-40.5547
	14.6557	-24.3594	-12.2109	429.438			14.6557	-24.3594	10.7109	-61.0938			14.609	-876.617	529.044		14.609	-70.4844	354.393		14.609	-2374.59	-826.185			12.6948	31.6777	-406.312	-170.016			12.6948	31.6777	-169.367	-241.117
	14.6554	-23.6484	-16.1328	435			14.6554	-23.6484	9.30469	-58.0156			14.6084	-954.742	446.651		14.6084	-73.9453	350.662		14.6084	-2509.34	-918.192			12.6946	69.5625	-106.594	-484.297			12.6946	69.5625	-472.891	-171.523
	14.6551	-22.8555	-20.3828	440.875			14.6551	-22.8555	7.91406	-55.2031			14.6078	-987.562	397.258		14.6078	-85.8906	341.334		14.6078	-2627.06	-1029.12			12.6944	298.08	-248.781	-143.578			12.6944	298.08	-114.93	-63.1562
	14.6548	-22.0273	-24.8203	446.75			14.6548	-22.0273	6.66406	-52.9375			14.6072	-982.32	387.478		14.6072	-104.664	332.716		14.6072	-2711.38	-1136.76			12.6941	421.506	-399.922	92.0703			12.6941	421.506	-111.992	-430.25
	14.6545	-21.2383	-29.1953	452.375			14.6545	-21.2383	5.73438	-51.5			14.6066	-955.023	413.081		14.6066	-131.414	329.685		14.6066	-2751.69	-1222.51			12.6939	-160.25	-119	-195.391			12.6939	-160.25	51.4766	-256.344
	14.6542	-20.5898	-33.3594	457.5			14.6542	-20.5898	5.25	-51.0938			14.606	-916.703	466.042		14.606	-163.93	336.204		14.606	-2744.72	-1273.28			12.6936	-254.599	-381.484	-160.266			12.6936	-254.599	139.766	40.0703
	14.6539	-20.1836	-37.1406	461.875			14.6539	-20.1836	5.32031	-51.8984			14.6053	-866.891	538.916		14.6053	-193.906	358.928		14.6053	-2697.22	-1282.48			12.6934	-4.65039	-216.359	-193.43			12.6934	-4.65039	92.6875	-35.1875
	14.6536	-20.082	-40.4141	465.188			14.6536	-20.082	5.96875	-54.0078			14.6047	-799.648	624.181		14.6047	-208.484	406.532		14.6047	-2624.94	-1256.74			12.6931	22.5107	-476.484	-354.734			12.6931	22.5107	5.70313	-189.383
	14.6533	-20.3086	-43.0781	467.312			14.6533	-20.3086	7.17188	-57.4219			14.6041	-717.836	711.576		14.6041	-196.664	482.127		14.6041	-2547.09	-1215.9			12.6929	-162.518	-307.281	-32.0547			12.6929	-162.518	61.5391	-410.75
	14.653	-20.8359	-45.0859	468.312			14.653	-20.8359	8.82813	-62.0078			14.6035	-638.422	788.044		14.6035	-158.898	576.503		14.6035	-2476.84	-1176.64			12.6927	186.104	-299	-158.766			12.6927	186.104	251.836	278.516
	14.6527	-21.6172	-46.3281	468.125			14.6527	-21.6172	10.7891	-67.5234			14.6029	-583.297	841.211		14.6029	-108.562	673.277		14.6029	-2416	-1137.53			12.6924	313.108	-283.141	-96.6016			12.6924	313.108	44.25	-345.875
	14.6524	-22.5977	-46.7578	467.062			14.6524	-22.5977	12.8984	-73.5547			14.6023	-564.555	864.555		14.6023	-62.6875	760.783		14.6023	-2357.84	-1085.07			12.6922	-311.88	-235.031	-119.898			12.6922	-311.88	107.977	120.586
	14.652	-23.7539	-46.3203	465.562			14.652	-23.7539	15	-79.6562			14.6017	-574.828	861.974		14.6017	-31.9141	838.525		14.6017	-2292.88	-1011.09			12.6919	206.777	-338.578	-150.141			12.6919	206.777	-392.711	-431.18
	14.6517	-25.082	-45.0078	463.688			14.6517	-25.082	17.0234	-85.3594			14.6011	-590.734	846.97		14.6011	-19.1406	911.181		14.6011	-2213.03	-921.385			12.6917	9.23633	-361.984	-321.781			12.6917	9.23633	-147.117	-70.6172
	14.6514	-26.6133	-42.8594	461.875			14.6514	-26.6133	18.9688	-90.1953			14.6005	-589.57	833.841		14.6005	-23.9844	976.683		14.6005	-2117.31	-833.926			12.6914	-9.28223	-265.031	-185.766			12.6914	-9.28223	-204.359	-48.8906
	14.6511	-28.3906	-39.9297	460.312			14.6511	-28.3906	20.8984	-93.8359			14.5998	-567.406	824.19		14.5998	-45.7188	1023.4		14.5998	-2015.22	-770.607			12.6912	-70.6728	241.906	-490.18			12.6912	-70.6728	-470.539	-141.266
	14.6508	-30.4492	-36.3438	458.938			14.6508	-30.4492	22.8984	-96.0312			14.5992	-540.195	803.799		14.5992	-84.2109	1035.13		14.5992	-1921.47	-744.633			12.6909	82.5508	-440.672	-647.148			12.6909	82.5508	64.1094	-73.0078
	14.6505	-32.8164	-32.1875	457.875			14.6505	-32.8164	25.0625	-96.7031			14.5986	-526.219	756.958		14.5986	-137.062	997.164		14.5986	-1846.53	-753.493			12.6907	-83.8691	-808.016	-337.852			12.6907	-83.8691	242.547	50.6328
	14.6502	-35.5	-27.5625	457.188			14.6502	-35.5	27.4297	-95.8672			14.598	-530.227	681.499		14.598	-193.023	906.307		14.598	-1791.28	-783.489			12.6905	78.2783	-113.453	-484.609			12.6905	78.2783	8.64844	-214.078
	14.6499	-38.4531	-22.5781	456.625			14.6499	-38.4531	30.0078	-93.6953			14.5974	-544.008	590.184		14.5974	-234.516	777.909		14.5974	-1750.19	-817.201			12.6902	-163.26	-524.391	-536.648			12.6902	-163.26	-139.555	123.422
	14.6496	-41.625	-17.3828	456.5			14.6496	-41.625	32.7734	-90.4062			14.5968	-557.5	501.552		14.5968	-251.812	636.072		14.5968	-1719.16	-837.827			12.69	318.731	-767.891	-349.461			12.69	318.731	138.602	-392.734
	14.6493	-44.8711	-12.0625	456.938			14.6493	-44.8711	35.6797	-86.3047			14.5962	-566.992	429.504		14.5962	-250.766	497.197		14.5962	-1698.69	-833.391			12.6897	-301.051	-354.891	-209.227			12.6897	-301.051	218.578	-389.867
	14.649	-48.0273	-6.77344	458.25			14.649	-48.0273	38.6484	-81.6797			14.5956	-573.695	383.373		14.5956	-245.578	367.503		14.5956	-1688.59	-799.363			12.6895	-7.64063	-367.922	-473.758			12.6895	-7.64063	-36.4609	-320.805
	14.6487	-50.875	-1.63281	460.688			14.6487	-50.875	41.6016	-76.8047			14.595	-578.078	373.701		14.595	-249.797	250.984		14.595	-1681.03	-735.696			12.6892	78.2949	-331.297	-360.023			12.6892	78.2949	257.922	-310.188
	14.6484	-53.1914	3.25	464.75			14.6484	-53.1914	44.4609	-71.9375			14.5944	-575.523	409.519		14.5944	-274.914	149.902		14.5944	-1664.53	-645.172			12.689	32.8594	-475.734	-457.117			12.689	32.8594	39.6484	-81.2969
	14.6481	-54.7734	7.89844	470.25			14.6481	-54.7734	47.1484	-67.25			14.5938	-559.586	489.705		14.5938	-331.008	57.2178		14.5938	-1636.19	-538.164			12.6888	370.813	-653.297	-566.688			12.6888	370.813	67.8359	-59.9453
	14.6478	-55.4961	12.2812	477.375			14.6478	-55.4961	49.625	-62.8906			14.5931	-531.945	597.891		14.5931	-424.367	-44.7002		14.5931	-1604.38	-435.666			12.6885	61.1016	-351.438	-418.375			12.6885	61.1016	83.9531	-54.3672
	14.6475	-55.3398	16.4766	485.812			14.6475	-55.3398	51.8047	-58.9297			14.5925	-506.773	706.379		14.5925	-553.539	-172.131		14.5925	-1581.5	-368.092			12.6883	-83.8564	-357.469	-558.039			12.6883	-83.8564	-247.539	572.969
	14.6472	-54.3906	20.5547	495.062			14.6472	-54.3906	53.6172	-55.4141			14.5919	-500.383	789.597		14.5919	-707.93	-324.085		14.5919	-1579.31	-367.701			12.688	-245.781	-571.203	-173.938			12.688	-245.781	-195.57	-69.1016
	14.6469	-52.832	24.5547	504.875			14.6469	-52.832	54.9766	-52.3203			14.5913	-518.016	838.261		14.5913	-870.445	-479.044		14.5913	-1604.84	-449.373			12.6878	-73.8106	-140.812	-311.172			12.6878	-73.8106	-264.625	-113.086
	14.6465	-50.8828	28.4609	514.688			14.6465	-50.8828	55.7891	-49.625			14.5907	-552.977	861.317		14.5907	-1021.14	-608.082		14.5907	-1653.66	-593.881			12.6875	-222.743	-381.625	-100.531			12.6875	-222.743	-0.3125	92
	14.6463	-48.7422	32.1953	524.375			14.6463	-48.7422	56.0234	-47.2578			14.5901	-597.07	873.729		14.5901	-1141.05	-689.577		14.5901	-1710.38	-753.768			12.6873	-278.777	-438.516	-56.3125			12.6873	-278.777	-110.664	-82.7578
	14.6459	-46.5625	35.6484	534.062			14.6459	-46.5625	55.6953	-45.1328			14.5895	-648.078	883.302		14.5895	-1217.12	-716.266		14.5895	-1760	-878.526			12.687	209.618	-364.109	-88			12.687	209.618	-104.391	339.266
	14.6456	-44.4336	38.6719	543.625			14.6456	-44.4336	54.8828	-43.1875			14.5889	-705.688	887.778		14.5889	-1245.4	-697.91		14.5889	-1795.81	-936.334			12.6868	162.415	-125.875	-284.445			12.6868	162.415	-180.18	-16.7578
	14.6453	-42.3984	41.125	553.312			14.6453	-42.3984	53.7266	-41.3359			14.5883	-763.648	882.926		14.5883	-1231.3	-655.939		14.5883	-1816.44	-919.058			12.6866	-121.37	-510.656	-375.828			12.6866	-121.37	114.703	-433.969
	14.645	-40.4648	42.9297	563.125			14.645	-40.4648	52.3906	-39.5781			14.5877	-810.961	871.244		14.5877	-1188.43	-612.547		14.5877	-1818.44	-837.115			12.6863	200.35	-569.219	-164.945			12.6863	200.35	-281.57	97.6641
	14.6447	-38.6289	44.0625	572.812			14.6447	-38.6289	51.0469	-37.9062			14.587	-839.117	859.789		14.587	-1134.61	-583.347		14.587	-1794.16	-713.63			12.6861	-177.988	-588	-455.156			12.6861	-177.988	115.984	102.477
	14.6444	-36.8555	44.5156	582.25			14.6444	-36.8555	49.8359	-36.3828			14.5864	-844.852	853.592		14.5864	-1082.71	-571.562		14.5864	-1737.12	-578.802			12.6858	376.819	-353.625	-303.961			12.6858	376.819	-237.711	-152.453
	14.6441	-35.0508	44.3594	591.312			14.6441	-35.0508	48.8984	-35.1016			14.5858	-826.367	852.908		14.5858	-1035.15	-565.177		14.5858	-1650.16	-460.547			12.6856	-70.1924	-198.625	-323.422			12.6856	-70.1924	-315.023	-183.32
	14.6438	-33.1016	43.6953	599.625			14.6438	-33.1016	48.3281	-34.1406			14.5852	-782.227	851.993		14.5852	-990.039	-546.742		14.5852	-1544.5	-371.969			12.6853	-12.4951	-563.844	-481.656			12.6853	-12.4951	70.2969	-83.2734
	14.6435	-30.8438	42.6484	607.062			14.6435	-30.8438	48.1719	-33.6016			14.5846	-715.047	842.237		14.5846	-950.227	-509.301		14.5846	-1432.06	-307.354			12.6851	136.476	-438.047	-163.984			12.6851	136.476	-65.5156	-16.1172
	14.6432	-28.1055	41.3828	613.438			14.6432	-28.1055	48.4219	-33.5078			14.584	-634.453	818.552		14.584	-921.969	-457.919		14.584	-1324.59	-255.166			12.6848	107.667	-278.547	-504.969			12.6848	107.667	-227.242	-175.773
	14.6429	-24.7344	40.0859	618.188			14.6429	-24.7344	49.0312	-33.8047			14.5834	-554.758	778.566		14.5834	-906.344	-396.499		14.5834	-1236.44	-211.525			12.6846	-158.099	-694.031	104.297			12.6846	-158.099	-175.047	-553.82
	14.6426	-20.6641	38.9062	621.125			14.6426	-20.6641	49.8906	-34.3672			14.5828	-486.82	719.955		14.5828	-896.758	-320.298		14.5828	-1178.53	-175.78			12.6844	31.1436	-672.844	-242.945			12.6844	31.1436	-45.9609	137.531
	14.6423	-15.9141	37.9609	621.875			14.6423	-15.9141	50.8594	-34.9688			14.5822	-430.461	647.355		14.5822	-885.297	-223.588		14.5822	-1152.91	-141.853			12.6841	140.711	-515.75	-384.891			12.6841	140.711	-288.422	-338.234
	14.642	-10.6055	37.2969	620			14.642	-10.6055	51.8203	-35.4062			14.5815	-377.078	579.068		14.5815	-869.836	-111.847		14.5815	-1154.94	-103.992			12.6839	-384.493	-314.141	-184.789			12.6839	-384.493	-186.758	12.7422
	14.6417	-4.94531	36.8828	615.312			14.6417	-4.94531	52.6797	-35.4609			14.5809	-319.797	540.819		14.5809	-853.164	-2.52197		14.5809	-1178.94	-66.5039			12.6836	-49.1143	-804.438	-229.773			12.6836	-49.1143	-198.172	-219.328
	14.6414	0.80469	36.6328	607.875			14.6414	0.80469	53.3984	-35.0469			14.5803	-261.648	549.977		14.5803	-834.531	87.9189		14.5803	-1221.88	-44.566			12.6834	136.771	-122.234	-616.742			12.6834	136.771	-404.148	-78.4297
	14.6411	6.37891	36.4141	597.438			14.6411	6.37891	53.9766	-34.1797			14.5797	-214.078	603.656		14.5797	-805.742	155.321		14.5797	-1285.91	-58.9529			12.6831	330.591	-355.906	-90.5703			12.6831	330.591	-441.484	96.4688
	14.6408	11.5195	36.0859	584.438			14.6408	11.5195	54.4375	-32.9375			14.5791	-187.867	681.752		14.5791	-758.938	206.909		14.5791	-1372.75	-123.547			12.6829	372.986	302.359	137.609			12.6829	372.986	-101.25	-412.102
	14.6404	16.0273	35.5078	569.125			14.6404	16.0273	54.8047	-31.5			14.5785	-186.367	760.237		14.5785	-694.234	254.46		14.5785	-1472.66	-230.197			12.6827	-238.866	-221.297	-267.93			12.6827	-238.866	401.469	-172.352
	14.6401	19.7656	34.6016	552.062			14.6401	19.7656	55.1016	-30.0078			14.5779	-204.141	825.958		14.5779	-616.5	308.261		14.5779	-1563.56	-345.037			12.6824	196.753	-927.75	-102.68			12.6824	196.753	-502.891	284.156
	14.6398	22.6758	33.3438	534.125			14.6398	22.6758	55.3438	-28.6172			14.5773	-230.102	883.289		14.5773	-531.133	371.338		14.5773	-1623.38	-423.465			12.6822	64.3936	-732.156	-355.492			12.6822	64.3936	26.7969	157.281
	14.6395	24.7539	31.7578	516			14.6395	24.7539	55.5	-27.4297			14.5767	-254.898	941.799		14.5767	-447.203	436.882		14.5767	-1642.31	-435.501			12.6819	182.744	-222.125	-209.594			12.6819	182.744	-181.789	-197.992
	14.6392	26.0273	29.9297	498.688			14.6392	26.0273	55.5547	-26.5547			14.5761	-277.477	996.651		14.5761	-379.961	490.762		14.5761	-1623.81	-382.627			12.6817	130.008	-598.047	-641.625			12.6817	130.008	-235.258	192.492
	14.6389	26.5547	27.9688	483.062			14.6389	26.5547	55.4609	-26.0547			14.5754	-304.352	1027.42		14.5754	-346.664	515.239		14.5754	-1580.88	-294.728			12.6814	135.223	-457.297	-75.2031			12.6814	135.223	230.25	11.3828
	14.6386	26.3906	25.9766	469.5			14.6386	26.3906	55.1484	-26.0078			14.5748	-341.656	1017.07		14.5748	-357.57	495.917		14.5748	-1529.16	-208.898			12.6812	-39.876	-329.203	-635.984			12.6812	-39.876	-121.32	-102.219
	14.6383	25.5977	24.0234	458.312			14.6383	25.5977	54.5469	-26.4609			14.5742	-387.547	967.046		14.5742	-409.227	429.535		14.5742	-1476.81	-143.721			12.6809	-178.841	-259.578	-350.867			12.6809	-178.841	8.25781	115.617
	14.638	24.2578	22.125	449.438			14.638	24.2578	53.5703	-27.4219			14.5736	-434.539	891.365		14.5736	-487.688	322.115		14.5736	-1418.84	-88.6201			12.6807	118.186	-299.016	-236.891			12.6807	118.186	-179.672	-98.375
	14.6377	22.5039	20.2891	442.438			14.6377	22.5039	52.1719	-28.8828			14.573	-476.109	801.378		14.573	-577.594	184.284		14.573	-1347.34	-18.6439			12.6805	-219.95	-181.625	-683.219			12.6805	-219.95	-576.93	148.719
	14.6374	20.5	18.5078	437.062			14.6374	20.5	50.3594	-30.7734			14.5724	-506.664	702.875		14.5724	-666.273	33.8398		14.5724	-1266	80.8176			12.6802	122.693	-649.703	47.8906			12.6802	122.693	-61.6875	-158.734
	14.6371	18.457	16.8125	433			14.6371	18.457	48.2266	-32.9922			14.5718	-518.734	605.72		14.5718	-742.094	-105.735		14.5718	-1190.28	206.074			12.68	132.163	162.125	-268.648			12.68	132.163	205.703	253.68
[truncated: 65,321 more rows]
[truncated: 9 more columns]

## Sheet: Fig. 4
Fig. 4B	CTL	GA	NGO-1	NGO-5	NGO-10
	0.1462	0.6045	0.4514	0.9	0.94
	0.0612	0.93	0.61	1.01	0.81
	0.18	0.65	0.714	0.9999	0.7614
[truncated: 41 more rows]

## Sheet: Fig. 5
Fig. 5B
[truncated: 19 more rows]

## Sheet: Fig. 6
Fig. 6B	CTL	GA	NGO-1	NGO-5	NGO-10
[truncated: 32 more rows]

[truncated: 13 more sheets: Fig. 7, Fig. 8, Fig. S1, Fig. S2, Fig. S3, Fig. S4, Fig. S5, Fig. S6, Fig. S7, Fig. S8, Fig. S9, Fig. S10, P values]
